# Supplementary material for: Genome-Wide Comparative Analysis of Flowering-Related Genes in Arabidopsis, Wheat, and Barley
Source: Int J Plant Genomics. 2015 Sep 7;2015:874361. doi: 10.1155/2015/874361 (PMC4576011; doi:10.1155/2015/874361)
Supplement: Supplementary file 1 — Supplemental file 1: A list of 204 flowering genes and their functional annotations in Arabidopsis compiled through searches in literature and TAIR, and the 101 additional Arabidopsis genes identified in the reciprocal BLAST analysis. Supplemental file 2: The 144 ortholog groups including genes in Arabidopsis, wheat and barley and their common InterPro domains. Supplemental file 3: Annotation of the flowering related genes in wheat and barley. Supplemental file 4: The structural features of the flowering genes in Arabidopsis, wheat and barley. Supplemental file 5: The expression data of flowering genes in different tissues and developmental stages in Arabidopsis, wheat and barley. Supplemental Table 1: Distributions of 101 flowering genes over five chromosomes and seven known functional group in Arabidopsis. Supplemental Figure 1: Distributions of flowering genes in seven functional groups on different chromosomes in Arabidopsis, barley and wheat. Supplemental Figure 2: Distributions of 101 Arabidopsis flowering genes identified through sequence analysis and their barley and wheat counterparts in different functional groups on different chromosomes. Supplemental Figure 3: Gene expression profiles in the additional ortholog groups in the PEBP, MADS-box and B-box (BBX) families in different tissues and dvelopment stages in wheat (Triticum aestivum cv. Chinese Spring) and barley (Hordeum vulgare L. cv. Morex). [file 874361.f1.zip]

Archive with 6 entries (6 files):
- Supplemental file 1.xls
- Supplemental file 2.xls
- Supplemental file 3.xls
- Supplemental file 4.xls
- Supplemental file 5.xls
- Supplemental file 6.pdf
