# Supplementary material for: Genome-Wide Comparative Analysis of Flowering-Related Genes in Arabidopsis, Wheat, and Barley
Source: Int J Plant Genomics. 2015 Sep 7;2015:874361. doi: 10.1155/2015/874361 (PMC4576011; doi:10.1155/2015/874361)
Supplement: Supplementary file 1 — Supplemental file 1: A list of 204 flowering genes and their functional annotations in Arabidopsis compiled through searches in literature and TAIR, and the 101 additional Arabidopsis genes identified in the reciprocal BLAST analysis. Supplemental file 2: The 144 ortholog groups including genes in Arabidopsis, wheat and barley and their common InterPro domains. Supplemental file 3: Annotation of the flowering related genes in wheat and barley. Supplemental file 4: The structural features of the flowering genes in Arabidopsis, wheat and barley. Supplemental file 5: The expression data of flowering genes in different tissues and developmental stages in Arabidopsis, wheat and barley. Supplemental Table 1: Distributions of 101 flowering genes over five chromosomes and seven known functional group in Arabidopsis. Supplemental Figure 1: Distributions of flowering genes in seven functional groups on different chromosomes in Arabidopsis, barley and wheat. Supplemental Figure 2: Distributions of 101 Arabidopsis flowering genes identified through sequence analysis and their barley and wheat counterparts in different functional groups on different chromosomes. Supplemental Figure 3: Gene expression profiles in the additional ortholog groups in the PEBP, MADS-box and B-box (BBX) families in different tissues and dvelopment stages in wheat (Triticum aestivum cv. Chinese Spring) and barley (Hordeum vulgare L. cv. Morex). [file 874361.f1.zip › Supplemental file 1.xls]

## Sheet: 204 Arabidopsis flowering genes
The 204 Arabidopsis flowering genes manually collected through literature and searches on TAIR (The Arabidopsis Information Resource)
Group	Locus	Gene names (synonyms)	Description related to flowering
Autonomous	AT2G19520	ACG1; ATMSI4; FVE; MSI4; MULTICOPY SUPPRESSOR OF IRA1 4; NFC04; NFC4	Control flowering
Autonomous	AT2G43410	FPA	Regulates flowering time in Arabidopsis via the autonomous pathway(independent of daylength). Mutations in FPA result in extremely delayed flowering.
Autonomous	AT3G04610	FLK; FLOWERING LOCUS KH DOMAIN	Positive regulation of flower development.
Autonomous	AT4G02560	LD; LUMINIDEPENDENS	Recessive mutants are late flowering. Expression of LFY is reduced in LD mutants.
Autonomous	AT4G16280	FCA	Flowering time control protein (FCA)
Autonomous	AT4G39400	ATBRI1; BIN1; BR INSENSITIVE 1; BRASSINOSTEROID INSENSITIVE 1; BRI1; CABBAGE 2; CBB2; DWARF 2; DWF2	Regulates the transition to flowering in the autonomous pathway, primarily through its effects on FLC expression levels, as uncovered by double mutant analyses.
Autonomous	AT5G05690	CABBAGE 3; CBB3; CONSTITUTIVE PHOTOMORPHOGENIC DWARF; CPD; CYP90; CYP90A; CYP90A1; CYTOCHROME P450 90A1; DWARF 3; DWF3	Involved in the autonomous pathway that regulates the transition to flowering, primarily through a BRI1-mediated signaling pathway that affects FLC expression levels, as uncovered by double mutant analyses.
Flower development	AT1G01640	*	Putative role in flower development.
Flower development	AT1G12610	DDF1; DWARF AND DELAYED FLOWERING 1	Overexpression of this gene results in delayed flowering and dwarfism.
Flower development	AT1G18100	E12A11, MFT, MOTHER OF FT AND TFL1	Encodes a member of the FT and TFL1 family of phosphatidylethanolamine-binding proteins.
Flower development	AT1G18450	ACTIN-RELATED PROTEIN 4; ARP4; ATARP4	Knockout resulted in strong pleiotropic phenotypes such as altered organization of plant organs, early flowering, delayed flower senescence and high levels of sterility.
Flower development	AT1G24260	AGAMOUS-LIKE 9, AGL9, SEP3, SEPALLATA3	Member of the MADs box transcription factor family. SEP3 is redundant with SEP1 and 2. Flowers of SEP1/2/3 triple mutants show a conversion of petals and stamens to sepals.
Flower development	AT1G25540	MED25; MEDIATOR 25; PFT1; PHYTOCHROME AND FLOWERING TIME 1	Induces flowering in response to suboptimal light conditions.
Flower development	AT1G25560	ATTEM1; EDF1; ETHYLENE RESPONSE DNA BINDING FACTOR 1; TEM1; TEMPRANILLO 1	Involved in the regulation of flowering under long days. Loss of function results in early flowering. Overexpression causes late flowering and repression of expression of FT.
Flower development	AT1G26310	AGAMOUS-LIKE 10, AGL10, CAL, CAL1, CAULIFLOWER	Enhances the flower to shoot transformation in ap1 mutants.
Flower development	AT1G26830	ATCUL3; ATCUL3A; CUL3; CUL3A; CULLIN 3; CULLIN 3A	Mutant is early flowering and has a reduced sensitivity to far-red light.
Flower development	AT1G30970	SUF4; SUPPRESSOR OF FRIGIDA4	Required for delayed flowering in winter-annual Arabidopsis.
Flower development	AT1G35460	FBH1; FLOWERING BHLH 1	**
Flower development	AT1G35560	ATTCP23; TCP DOMAIN PROTEIN 23; TCP23	Flowering time control and plant development. Mutants present an early flowering phenotype.
Flower development	AT1G48270	G-PROTEIN-COUPLED RECEPTOR 1; GCR1	Overexpression studies suggest this gene is involved in dormancy and flowering.
Flower development	AT1G57820	ORTH2; ORTHRUS 2; VARIANT IN METHYLATION 1; VIM1	Plants over-expressing VIM1/ORTH2 show an inhibition in root growth and a delay in flowering.
Flower development	AT1G63030	DDF2; DWARF AND DELAYED FLOWERING 2	**
Flower development	AT1G66400	CALMODULIN LIKE 23; CML23	Regulates nitric oxide levels and transition to flowering.
Flower development	AT1G70170	MATRIX METALLOPROTEINASE; MMP	Mutant has late flowering.
Flower development	AT1G79280	NUA; NUCLEAR PORE ANCHOR	Mutations affect flowering time regulation and other developmental processes. Probably acts in the same pathway as ESD4 in affecting flowering time, vegetative and inflorescence development.
Flower development	AT1G80680	MODIFIER OF SNC1,3; MOS3; NUP96; PRE; PRECOCIOUS; SAR3; SUPPRESSOR OF AUXIN RESISTANCE 3	Mutant has early-flowering phenotype.
Flower development	AT2G01290	RIBOSE-5-PHOSPHATE ISOMERASE 2; RPI2	Knockout mutation causes chloroplast dysfunction, late flowering and premature cell death.
Flower development	AT2G27550	ATC, CENTRORADIALIS	It acts non-cell autonomously to inhibit floral initiation.
Flower development	AT2G47310	*	Flowering time control protein-related / FCA gamma-related.
Flower development	AT3G02380	ATCOL2; B-BOX DOMAIN PROTEIN 3; BBX3; COL2; CONSTANS-LIKE 2	homologous to the flowering-time gene CONSTANS (CO) encoding zinc-finger proteins
Flower development	AT3G09190	*	Regulates flowering time in Ws ecotype.
Flower development	AT3G19140	DAY NEUTRAL FLOWERING; DNF	DAY NEUTRAL FLOWERING (DNF) is a membrane-bound E3 ligase involved in the regulation of flowering time in Arabidopsis. It negetively regulate the early flowering under Short Day condition.
Flower development	AT3G54720	ALTERED MERISTEM PROGRAM 1; AMP1; ATAMP1; CONSTITUTIVE MORPHOGENESIS 2; COP2; HAUPTLING; HPT; MFO1; MULTIFOLIA; PRIMORDIA TIMING; PT	Various alleles show-increased cotyledon number and rate of leaf initiation, show transformation of leaves to cotyledons, altered flowering time and photomorphogenesis and an increased level of cytokinin biosynthesis.
Flower development	AT3G60870	AHL18; AT-HOOK MOTIF NUCLEAR-LOCALIZED PROTEIN 18	Encodes an AT hook domain containing protein that, when overexpressed, delays flowering.
Flower development	AT3G61250	ATMYB17; LATE MERISTEM IDENTITY2; LMI2; MYB DOMAIN PROTEIN 17; MYB17	LATE MERISTEM IDENTITY2 (LMI2) is a target of the meristem identity regulator LEAFY (LFY). Has a role in the meristem identity transition from vegetative growth to flowering. Member of the R2R3 factor gene family.
Flower development	AT4G04885	PCF11P-SIMILAR PROTEIN 4; PCFS4	Promotes flowering time.
Flower development	AT4G34700	ATCIB22; B22 SUBUNIT OF EUKARYOTIC MITOCHONDRIAL COMPLEX I; CIB22	Mutation in the gene display pleiotropic phenotypes including shorter roots, smaller plants and delayed flowering.
Flower development	AT5G01040	LAC8; LACCASE 8	Knockout mutant showed early flowering.
Flower development	AT5G03790	THB51, HB51, HOMEOBOX 51, LATE MERISTEM IDENTITY1, LMI1	meristem identity gene
Flower development	AT5G03840	TERMINAL FLOWER 1, TFL-1, TFL1	Controls inflorescence meristem identity. Involved in the floral initiation process.
Flower development	AT5G10625	*	BEST Arabidopsis thaliana protein match is: flowering promoting factor 1 (TAIR:AT5G24860.1).
Flower development	AT5G13790	AGAMOUS-LIKE 15; AGL15	Transgenic plants that ectopically express AGL15 show delays in the transition to flowering, perianth abscission and senescence and fruit and seed maturation.
Flower development	AT5G37770	ATCML24; CALMODULIN-LIKE 24; CML24; TCH2; TOUCH 2	CML24-underexpressing transgenics are resistant to ABA inhibition of germination and seedling growth, are defective in long-day induction of flowering.
Flower development	AT5G62040	BFT, BROTHER OF FT AND TFL1	PEBP (phosphatidylethanolamine-binding protein) family protein
Flower development	AT3G03090	ATVGT1; VACUOLAR GLUCOSE TRANSPORTER 1; VGT1	Mutations in this gene have effects on seed germination and time to flowering.
Flower development	AT4G24620	PGI; PGI1; PHOSPHOGLUCOSE ISOMERASE 1	Flowering time of the pgi1-1 mutant is significantly delayed under short-day conditions.
Flower development	AT5G44160	ATIDD8, IDD8, INDETERMINATE DOMAIN 8, NUC, NUTCRACKER	**
Gibberellin	AT1G02400	GIBBERELLIN 2-OXIDASE 4, GIBBERELLIN 2-OXIDASE 6, ATGA2OX4, ATGA2OX6, DOWNSTREAM TARGET OF AGL15 1, DTA1, GA2OX6, GIBBERELLIN 2-OXIDASE 6	Encodes a gibberellin 2-oxidase that acts on C19 gibberellins but not C20 gibberellins. response to red or far red light
Gibberellin	AT1G14920	GAI, GIBBERELLIC ACID INSENSITIVE, RESTORATION ON GROWTH ON AMMONIA 2, RGA2	Represses GA-induced vegetative growth and floral initiation.
Gibberellin	AT1G15550	ARABIDOPSIS THALIANA GIBBERELLIN 3 BETA-HYDROXYLASE 1, ATGA3OX1, GA REQUIRING 4, GA3OX1, GA4, GIBBERELLIN 3-OXIDASE 1	Involved in later steps of the gibberellic acid biosynthetic pathway. Activated by AGAMOUS in a cal-1, ap1-1 background.
Gibberellin	AT1G30040	ATGA2OX2, GA2OX2, GIBBERELLIN 2-OXIDASE, GIBBERELLIN 2-OXIDASE 2	Encodes a gibberellin 2-oxidase that acts on C-19 gibberellins. AtGA2OX2 expression is responsive to cytokinin and KNOX activities.
Gibberellin	AT1G47990	ARABIDOPSIS THALIANA GIBBERELLIN 2-OXIDASE 4, ATGA2OX4, GA2OX4, GIBBERELLIN 2-OXIDASE 4	Encodes a gibberellin 2-oxidase that acts on C19 gibberellins. AtGA2OX4 expression is responsive to cytokinin and KNOX activities.
Gibberellin	AT1G50960	ARABIDOPSIS THALIANA GIBBERELLIN 2-OXIDASE 7, ATGA2OX7, GA2OX7, GIBBERELLIN 2-OXIDASE 7	Encodes a protein with gibberellin 2-oxidase activity which acts specifically on C-20 gibberellins.
Gibberellin	AT1G78440	ARABIDOPSIS THALIANA GIBBERELLIN 2-OXIDASE 1, ATGA2OX1, GA2OX1, GIBBERELLIN 2-OXIDASE 1	Encodes a gibberellin 2-oxidase that acts on C19 gibberellins.
Gibberellin	AT1G79460	ARABIDOPSIS THALIANA ENT-KAURENE SYNTHASE, ARABIDOPSIS THALIANA ENT-KAURENE SYNTHASE 1, ATKS, ATKS1, ENT-KAURENE SYNTHASE 1, GA REQUIRING 2, GA2, KS, KS1	Encodes for a protein with ent-kaurene synthase B activity which catalyzes the second step in the cyclization of GGPP to ent-kaurene in the gibberellins biosynthetic pathway.
Gibberellin	AT1G80340	ARABIDOPSIS THALIANA GIBBERELLIN-3-OXIDASE 2, ATGA3OX2, GA3OX2, GA4H, GIBBERELLIN 3-OXIDASE 2	Encodes a protein with gibberellin 3 β-hydroxylase activity.
Gibberellin	AT2G01570	REPRESSOR OF GA, REPRESSOR OF GA1-3 1, RGA, RGA1	RGA1 binds to PIF3 Represses GA-induced vegetative growth and floral initiation. Involved in fruit and flower development.
Gibberellin	AT2G34555	ATGA2OX3, GA2OX3, GIBBERELLIN 2-OXIDASE 3	Encodes a gibberellin 2-oxidase that acts on C19 gibberellins to deactivate them.
Gibberellin	AT3G05120	ATGID1A, GA INSENSITIVE DWARF1A, GID1A	Has GA-binding activity, showing higher affinity to GA4.
Gibberellin	AT3G11440	ATMYB65, MYB DOMAIN PROTEIN 65, MYB65	Member of the R2R3-MYB gene family. Similar to GA-induced Barley myb gene. Double mutants with MYB33 are male sterile, showing defects in pollen development and anther development.
Gibberellin	AT3G63010	ATGID1B, GA INSENSITIVE DWARF1B, GID1B	Encodes a gibberellin (GA) receptor ortholog of the rice GA receptor gene (OsGID1).
Gibberellin	AT4G02780	ABC33, ARABIDOPSIS THALIANA ENT-COPALYL DIPHOSPHATE SYNTHETASE 1, ATCPS1, CPP SYNTHASE, CPS, CPS1, ENT-COPALYL DIPHOSPHATE SYNTHETASE 1, GA REQUIRING 1, GA1	Catalyzes the conversion of geranylgeranyl pyrophosphate (GGPP) to copalyl pyrophosphate (CPP) of gibberellin biosynthesis
Gibberellin	AT4G21200	ARABIDOPSIS THALIANA GIBBERELLIN 2-OXIDASE 8, ATGA2OX8, GA2OX8, GIBBERELLIN 2-OXIDASE 8	Encodes a protein with gibberellin 2-oxidase activity which acts specifically on C-20 gibberellins.
Gibberellin	AT4G25420	ARABIDOPSIS THALIANA GIBBERELLIN 20-OXIDASE 1, AT2301, ATGA20OX1, GA REQUIRING 5, GA20OX1, GA5	Encodes gibberellin 20-oxidase that is involved in the later steps of the gibberellin biosynthetic pathway. Regulated by a circadian clock. Weak expression response to far red light.
Gibberellin	AT5G27320	ATGID1C, GA INSENSITIVE DWARF1C, GID1C	Encodes a gibberellin (GA) receptor ortholog of the rice GA receptor gene (OsGID1). Has GA-binding activity, showing higher affinity to GA4. Interacts with DELLA proteins in vivo in the presence of GA4.
Gibberellin	AT5G51810	AT2353, ATGA20OX2, GA20OX2, GIBBERELLIN 20 OXIDASE 2	Encodes gibberellin 20-oxidase. Involved in gibberellin biosynthesis. Up-regulated by far red light in elongating petioles. Not regulated by a circadian clock.
Pathway integration	AT1G53160	FLORAL TRANSITION AT THE MERISTEM6; FTM6; SPL4; SQUAMOSA PROMOTER BINDING PROTEIN-LIKE 4	Regulation of flowering and vegetative phase change. Its temporal expression is regulated by the microRNA miR156.
Pathway integration	AT1G65480	FLOWERING LOCUS T; FT; REDUCED STEM BRANCHING 8; RSB8	FT, together with LFY, promotes flowering and is antagonistic with its homologous gene, TERMINAL FLOWER1 (TFL1). FT is expressed in leaves and is induced by long day treatment.
Pathway integration	AT2G45660	AGAMOUS-LIKE 20; AGL20; ATSOC1; SOC1; SUPPRESSOR OF OVEREXPRESSION OF CO 1	Controls flowering and is required for CO to promote flowering. It acts downstream of FT.
Pathway integration	AT4G20370	TSF; TWIN SISTER OF FT	A floral inducer that is a homolog of FT. Plants overexpressing this gene flower earlier than Col. Loss-of-function mutations flower later in short days.
Pathway integration	AT4G24540	AGAMOUS-LIKE 24; AGL24	Encodes a MADS-box protein involved in flowering. Regulates the expression of SOC1 and is also upregulated by SOC1.
Pathway integration	AT5G60910	AGAMOUS-LIKE 8, AGL8, FRUITFULL, FUL	MADS box gene negatively regulated by APETALA1
Pathway integration	AT5G61850	LEAFY; LEAFY 3; LFY; LFY3	Encodes transcriptional regulator that promotes the transition to flowering. Involved in floral meristem development. LFY is involved in the regulation of AP3 expression.
Photoperiod	AT1G01060	LATE ELONGATED HYPOCOTYL, LATE ELONGATED HYPOCOTYL 1, LHY, LHY1	LHY encodes a myb-related putative transcription factor involved in circadian rhythm along with another myb transcription factor CCA1.
Photoperiod	AT1G04400	AT-PHH1; ATCRY2; CRY2; CRYPTOCHROME 2; FHA; PHH1	Blue light receptor mediating blue-light regulated cotyledon expansion and flowering time. Positive regulator of the flowering-time gene CONSTANS.
Photoperiod	AT1G09570	ELONGATED HYPOCOTYL 8, FAR RED ELONGATED 1, FAR RED ELONGATED HYPOCOTYL 2, FHY2, FRE1, HY8, PHYA, PHYTOCHROME A	Light-labile cytoplasmic red/far-red light photoreceptor involved in the regulation of photomorphogenesis.
Photoperiod	AT1G12910	ANTHOCYANIN11; ATAN11; LIGHT-REGULATED WD 1; LWD1	Encodes LIGHT-REGULATED WD1 (LWD1), a clock proteins regulating circadian period length and photoperiodic flowering.
Photoperiod	AT1G22770	FB; GI; GIGANTEA	Together with CONSTANTS (CO) and FLOWERING LOCUS T (FT), GIGANTEA promotes flowering under long days in a circadian clock-controlled flowering pathway.
Photoperiod	AT1G26260	CIB5; CRYPTOCHROME-INTERACTING BASIC-HELIX-LOOP-HELIX 5	Encodes CIB5 (cryptochrome-interacting basic-helix-loop-helix). Related to CIB1 (AT4G34530). CIB5 interacts with CRY2 and forms heterodimer with CIB1 in vitro. Regulates flowering time redundantly with CIB1.
Photoperiod	AT1G51140	ABA-RESPONSIVE KINASE SUBSTRATE 1; AKS1; FBH3; FLOWERING BHLH 3	Encodes a basic helix?loop?helix-type transcription factor involved in photoperiodism flowering.
Photoperiod	AT1G68050	FLAVIN-BINDING, KELCH REPEAT, F BOX 1; ADO3; FKF1	Encodes FKF1, a flavin-binding kelch repeat F box protein, is clock-controlled, regulates transition to flowering. Forms a complex with GI on the CO promoter to regulate CO expression.
Photoperiod	AT1G72390	PHL; PHYTOCHROME-DEPENDENT LATE-FLOWERING	**
Photoperiod	AT2G18790	HY3, OOP1, OUT OF PHASE 1, PHYB, PHYTOCHROME B	Red/far-red photoreceptor involved in the regulation of de-etiolation.
Photoperiod	AT2G18915	ADAGIO 2; ADO2; LKP2; LOV KELCH PROTEIN 2	Overexpression results in arrhythmic phenotypes for a number of circadian clock outputs in both constant light and constant darkness, long hypocotyls under multiple fluences of both red and blue light, and a loss of photoperiodic control of flowering time.
Photoperiod	AT2G21070	FIO1; FIONA1	Regulate the period of circadian rhythms without affecting their amplitude or robustness. FIONA1 also appears to be involved in photoperiod-dependent flowering.
Photoperiod	AT2G21660	COLD, CIRCADIAN RHYTHM, AND RNA BINDING 2; ATGRP7; CCR2; GLYCINE RICH PROTEIN 7; GLYCINE-RICH RNA-BINDING PROTEIN 7; GR-RBP7; GRP7	Gene expression is induced by cold. cold tolerance. Mutants are also late flowering in a non-photoperiodic manner and are responsive to vernalization suggesting an interaction with the autonomous flowering pathway.
Photoperiod	AT2G25930	EARLY FLOWERING 3; ELF3; PYK20	Expressed rhythmically and interacts with phytochrome B to control plant development and flowering. Required component of the core circadian clock regardless of light conditions.
Photoperiod	AT2G40080	EARLY FLOWERING 4; ELF4	Phytochrome-regulated component of a negative feedback loop involving the circadian clock central oscillator components CCA1 and LHY.
Photoperiod	AT2G46340	SPA1; SUPPRESSOR OF PHYA-105 1	Light responsive repressor of photomorphogenesis. Involved in regulating circadian rhythms and flowering time in plants.
Photoperiod	AT2G46790	APRR9, ARABIDOPSIS PSEUDO-RESPONSE REGULATOR 9, PRR9, PSEUDO-RESPONSE REGULATOR 9, TL1, TOC1-LIKE PROTEIN 1	Involved in clock function. PRR7 and PRR9 are partially redundant essential components of a temperature-sensitive circadian system. CCA1 and LHY had a positive effect on PRR9.
Photoperiod	AT2G46830	ATCCA1, CCA1, CIRCADIAN CLOCK ASSOCIATED 1	Overlapping functions with LHY in a regulatory feedback loop that is closely associated with the circadian oscillator of Arabidopsis.
Photoperiod	AT3G19980	FLOWER-SPECIFIC, PHYTOCHROME-ASSOCIATED PROTEIN PHOSPHATASE 3; ATFYPP3; EMB2736; EMBRYO DEFECTIVE 2736; FYPP3; SERINE/THREONINE PROTEIN PHOSPHATASE; STPP	Mutant plants display an accelerated flowering phenotype.
Photoperiod	AT3G26640	LIGHT-REGULATED WD 2; LWD2	Encodes LIGHT-REGULATED WD1 (LWD1), a clock proteins regulating circadian period length and photoperiodic flowering.
Photoperiod	AT3G47500	CDF3; CYCLING DOF FACTOR 3	Its overexpression does not change flowering time under short or long day conditions.
Photoperiod	AT4G09180	FBH2; FLOWERING BHLH 2	**
Photoperiod	AT5G02810	APRR7, PRR7, PSEUDO-RESPONSE REGULATOR 7	PRR7 and PRR9 are partially redundant essential components of a temperature-sensitive circadian system. CCA1 and LHY had a positive effect on PRR7 expression levels. Acts as transcriptional repressor of CCA1 and LHY.
Photoperiod	AT5G15840	B-BOX DOMAIN PROTEIN 1; BBX1; CO; CONSTANS; FG	Regulates flowering under long days. Acts upstream of FT and SOC1.
Photoperiod	AT5G15850	ATCOL1; B-BOX DOMAIN PROTEIN 2; BBX2; COL1; CONSTANS-LIKE 1	Homologous to the flowering-time gene CONSTANS.
Photoperiod	AT5G23730	EARLY FLOWERING BY OVEREXPRESSION 2; EFO2; REPRESSOR OF UV-B PHOTOMORPHOGENESIS 2; RUP2	Encodes REPRESSOR OF UV-B PHOTOMORPHOGENESIS 2 (RUP2). Functions as a repressor of UV-B signaling.
Photoperiod	AT5G24470	APRR5; PRR5; PSEUDO-RESPONSE REGULATOR 5	Mutation affects various circadian-associated biological events such as flowering time in the long-day photoperiod conditions. Acts as transcriptional repressor of CCA1 and LHY.
Photoperiod	AT5G35840	PHYC, PHYTOCHROME C	One of a family of photoreceptors that modulate plant growth and development.
Photoperiod	AT5G39660	CDF2; CYCLING DOF FACTOR 2	Interacts with LKP2 and FKF1, but its overexpression does not change flowering time under short or long day conditions.
Photoperiod	AT5G52250	EARLY FLOWERING BY OVEREXPRESSION 1; EFO1; REPRESSOR OF UV-B PHOTOMORPHOGENESIS 1; RUP1	Functions as a repressor of UV-B signaling.
Photoperiod	AT5G57360	ADAGIO 1, ADO1, FKF1-LIKE PROTEIN 2, FKL2, LKP1, LOV KELCH PROTEIN 1, ZEITLUPE, ZTL	A protein containing a PAS domain ZTL contributes to the plant fitness (carbon fixation, biomass) by influencing the circadian clock period.
Photoperiod	AT5G61380	APRR1, ATTOC1, PRR1, PSEUDO-RESPONSE REGULATOR 1, TIMING OF CAB EXPRESSION 1, TOC1	AT5G60100 PRR3
Photoperiod	AT5G62430	CDF1; CYCLING DOF FACTOR 1	Represses expression of Constans (CO), a circadian regulator of flowering time. Interacts with LKP2 and FKF1. Expression oscillates under constant light conditions.
Regulation	AT1G62830	ARABIDOPSIS LYSINE-SPECIFIC HISTONE DEMETHYLASE; ATLSD1; ATSWP1; LDL1; LSD1; LSD1-LIKE 1; LYSINE-SPECIFIC HISTONE DEMETHYLASE; SWP1	Encodes a homolog of human Lysine-Specific Demethylase1. Involved in H3K4 methylation of target genes including the flowering time loci FLC and FWA.
Regulation	AT1G77300	ASH1 HOMOLOG 2; ASHH2; EARLY FLOWERING IN SHORT DAYS; EFS; LAZ2; LAZARUS 2; SDG8; SET DOMAIN GROUP 8	Encodes a protein with histone lysine N-methyltransferase activity required specifically for the trimethylation of H3-K4 in FLC chromatin (and not in H3-K36 dimethylation). Acts as an inhibitor of flowering specifically involved in the autonomous promotion pathway.
Regulation	AT1G79730	EARLY FLOWERING 7; ELF7	Encodes a PAF1 homolog that is involved in the control of flowering time by elevating FLC expression to a level that creates the vernalization-responsive, winter-annual habit.
Regulation	AT2G28290	CHR3; CHROMATIN REMODELING COMPLEX SUBUNIT R 3; SPLAYED; SYD	Co-activator of floral homeotic gene expression. Acts with LFY to regulate shoot apical meristem identity. Regulates flowering under a non-inductive photoperiod.
Regulation	AT3G01460	ATMBD9; MBD9; METHYL-CPG-BINDING DOMAIN 9	Involved in the modification of the FLC chromatin acetylation state to affect FLC expression. Mutants show an early flowering, and enhanced shoot branching phenotypes.
Regulation	AT3G10390	FLD; FLOWERING LOCUS D; REDUCED SYSTEMIC IMMUNITY 1; RSI1	Lesions in FLD result in hyperacetylation of histones in FLC chromatin, up-regulation of FLC expression and extremely delayed flowering.
Regulation	AT3G12810	CHR13; PHOTOPERIOD-INDEPENDENT EARLY FLOWERING 1; PIE1; SRCAP	Genetic analyses suggest that this gene is involved in multiple flowering pathways. Mutations in PIE1 results in suppression of FLC-mediated delay of flowering and causes early flowering in noninductive photoperiods independently of FLC.
Regulation	AT3G13682	LDL2; LSD1-LIKE2	Encodes a homolog of human Lysine-Specific Demethylase1. Involved in H3K4 methylation of target genes including the flowering loci FLC and FWA.
Regulation	AT3G33520	ACTIN-RELATED PROTEIN 6; ARP6; ATARP6; EARLY IN SHORT DAYS 1; ESD1; SUF3; SUPPRESSOR OF FRI 3	Required for both histone acetylation and methylation of the FLC chromatin in Arabidopsis. specific regions of the nuclear periphery. Mutants show defects in fertility, leaf, flower and inflorescence development and shorter flowering times.
Regulation	AT3G48430	JMJ12; JUMONJI DOMAIN-CONTAINING PROTEIN 12; REF6; RELATIVE OF EARLY FLOWERING 6	Acts as a positive regulator of flowering in an FLC-dependent pathway.
Regulation	AT4G30200	VEL1; VERNALIZATION5/VIN3-LIKE 1; VIL2; VIN3-LIKE 2	Encodes a protein with similarity to VRN5 and VIN3. VEL1 is a part of a polycomb repressive complex (PRC2) that is involved in epigenetic silencing of the FLC flowering locus.
Regulation	AT5G04240	EARLY FLOWERING 6; ELF6	Early Flowering 6 (ELF6) encodes a Jumonji N/C and zinc finger domain-containing protein that acts as a repressor in the photoperiod pathway.
Regulation	AT5G39550	ORTH1; ORTHRUS 1; VARIANT IN METHYLATION 3; VIM3	Over-expression of ORTH1/VIM3 leads to decreased levels of FWA methylation, increased levels of FWA transcripts, and delayed flowering.
Regulation	AT5G42400	ARABIDOPSIS TRITHORAX-RELATED7; ATXR7; SDG25; SET DOMAIN PROTEIN 25	Encodes ATXR7 (ARABIDOPSIS TRITHORAX-RELATED7), required for histone H3-K4 methylation and for transcriptional activation of Flowering Locus C.
Regulation	AT5G45600	GAS41; GLIOMAS 41; HOMOLOG OF YEAST YAF9 A; YAF9A	Negatively regulates flowering by controlling the H4 acetylation levels in the FLC and FT chromatin.
Regulation	AT5G58230	ARABIDOPSIS MULTICOPY SUPRESSOR OF IRA1; ATMSI1; MATERNAL EFFECT EMBRYO ARREST 70; MEE70; MSI1; MULTICOPY SUPRESSOR OF IRA1	MSI1 is needed for the transition to flowering.
Regulation	AT1G09700	ATDRB1; DRB1; DSRNA-BINDING PROTEIN 1; HYL1; HYPONASTIC LEAVES 1	The mutant is characterized by shorter stature, delayed flowering, leaf hyponasty, reduced fertility, decreased rate of root growth, and an altered root gravitropic response.
Regulation	AT3G04680	CLP-SIMILAR PROTEIN 3; CLPS3	Causes abnormal phyllotaxy and flower development, early flowering under long and short days, and increased levels of CUC1 and WUS expression.
Regulation	AT3G20550	DAWDLE; DDL	Mutant plants have shortened roots, delayed flowering time, altered floral organ number, defective floral organs and reduced fertility.
Regulation	AT5G13480	FY	Involved in regulation of flowering time; affects FCA mRNA processing. Homozygous mutants are late flowering, null alleles are embryo lethal.
Regulation	AT5G16260	EARLY FLOWERING 9; ELF9	Loss of ELF9 function in the Wassilewskija ecotype causes early flowering in short days.
Regulation	AT5G47010	ATUPF1; LBA1; LOW-LEVEL BETA-AMYLASE 1; UPF1	lba1 mutants show early flowering, short day-sensitive growth, and seed germination phenotypes.
Regulation	AT5G63980	ALTERED EXPRESSION OF APX2 8; ALX8; ATFRY1; ATSAL1; FIERY1; FRY1; HIGH EXPRESSION OF OSMOTICALLY RESPONSIVE GENES 2; HOS2; RON1; ROTUNDA 1; SAL1; SUPO1; SUPPRESSORS OF PIN1 OVEREXPRESSION 1	Regulates light-dependent repression of hypocotyl elongation and flowering time via its 3'(2'),5'-bisphosphate nucleotidase activity.
Regulation	AT1G10570	OTS2; OVERLY TOLERANT TO SALT 2; UB-LIKE PROTEASE 1C; ULP1C	Double mutant analysis with ULP1D/OTS1 indicates that these genes are involved in salt stress responses and flowering time regulation.
Regulation	AT1G60220	OTS1; OVERLY TOLERANT TO SALT 1; UB-LIKE PROTEASE 1D; ULP1D	Double mutant analysis with ULP1C/OTS2 indicates that these genes are involved in salt stress responses and flowering time regulation.
Regulation	AT2G06005	FIP1; FRIGIDA INTERACTING PROTEIN 1	Encodes one of the FRI interacting proteins: FRIGIDA INTERACTING PROTEIN 1 (FIP1)/At2g06005, FIP2/ At4g17060. FRI (At4G00650) is a major determinant of natural variation in Arabidopsis flowering time.
Regulation	AT2G13540	ABA HYPERSENSITIVE 1; ABH1; ATCBP80; CAP-BINDING PROTEIN 80; CBP80; ENS; ENSALADA	Involved in ABA signaling and flowering. Mutants are early flowering.
Regulation	AT2G22370	MED18; MEDIATOR 18	A subunit of the mediator complex that affects flowering time and floral organ formation through FLOWERING LOCUS C (FLC) and AGAMOUS (AG).
Regulation	AT2G33835	FES1; FRIGIDA-ESSENTIAL 1	Acts with FRI to repress flowering. FES1 mutants in a Col(FRI+) background will flower early under inductive conditions.
Regulation	AT4G02020	EZA1; SDG10; SET DOMAIN-CONTAINING PROTEIN 10; SWINGER; SWN	Forms part of a large protein complex that can include VRN2 (VERNALIZATION 2), VIN3 (VERNALIZATION INSENSITIVE 3) and polycomb group proteins FERTILIZATION INDEPENDENT ENDOSPERM (FIE) and CURLY LEAF (CLF).
Regulation	AT4G15880	ATESD4; EARLY IN SHORT DAYS 4; ESD4	EARLY IN SHORT DAYS 4 Arabidopsis mutant shows extreme early flowering and alterations in shoot development.
Regulation	AT4G17060	FIP2; FRIGIDA INTERACTING PROTEIN 2	Encodes one of the FRI interacting proteins: FRIGIDA INTERACTING PROTEIN 1 (FIP1)/At2g06005, FIP2/ At4g17060. FRI (At4G00650) is a major determinant of natural variation in Arabidopsis flowering time.
Regulation	AT4G35900	ATBZIP14; FD; FD-1	bZIP protein required for positive regulation of flowering. Mutants are late flowering. FD interacts with FT to promote flowering.
Regulation	AT5G37055	ATSWC6; SEF; SERRATED LEAVES AND EARLY FLOWERING	Mutant sef plants flower earlier than wild-type plants both under inductive and non-inductive photoperiods.
Regulation	AT5G67100	ICU2; INCURVATA2	Interacts with genes involved in chromatin-mediated cellular memory. ICU2 genetically interacts with TERMINAL FLOWER2. Mutant has curled, involute leaves and causes early flowering.
Regulation	AT2G03070	MED8; MEDIATOR SUBUNIT 8	Encodes a subunit of the Mediator complex. Regulates plant defense and flowering.
Regulation	AT2G30140	UDP-GLUCOSYL TRANSFERASE 87A2; UGT87A2	Regulates flowering time via FLOWERING LOCUS C.
Regulation	AT3G22590	CDC73; PHP; PLANT HOMOLOGOUS TO PARAFIBROMIN	Loss of PHP specifically conditioned accelerated phase transition from vegetative growth to flowering and resulted in misregulation of a very limited subset of genes that included the flowering repressor FLOWERING LOCUS C (FLC).
Regulation	AT5G24860	ARABIDOPSIS FLOWERING PROMOTING FACTOR 1; ATFPF1; FLOWERING PROMOTING FACTOR 1; FPF1	Regulates flowering and is involved in gibberellin signalling pathway.
Regulation	AT5G62640	ATELF5; EARLY FLOWERING 5; ELF5	Involved in flowering time regulation that affects flowering time independent of FLC
Regulation	AT1G69120	AGAMOUS-LIKE 7; AGL7; AP1; APETALA1; ATAP1	Regulates the expression of flowering time genes SVP, SOC1 and AGL24.
Regulation	AT1G71692	AGAMOUS-LIKE 12; AGL12; XAANTAL1; XAL1	Involved in root cell differentiation and flowering time. Loss of function mutations have abnormal cellular differentiation in the roots and are late flowering.
Regulation	AT2G03500	EARLY FLOWERING MYB PROTEIN; EFM	**
Regulation	AT2G22540	AGAMOUS-LIKE 22; AGL22; FAQ1; FLOWERING ARABIDOPSIS QTL1; SHORT VEGETATIVE PHASE; SVP	Acts as a floral repressor and that functions within the thermosensory pathway. SVP represses FT expression via direct binding to the vCArG III motif in the FT promoter.
Regulation	AT2G22630	AGAMOUS-LIKE 17; AGL17	Encodes a MADs domain containing protein involved in promoting flowering. Loss of function mutations show delayed flowering in long days and reduced levels of LFY and AP1 expression.
Regulation	AT2G33810	SPL3; SQUAMOSA PROMOTER BINDING PROTEIN-LIKE 3	Regulation of flowering and vegetative phase change. Its temporal expression is regulated by the microRNA miR156. The target site for the microRNA is in the 3'UTR.
Regulation	AT2G39250	SCHNARCHZAPFEN; SNZ	Encodes a AP2 domain transcription factor that can repress flowering.
Regulation	AT2G42200	ATSPL9, SPL9, SQUAMOSA PROMOTER BINDING PROTEIN-LIKE 9	Encodes a putative transcriptional regulator that is involved in the vegetative to reproductive phase transition. Expression is regulated by MIR156b.
Regulation	AT2G42280	ABA-RESPONSIVE KINASE SUBSTRATE 3; AKS3; FBH4; FLOWERING BHLH 4	**
Regulation	AT2G45430	AHL22; AT-HOOK MOTIF NUCLEAR-LOCALIZED PROTEIN 22	Overexpression of the gene results in delayed flowering. Is likely to act redundantly with AHL18, AHL27 and AHL29 in the regulation of flowering.
Regulation	AT3G15270	SPL5; SQUAMOSA PROMOTER BINDING PROTEIN-LIKE 5	Regulation of flowering and vegetative phase change. Its temporal expression is regulated by the microRNA miR156. The target site for the microRNA is in the 3'UTR.
Regulation	AT3G20740	FERTILIZATION-INDEPENDENT ENDOSPERM; FERTILIZATION-INDEPENDENT ENDOSPERM 1; FIE; FIE1; FIS3	Involved in regulation of establishment of anterior-posterior polar axis in the endosperm and repression of flowering during vegetative phase.
Regulation	AT3G47710	BANQUO 3; BASIC HELIX-LOOP-HELIX PROTEIN 161; BHLH161; BNQ3	Directly and negatively regulated by AP3 and PI in petals. Required for appropriate regulation of flowering time.
Regulation	AT3G54990	SCHLAFMUTZE; SMZ	Encodes a AP2 domain transcription factor that can repress flowering. SMZ and its paralogous gene, SNARCHZAPFEN (SNZ), share a signature with partial complementarity to the miR172 microRNA, whose precursor is induced upon flowering.
Regulation	AT3G57390	AGAMOUS-LIKE 18, AGL18	encodes a MADS-box containing protein likely to be a transcription factor that is expressed in endosperm and developing gametophytes. The protein sequence is most similar to that of AGL15, which is expressed in developing embryos.
Regulation	AT3G57920	SPL15, SQUAMOSA PROMOTER BINDING PROTEIN-LIKE 15	Encodes a putative transcriptional regulator that is involved in the vegetative to reproductive phase transition. Expression is regulated by MIR156b.
Regulation	AT3G58070	GIS; GLABROUS INFLORESCENCE STEMS	Overexpression has the opposite effect on trichome initiation and causes other heterochronic phenotypes, affecting flowering and juvenile-adult leaf transition and inducing the formation of rosette leaves on inflorescence stems.
Regulation	AT4G00450	CCT; CENTER CITY; CRP; CRYPTIC PRECOCIOUS; MED12; MEDIATOR 12	Involved in flowering time. The mutant enhances the expression of the flowering time (FT) gene. A knockout mutant of this gene showed late-flowering phenotype.
Regulation	AT4G01060	CAPRICE-LIKE MYB3; CPL3; ENHANCER OF TRY AND CPC 3; ETC3	Loss of function mutants are hypertrophic and early flowering.
Regulation	AT4G18960	AG, AGAMOUS	Specifies floral meristem and carpel and stamen identity.
Regulation	AT4G25530	FLOWERING WAGENINGEN; FWA; HDG6; HOMEODOMAIN GLABROUS 6	Encodes a homeodomain-containing transcription factor that controls flowering.
Regulation	AT4G32980	ATH1; HOMEOBOX GENE 1	Increased levels of ATH1 severely delay flowering in the C24 accession.
Regulation	AT5G02030	BEL1-LIKE HOMEODOMAIN 9, BELLRINGER, BLH9, BLR, HB-6, LARSON, LSN, PENNYWISE, PNY, REPLUMLESS, RPL, VAAMANA, VAN	Mutant has additional lateral organs and phyllotaxy defect.
Regulation	AT5G06100	ATMYB33, MYB DOMAIN PROTEIN 33, MYB33	Encodes a member of the myb family of transcription factors (MYB33).
Regulation	AT5G15160	BANQUO 2; BASIC HELIX-LOOP-HELIX PROTEIN 134; BHLH134; BNQ2	Directly and negatively regulated by AP3 and PI in petals. Required for appropriate regulation of flowering time.
Regulation	AT5G23150	ENHANCER OF AG-4 2; HUA2	Mutations in HUA enhance the phenotype of mild ag-4 allele. Single hua mutants are early flowering and have reduced levels of FLC mRNA.
Regulation	AT5G39860	BANQUO 1; BASIC HELIX-LOOP-HELIX PROTEIN 136; BHLH136; BNQ1; PACLOBUTRAZOL RESISTANCE1; PRE1	BNQ1 is directly and negatively regulated by AP3 and PI in petals.Required for appropriate regulation of flowering time.
Regulation	AT5G46910	*	**
Regulation	AT5G48890	LATE; LATE FLOWERING	Encodes a C(2) H(2) -type zinc-finger transcriptional regulator and is expressed in the leaf vasculature and the vegetative shoot apical meristem and controls the transition to flowering.
Vernalization	AT1G77080	AGAMOUS-LIKE 27; AGL27; FLM; FLOWERING LOCUS M; MADS AFFECTING FLOWERING 1; MAF1	MADS domain protein - flowering regulator that is closely related to FLC. Deletion of this locus in Nd ecotype is correlated with earlier flowering in short days suggesting function as a negative regulator of flowering.
Vernalization	AT2G06210	EARLY FLOWERING 8; ELF8; VERNALIZATION INDEPENDENCE 6; VIP6	Encodes a yeast CTR9 homolog that is involved in the control of flowering time by elevating FLC expression to a level that creates the vernalization-responsive, winter-annual habit.
Vernalization	AT3G18990	REDUCED VERNALIZATION RESPONSE 1, REM39, REPRODUCTIVE MERISTEM 39, VRN1	Required for vernalization. Essential for the complete repression of FLC in vernalized plants. Required for the methylation of histone H3
Vernalization	AT3G24440	VERNALIZATION 5; VIL1; VIN3-LIKE 1; VRN5	VIL1 is involved in the photoperiod and vernalization of Arabidopsis by regulating expression of the related floral repressors Flowering Locus C (FLC) and Flowering Locus M (FLM). (Vernalization Insensitive 3) is necessary for the chromatin modification to FLC and FLM.
Vernalization	AT4G00650	FLA; FLOWERING LOCUS A; FRI; FRIGIDA; REDUCED STEM BRANCHING 7; RSB7	A major determinant of natural variation in Arabidopsis flowering time. Dominant alleles of FRI confer a vernalization requirement causing plants to overwinter vegetatively. Many early flowering accessions carry loss-of-function fri alleles.
Vernalization	AT4G16845	REDUCED VERNALIZATION RESPONSE 2, VRN2	Mediates vernalization. In wild-type Arabidopsis, vernalization results in the stable reduction of the levels of the floral repressor FLC.
Vernalization	AT4G22950	AGAMOUS-LIKE 19, AGL19, GL19	MADS-box protein AGL19
Vernalization	AT5G10140	AGAMOUS-LIKE 25; AGL25; FLC; FLF; FLOWERING LOCUS C; FLOWERING LOCUS F; REDUCED STEM BRANCHING 6; RSB6	Functions as a repressor of floral transition and contributes to temperature compensation of the circadian clock. Vernalization, FRI and the autonomous pathway all influence the state of FLC chromatin.
Vernalization	AT5G17690	ATLHP1, LHP1, LIKE HETEROCHROMATIN PROTEIN 1, TERMINAL FLOWER 2, TFL2	Regulates the meristem response to light signals and the maintenance of inflorescence meristem identity. Required for epigenetic maintenance of the vernalized state
Vernalization	AT5G57380	VERNALIZATION INSENSITIVE 3; VIN3	VIN3 and VRN2 are part of a large protein complex that include polycomb group (PcG) proteins FERTILIZATION INDEPENDENT ENDOSPERM (FIE), CURLY LEAF (CLF), and SWINGER (SWN or EZA1). The complex has a role in establishing FLC (FLOWERING LOCUS C) repression during vernalization.
Vernalization	AT5G61150	VERNALIZATION INDEPENDENCE 4; VIP4	Encodes highly hydrophilic protein involved in positively regulating FLC expression. Mutants are early flowering and show a loss of FLC expression in the absence of cold.
Vernalization	AT5G65050	AGAMOUS-LIKE 31; AGL31; MADS AFFECTING FLOWERING 2; MAF2	Originally published as Agamous like MADS-box protein AGL31. One of a group of MADS box genes involved in control of flowering time. Four variant sequences have been identified for this locus but have not been characterized for differences in expression pattern and/or function.
Vernalization	AT5G65060	AGAMOUS-LIKE 70; AGL70; FCL3; MADS AFFECTING FLOWERING 3; MAF3	MADS domain protein - flowering regulator that is closely related to FLC
Vernalization	AT5G65070	AGAMOUS-LIKE 69; AGL69; FCL4; MADS AFFECTING FLOWERING 4; MAF4	FLC paralog. Overexpression of the gene in the Landsberg ecotype leads to a delay in flowering, transcript levels of MAF4 are reduced after a 6 week vernalization.
Vernalization	AT5G65080	AGAMOUS-LIKE 68; AGL68; MADS AFFECTING FLOWERING 5; MAF5	Upregulated during vernalization and regulates flowering time.
MicroRNA	AT1G18075	MICRORNA 159, MICRORNA159B, MIR159, MIR159B	Encodes a microRNA that targets several MYB family members.
MicroRNA	AT1G73687	MICRORNA 159, MICRORNA159A, MIR159, MIR159A	Encodes a microRNA that targets several MYB family members.
MicroRNA	AT2G19425	MICRORNA156G, MIR156G	Encodes a microRNA that targets several SPL family members, including SPL3,4, and 5. By regulating the expression of SPL3 (and probably also SPL4 and SPL5), this microRNA regulates vegetative phase change.
MicroRNA	AT2G25095	MICRORNA156A, MIR156A	Encodes a microRNA that targets several SPL family members, including SPL3,4, and 5. By regulating the expression of SPL3 (and probably also SPL4 and SPL5), this microRNA regulates vegetative phase change.
MicroRNA	AT2G28056	MICRORNA 172, MICRORNA172A, MIR172, MIR172A	Encodes a microRNA that targets several genes containing AP2 domains including AP2.
MicroRNA	AT2G46255	MICRORNA159C, MIR159C	Encodes a microRNA that targets several MYB family members.
MicroRNA	AT4G30972	MICRORNA156B, MIR156B	By regulating the expression of SPL3 (and probably also SPL4 and SPL5), this microRNA regulates vegetative phase change.
MicroRNA	AT4G31877	MICRORNA156C, MIR156C	By regulating the expression of SPL3 (and probably also SPL4 and SPL5), this microRNA regulates vegetative phase change.
MicroRNA	AT5G04275	EARLY ACTIVATION TAGGED, EAT, MICRORNA 172, MICRORNA172B, MIR172, MIR172B	Encodes a microRNA that targets several genes containing AP2 domains including AP2.
MicroRNA	AT5G10945	MICRORNA156D, MIR156D	By regulating the expression of SPL3 (and probably also SPL4 and SPL5), this microRNA regulates vegetative phase change.
MicroRNA	AT5G11977	MICRORNA156E, MIR156E	By regulating the expression of SPL3 (and probably also SPL4 and SPL5), this microRNA regulates vegetative phase change.
MicroRNA	AT5G26147	MICRORNA156F, MIR156F	By regulating the expression of SPL3 (and probably also SPL4 and SPL5), this microRNA regulates vegetative phase change.
MicroRNA	AT5G55835	MICRORNA156H, MIR156H	Encodes a microRNA that targets several SPL family members, including SPL3,4, and 5. By regulating the expression of SPL3 (and probably also SPL4 and SPL5), this microRNA regulates vegetative phase change.
MicroRNA	AT5G59505	MICRORNA172E, MIR172E	Encodes a microRNA that targets several genes containing AP2 domains including AP2.
* gene name not available
** description related to flowering not available

## Sheet: 101 putative flowering genes
The 101 additional Arabidopsis genes possibly related to flowering identified in recirpocal BLAST analysis
Group	GeneID	Annotation
Autonomous	AT1G55610	BRI1 like
Autonomous	AT1G17230	Leucine-rich receptor-like protein kinase family protein
Autonomous	AT1G34110	Leucine-rich receptor-like protein kinase family protein
Autonomous	AT1G35710	Protein kinase family protein with leucine-rich repeat domain
Autonomous	AT1G73080	PEP1 receptor 1
Autonomous	AT1G75820	Leucine-rich receptor-like protein kinase family protein
Autonomous	AT1G72180	Leucine-rich receptor-like protein kinase family protein
Autonomous	AT1G09970	Leucine-rich receptor-like protein kinase family protein
Autonomous	AT1G28440	HAESA-like 1
Autonomous	AT1G71400	receptor like protein 12
Autonomous	AT2G01950	BRI1-like 2
Autonomous	AT3G49670	Leucine-rich receptor-like protein kinase family protein
Autonomous	AT3G13380	BRI1-like 3
Autonomous	AT3G50660	Cytochrome P450 superfamily protein
Autonomous	AT3G24240	Leucine-rich repeat receptor-like protein kinase family protein
Autonomous	AT4G08850	Leucine-rich repeat receptor-like protein kinase family protein
Autonomous	AT4G34140	D111/G-patch domain-containing protein
Autonomous	AT4G28650	Leucine-rich repeat transmembrane protein kinase family protein
Autonomous	AT4G20140	Leucine-rich repeat transmembrane protein kinase
Autonomous	AT5G65700	Leucine-rich receptor-like protein kinase family protein
Autonomous	AT5G48940	Leucine-rich repeat transmembrane protein kinase family protein
Autonomous	AT5G61480	Leucine-rich repeat protein kinase family protein
Autonomous	AT5G07280	Leucine-rich repeat transmembrane protein kinase
Autonomous	AT5G49660	Leucine-rich repeat transmembrane protein kinase family protein
Autonomous	AT5G25930	Protein kinase family protein with leucine-rich repeat domain
Autonomous	AT5G63930	Leucine-rich repeat protein kinase family protein
Autonomous	AT5G56040	Leucine-rich receptor-like protein kinase family protein
Flower development	AT1G68840	related to ABI3/VP1 2
Flower development	AT1G24620	EF hand calcium-binding protein family
Flower development	AT1G58100	TCP family transcription factor
Flower development	AT1G10390	Nucleoporin autopeptidase
Flower development	AT1G03840	C2H2 and C2HC zinc fingers superfamily protein
Flower development	AT1G33030	O-methyltransferase family protein
Flower development	AT1G26761	Arabinanase/levansucrase/invertase
Flower development	AT2G41160	Ubiquitin-associated (UBA) protein
Flower development	AT3G09220	laccase 7
Flower development	AT3G50700	indeterminate(ID)-domain 2
Flower development	AT3G04790	Ribose 5-phosphate isomerase, type A protein
Flower development	AT3G25730	ethylene response DNA binding factor 3
Flower development	AT3G47620	TEOSINTE BRANCHED, cycloidea and PCF (TCP) 14
Flower development	AT3G01140	myb domain protein 106
Flower development	AT4G25470	C-repeat/DRE binding factor 2
Flower development	AT4G25480	dehydration response element B1A
Flower development	AT5G17010	Major facilitator superfamily protein
Flower development	AT5G59250	Major facilitator superfamily protein
Flower development	AT5G15310	myb domain protein 16
Flower development	AT5G42740	Sugar isomerase (SIS) family protein
Gibberellin	AT1G65920	Regulator of chromosome condensation (RCC1) family with FYVE zinc finger domain
Gibberellin	AT1G80330	gibberellin 3-oxidase 4
Gibberellin	AT1G35190	2-oxoglutarate (2OG) and Fe(II)-dependent oxygenase superfamily protein
Gibberellin	AT2G32460	myb domain protein 101
Gibberellin	AT3G50210	2-oxoglutarate (2OG) and Fe(II)-dependent oxygenase superfamily protein
Gibberellin	AT3G03450	RGA-like 2
Gibberellin	AT4G16770	2-oxoglutarate (2OG) and Fe(II)-dependent oxygenase superfamily protein
Gibberellin	AT4G16765	2-oxoglutarate (2OG) and Fe(II)-dependent oxygenase superfamily protein
Gibberellin	AT5G06570	alpha/beta-Hydrolases superfamily protein
Gibberellin	AT5G17490	RGA-like protein 3
Gibberellin	AT5G23530	carboxyesterase 18
Pathway integration	AT1G52750	alpha/beta-Hydrolases superfamily protein
Photoperiod	AT1G68920	basic helix-loop-helix (bHLH) DNA-binding superfamily protein
Photoperiod	AT1G53090	SPA1-related 4
Photoperiod	AT1G50370	Calcineurin-like metallo-phosphoesterase superfamily protein
Photoperiod	AT2G06255	ELF4-like 3
Photoperiod	AT3G55370	OBF-binding protein 3
Photoperiod	AT3G15620	DNA photolyase family protein
Photoperiod	AT3G15354	SPA1-related 3
Photoperiod	AT4G39260	cold, circadian rhythm, and RNA binding 1
Photoperiod	AT4G16250	phytochrome D
Photoperiod	AT4G08920	cryptochrome 1
Photoperiod	AT4G11110	SPA1-related 2
Photoperiod	AT5G24520	Transducin/WD40 repeat-like superfamily protein
Photoperiod	AT5G58900	Homeodomain-like transcriptional regulator
Photoperiod	AT5G61030	glycine-rich RNA-binding protein 3
Photoperiod	AT5G60100	pseudo-response regulator 3
Regulation	AT1G74500	activation-tagged BRI1(brassinosteroid-insensitive 1)-suppressor 1
Regulation	AT2G16780	Transducin family protein / WD-40 repeat family protein
Regulation	AT2G45650	AGAMOUS-like 6
Regulation	AT2G41940	zinc finger protein 8
Regulation	AT2G43900	Endonuclease/exonuclease/phosphatase family protein
Regulation	AT2G30150	UDP-Glycosyltransferase superfamily protein
Regulation	AT2G23380	SET domain-containing protein
Regulation	AT2G35270	Predicted AT-hook DNA-binding family protein
Regulation	AT2G27990	BEL1-like homeodomain 8
Regulation	AT3G04570	AT-hook motif nuclear-localized protein 19
Regulation	AT3G06010	Homeotic gene regulator
Regulation	AT3G28857	basic helix-loop-helix (bHLH) DNA-binding family protein
Regulation	AT3G06910	UB-like protease 1A
Regulation	AT4G09960	K-box region and MADS-box transcription factor family protein
Regulation	AT4G17800	Predicted AT-hook DNA-binding family protein
Regulation	AT4G22810	Predicted AT-hook DNA-binding family protein
Regulation	AT4G14465	AT-hook motif nuclear-localized protein 20
Regulation	AT4G37940	AGAMOUS-like 21
Regulation	AT5G08230	Tudor/PWWP/MBT domain-containing protein
Regulation	AT5G54390	HAL2-like
Regulation	AT5G20580	BEST Arabidopsis thaliana protein match is: FRIGIDA interacting protein 1 (TAIR:AT2G06005.1)
Vernalization	AT2G03710	K-box region and MADS-box transcription factor family protein
Vernalization	AT3G58780	K-box region and MADS-box transcription factor family protein
Vernalization	AT4G33280	AP2/B3-like transcriptional factor family protein
Vernalization	AT4G11880	AGAMOUS-like 14
Vernalization	AT5G51230	VEFS-Box of polycomb protein
Vernalization	AT5G62165	AGAMOUS-like 42
