# Supplementary material for: Genome-Wide Comparative Analysis of Flowering-Related Genes in Arabidopsis, Wheat, and Barley
Source: Int J Plant Genomics. 2015 Sep 7;2015:874361. doi: 10.1155/2015/874361 (PMC4576011; doi:10.1155/2015/874361)
Supplement: Supplementary file 1 — Supplemental file 1: A list of 204 flowering genes and their functional annotations in Arabidopsis compiled through searches in literature and TAIR, and the 101 additional Arabidopsis genes identified in the reciprocal BLAST analysis. Supplemental file 2: The 144 ortholog groups including genes in Arabidopsis, wheat and barley and their common InterPro domains. Supplemental file 3: Annotation of the flowering related genes in wheat and barley. Supplemental file 4: The structural features of the flowering genes in Arabidopsis, wheat and barley. Supplemental file 5: The expression data of flowering genes in different tissues and developmental stages in Arabidopsis, wheat and barley. Supplemental Table 1: Distributions of 101 flowering genes over five chromosomes and seven known functional group in Arabidopsis. Supplemental Figure 1: Distributions of flowering genes in seven functional groups on different chromosomes in Arabidopsis, barley and wheat. Supplemental Figure 2: Distributions of 101 Arabidopsis flowering genes identified through sequence analysis and their barley and wheat counterparts in different functional groups on different chromosomes. Supplemental Figure 3: Gene expression profiles in the additional ortholog groups in the PEBP, MADS-box and B-box (BBX) families in different tissues and dvelopment stages in wheat (Triticum aestivum cv. Chinese Spring) and barley (Hordeum vulgare L. cv. Morex). [file 874361.f1.zip › Supplemental file 2.xls]

## Sheet: OG_InterPro
The 144 ortholog groups and their InterPro domains in the flowering proteins in Arabidopsis, wheat and barley
Orthogroup	Arabidopsis genes	Gene count	Barley genes	Gene count	Wheat genes	Gene count	Common InterPro domains	Common domain count
OG5_164233	AT1G01060	1	MLOC_14118	1	Traes_7AL_19F222799 Traes_7BL_998EC9F74 Traes_7DL_310E46F15	3	IPR001005 SANT/Myb domain|IPR009057 Homeodomain-like|IPR006447 Myb domain, plants|IPR017930 Myb domain	4
OG5_127186	AT1G04400	1	MLOC_64083 MLOC_74683 MLOC_77423 MLOC_8289	4	Traes_2AL_0C599D85F Traes_2BL_A0F003DB8 Traes_2DL_69EE502BC Traes_6AL_86BABC721 Traes_6AL_CA27B1396 Traes_6AS_4BFE9C402 Traes_6BL_784C950E0 Traes_6BL_D9F3AF4C9 Traes_6BS_B0FFC3C42 Traes_6DL_41E673F0F Traes_6DL_F11C3C833 Traes_6DS_1EE244304	12	IPR002081 Cryptochrome/DNA photolyase, class 1|IPR005101 DNA photolyase, FAD-binding/Cryptochrome, C-terminal|IPR014729 Rossmann-like alpha/beta/alpha sandwich fold|IPR006050 DNA photolyase, N-terminal|IPR018394 Cryptochrome/DNA photolyase, class 1 conserved site, C-terminal|IPR014134 Cryptochrome, plant	6
OG5_136555	AT1G09570 AT2G18790 AT5G35840	3	MLOC_81684 MLOC_824 MLOC_9834	3	Traes_4AL_F46203719 Traes_4AS_1F3163292 Traes_4BL_4E9C903D0 Traes_4BL_94E5E213F Traes_4BL_BBA44FA72 Traes_4BS_CCF46C1E8 Traes_4DL_2B1C9A09C Traes_4DL_53442ACE0 Traes_4DS_9C6CD24ED Traes_5AL_B5FA7CEF0 Traes_5BL_02F8B4BFF Traes_5DL_0B769D390	12	IPR016132 Phytochrome chromophore attachment domain|IPR013515 Phytochrome, central region|IPR003018 GAF domain|IPR003661 Signal transduction histidine kinase EnvZ-like, dimerisation/phosphoacceptor domain|IPR001294 Phytochrome|IPR029016 GAF domain-like|IPR000014 PAS domain|IPR012129 Phytochrome A/B/C/D/E|IPR013516 Phytochrome chromophore binding site|IPR013767 PAS fold|IPR013654 PAS fold-2|IPR005…	13
OG5_164667	AT1G09700	1	MLOC_15455	1	Traes_4AL_C77F4AD2A Traes_5AL_0CDE382F3 Traes_5DL_6C625992B	3	IPR011907 Ribonuclease III|IPR014720 Double-stranded RNA-binding domain	2
OG5_160105	AT1G10570 AT1G60220	2	MLOC_14372	1	Traes_7AS_D90A9DFAD Traes_7BS_C33DC08F4 Traes_7DS_D046B30B4	3	IPR003653 Peptidase C48, SUMO/Sentrin/Ubl1	1
OG5_143059	AT1G12610 AT1G63030	2	MLOC_57088 MLOC_75886	2	Traes_5BL_199A847E4 Traes_5DL_91AE6CA271	2	IPR016177 DNA-binding domain|IPR001471 AP2/ERF domain	2
OG5_128223	AT1G12910 AT3G26640	2	MLOC_54366 MLOC_60578	2	Traes_6AL_4775D09661 Traes_6AS_920A35FA61 Traes_6BS_5A5FFAD49 Traes_6DL_802B0691E	4	IPR001680 WD40 repeat|IPR017986 WD40-repeat-containing domain|IPR015943 WD40/YVTN repeat-like-containing domain|IPR019775 WD40 repeat, conserved site	4
OG5_144924	AT1G14920 AT2G01570	2	MLOC_67940 MLOC_73617	2	Traes_3B_3C43984EB Traes_3B_6705A5211 Traes_4AL_77F4CC833 Traes_4BL_EDA8441F6 Traes_4BS_2EE4988CD Traes_4BS_5E37B93A8 Traes_4DS_ADBA6E30A Traes_7BS_54E859139	8	IPR030006 Transcriptional factor DELLA|IPR005202 Transcription factor GRAS	2
OG5_147177	AT1G15550 AT1G80340	2	MLOC_12855	1	Traes_2AL_B8AB48108 Traes_2BL_9E115B19F Traes_2BL_FF2BB4801 Traes_2DL_66F9CEA3C Traes_2DL_F2C4569D7 Traes_3B_791A6E8DF	6	IPR005123 Oxoglutarate/iron-dependent dioxygenase|IPR026992 Non-haem dioxygenase N-terminal domain|IPR027443 Isopenicillin N synthase-like	3
OG5_127642	AT1G18100	1	MLOC_13102 MLOC_71606 MLOC_74854	3	Traes_2AS_64063A59B Traes_2BS_43A8E1EC8 Traes_2DS_81D62E5E9 Traes_3AS_B90F2964B Traes_3B_2076E172E Traes_3B_97AD3EBA1 Traes_3DS_E0EF3E9AB Traes_6AS_B3C246E08 Traes_6DS_00E3E3941 Traes_6DS_00E3E39411 Traes_7AS_7DB94A25D Traes_7BS_343947775 Traes_7DS_5527ABEE9	13	IPR001858 Phosphatidylethanolamine-binding, conserved site|IPR008914 Phosphatidylethanolamine-binding protein PEBP	2
OG5_128301	AT1G18450	1	MLOC_58685 MLOC_71657	2	Traes_5AL_CAD3E96E7 Traes_5BL_FFF341290 Traes_5DL_FFF0AA252 Traes_6AS_F23B2397A Traes_6BS_3DA6B7806 Traes_6DS_2532259B8	6	IPR027667 Actin-related protein 4|IPR004000 Actin family	2
OG5_190821	AT1G22770	1	MLOC_18291 MLOC_70638	2	Traes_3AS_47DAFFD83 Traes_3B_5F7FFAC8C Traes_3B_A90EC49F7 Traes_3DS_474F8AFA0 Traes_3DS_65BB825BC Traes_3DS_71052A06E	6	IPR026211 GIGANTEA	1
OG5_144912	AT1G24260	1	MLOC_56472	1	Traes_3AS_B4247C855 Traes_5AL_EBF32FE10 Traes_5BL_9627436AE Traes_5DL_8C647BFE2 Traes_7AS_0CD3B69E7 Traes_7BS_7BA1E9F73 Traes_7DS_4AF5C695F Traes_7DS_C8938031B	8	IPR002100 Transcription factor, MADS-box|IPR002487 Transcription factor, K-box	2
OG5_170135	AT1G25540	1	MLOC_53845	1	Traes_5AL_71985B7B2 Traes_5BL_E175CF194 Traes_5DL_A07C14C07	3	IPR021419 Mediator complex, subunit Med25, von Willebrand factor type A	1
OG5_153242	AT1G25560	1	MLOC_38822 MLOC_44012	2	Traes_1BL_53C31B54B Traes_1BL_60A56C455 Traes_1BL_F14523046 Traes_3B_174B7D5D2 Traes_4BL_5B2AF2556 Traes_4DL_FE7B7E018	6	IPR003340 B3 DNA binding domain|IPR015300 DNA-binding pseudobarrel domain	2
OG5_170388	AT1G26310 AT1G69120	2	MLOC_61901	1	Traes_2AL_20C2D79E1 Traes_2BL_26F24E716 Traes_2DL_903A29CBA Traes_5AL_13E2DEC48 Traes_5BL_5D2D22E67 Traes_5BL_89636D032 Traes_5DL_9CC4EC839 Traes_5DS_866BAC69D Traes_5DS_B05596869	9	IPR002100 Transcription factor, MADS-box|IPR002487 Transcription factor, K-box	2
OG5_128691	AT1G26830	1	MLOC_62398 MLOC_70556	2	Traes_2AL_9130F3256 Traes_2BL_D92E88190 Traes_2DL_F5ACFE33D Traes_6AL_F60B3676F Traes_6BL_DD45FDDBD1 Traes_6DL_A0BEC1674	6	IPR016158 Cullin homology|IPR011991 Winged helix-turn-helix DNA-binding domain|IPR001373 Cullin, N-terminal|IPR016159 Cullin repeat-like-containing domain|IPR019559 Cullin protein, neddylation domain	5
OG5_170079	AT1G30040 AT2G34555	2	MLOC_13981 MLOC_38462 MLOC_71202	3	Traes_3AL_14A36F545 Traes_3B_7ABEA6AAD Traes_3DL_857F47A93 Traes_5BL_8123B1AD3	4	IPR026992 Non-haem dioxygenase N-terminal domain|IPR005123 Oxoglutarate/iron-dependent dioxygenase|IPR027443 Isopenicillin N synthase-like|IPR002283 Isopenicillin N synthase	4
OG5_129325	AT1G30970	1	MLOC_57580	1	Traes_5AL_DBD085A1A Traes_5BL_6688D6ECE Traes_5DL_DAA202B82	3	IPR003656 Zinc finger, BED-type|IPR007087 Zinc finger, C2H2|IPR015880 Zinc finger, C2H2-like	3
OG5_138749	AT1G35560	1	MLOC_35578 MLOC_60577	2	Traes_4AL_E57587E16 Traes_4BS_6A0B5C129 Traes_4DS_9C2FD9F381 Traes_5BL_B94C45A8F Traes_6AL_DA27ABCA61 Traes_6DL_136DE13FB	6	IPR017887 Transcription factor TCP subgroup|IPR005333 Transcription factor, TCP	2
OG5_126909	AT1G47990 AT1G78440	2	MLOC_56439 MLOC_63123	2	Traes_1AL_57113CBD4 Traes_1BL_20ACD3421 Traes_1DL_E0447D170 Traes_3AS_9442E0834 Traes_3B_4C0BF0F2B Traes_3DS_9D7D919AA Traes_7AL_9D1BEACC0 Traes_7AL_CC4FAE41F Traes_7BL_0569135E0 Traes_7BL_5CADD1825 Traes_7DL_8C1C72C7E Traes_7DL_A2604A6D5	12	IPR005123 Oxoglutarate/iron-dependent dioxygenase|IPR026992 Non-haem dioxygenase N-terminal domain|IPR027443 Isopenicillin N synthase-like|IPR002283 Isopenicillin N synthase	4
OG5_132887	AT1G48270	1	MLOC_58762	1	Traes_7AS_57E069383 Traes_7BS_E11EC3E6E Traes_7DS_653DD38AF	3	IPR022343 GCR1-cAMP receptor|IPR022340 G protein-coupled receptor GCR1 putative|IPR017981 GPCR, family 2-like	3
OG5_150265	AT1G51140 AT2G42280	2	MLOC_30102 MLOC_67797 MLOC_67834	3	Traes_5BL_4317E525B Traes_7AS_4FAB72487 Traes_7DS_B671A4EAD	3	IPR011598 Myc-type, basic helix-loop-helix (bHLH) domain	1
OG5_170357	AT1G53160 AT3G15270	2	MLOC_13032	1	Traes_2AS_C2A4AFE6F Traes_2BS_186EA570A	2	IPR004333 Transcription factor, SBP-box	1
OG5_130555	AT1G57820 AT5G39550	2	MLOC_43909	1	Traes_1AS_37424AFD6 Traes_1BS_81F7DAE3E Traes_1DS_AAA7B8951	3	IPR015947 PUA-like domain|IPR017907 Zinc finger, RING-type, conserved site|IPR001841 Zinc finger, RING-type|IPR013083 Zinc finger, RING/FYVE/PHD-type|IPR003105 SRA-YDG|IPR018957 Zinc finger, C3HC4 RING-type	6
OG5_131236	AT1G62830 AT3G10390 AT3G13682	3	MLOC_4144 MLOC_52666 MLOC_64955	3	Traes_2AL_09333829B Traes_2BL_A18546451 Traes_2BL_CA6D7F377 Traes_2DL_AB3A10225 Traes_2DL_D76A6774E Traes_2DL_E268BBCE9 Traes_6AL_765BD3C57 Traes_6BL_C9B82742C Traes_6DL_B3D380E3B Traes_7AL_1CF278839 Traes_7BL_71AC91D02 Traes_7DL_71DA2B98D Traes_7DL_DA8C64036	13	IPR002937 Amine oxidase|IPR011991 Winged helix-turn-helix DNA-binding domain|IPR009057 Homeodomain-like|IPR007526 SWIRM domain|IPR016040 NAD(P)-binding domain	5
OG5_146543	AT1G65480 AT4G20370 AT5G03840	3	MLOC_68576	1	Traes_3B_2A454DB62 Traes_3B_C8DBBCD0E Traes_3DS_7A9CDCC9A Traes_5AL_9731E2D53 Traes_7AS_EBD5F1F54 Traes_7BS_581AA844D Traes_7DS_12C14942B	7	IPR001858 Phosphatidylethanolamine-binding, conserved site|IPR008914 Phosphatidylethanolamine-binding protein PEBP	2
OG5_138761	AT1G66400 AT5G37770	2	MLOC_60635 MLOC_69777	2	Traes_1AL_80931BE4C Traes_3B_56629B9BE2 Traes_3B_56629B9BE3 Traes_3B_B513CB8F11	4	IPR018247 EF-Hand 1, calcium-binding site|IPR002048 EF-hand domain|IPR011992 EF-hand domain pair	3
OG5_150244	AT1G68050 AT2G18915 AT5G57360	3	MLOC_20007 MLOC_44010 MLOC_53725	3	Traes_4AL_6C152CCAE Traes_4BS_EE7B661C1 Traes_6AS_68AD15C6B Traes_6BS_63350D7F6 Traes_6DS_C768527A4 Traes_7AL_C6434FE8D Traes_7BL_8E2627E0A Traes_7DL_801BC1E0F	8	IPR015915 Kelch-type beta propeller|IPR001810 F-box domain|IPR000014 PAS domain	3
OG5_178217	AT1G71692	1	MLOC_53973	1	Traes_2BL_E0978B1BC Traes_2DL_71F120931 Traes_7AL_67921A952 Traes_7BL_9BCF391CF Traes_7DL_CAF83263E	5	IPR002100 Transcription factor, MADS-box|IPR002487 Transcription factor, K-box	2
OG5_139532	AT1G77080 AT5G10140 AT5G65050 AT5G65060 AT5G65070 AT5G65080	6	MLOC_57890	1	Traes_4AS_E1E60C5E5	1	IPR002100 Transcription factor, MADS-box	1
OG5_128830	AT1G77300	1	MLOC_53863	1	Traes_2AS_EA89CC3DF Traes_2BS_D44A3B19F Traes_2DS_4A7081FC9 Traes_2DS_F8E15CA0E	4	IPR006560 AWS domain|IPR003616 Post-SET domain|IPR011124 Zinc finger, CW-type|IPR001214 SET domain	4
OG5_129652	AT1G79280	1	MLOC_54546 MLOC_54547	2	Traes_6AL_487ACBF08 Traes_6AL_54F112708 Traes_6BL_8C1068E9C Traes_6BL_B599E4710 Traes_6DL_22478164A Traes_6DL_CFD8E7EFB	6	IPR012929 Tetratricopeptide, MLP1/MLP2-like	1
OG5_141657	AT1G79460	1	MLOC_10563 MLOC_13618 MLOC_14023 MLOC_38010 MLOC_56110	5	Traes_2AL_0B8878DB4 Traes_2AL_57C9471E6 Traes_2AL_A38A2E415 Traes_2AL_CD1ED3C77 Traes_2AL_D5D935586 Traes_2AS_2610FD515 Traes_2AS_5F7EC1988 Traes_2AS_9F8E6C111 Traes_2AS_D3212BACF Traes_2BL_135C46DE5 Traes_2BL_212C1CE5C Traes_2BL_295397D93 Traes_2BL_4A69A598E Traes_2BL_53636F938 Traes_2BL_551524B9B Traes_2BL_6965BCDC0 Traes_2BL_B06E350C2 Traes_2BL_B57FE39ED Traes_2BL_E3766BFA0 Traes_2BS_7056AA1D7…	35	IPR001906 Terpene synthase, N-terminal domain|IPR005630 Terpene synthase, metal-binding domain|IPR008949 Isoprenoid synthase domain|IPR008930 Terpenoid cyclases/protein prenyltransferase alpha-alpha toroid	4
OG5_129924	AT1G79730	1	MLOC_14162 MLOC_75935	2	Traes_3AS_4AAF923CA Traes_3B_B6AFFEC05 Traes_3DS_36E151986 Traes_7AL_487B7CFBB Traes_7AL_E912F3106 Traes_7AL_E912F31061 Traes_7BL_80FFB0A13 Traes_7BL_B70C524A2 Traes_7DL_A7F7C3C7E Traes_7DL_CF910CFFD	10	IPR007133 RNA polymerase II-associated, Paf1	1
OG5_127364	AT1G80680	1	MLOC_57182 MLOC_65275	2	Traes_3B_048D4D976 Traes_3DS_A99FEEE69 Traes_4AL_96068A41E Traes_4AS_CFF3CB872 Traes_4BL_E60B04022 Traes_4BS_0AACB12E3 Traes_4DL_3A77EDB4C	7	IPR007230 Peptidase S59, nucleoporin|IPR021967 Nuclear protein 96	2
OG5_127414	AT2G01290	1	MLOC_17604	1	Traes_2AS_84EA9C609 Traes_2AS_84EA9C6091 Traes_2BL_E198EA9E0 Traes_2DL_C3100D10D Traes_2DS_05A402868 Traes_6AS_26C64A3E5 Traes_6BS_83D68B5AE1	7	IPR004788 Ribose 5-phosphate isomerase, type A	1
OG5_128845	AT2G06210	1	MLOC_16577	1	Traes_6AL_91466C09A Traes_6AL_AE17AA751 Traes_6BL_080A406A3 Traes_6BL_0F2796077 Traes_6BL_B926FE5D6 Traes_6DL_64573D0A6	6	IPR019734 Tetratricopeptide repeat|IPR013026 Tetratricopeptide repeat-containing domain|IPR011990 Tetratricopeptide-like helical domain	3
OG5_129445	AT2G13540	1	MLOC_7192	1	Traes_3DL_44A324B22 Traes_4AS_3662A9E87 Traes_4AS_51137189A Traes_4AS_6C23CE2D6 Traes_4AS_6D708470C Traes_4AS_8ABAC399B Traes_4BS_9831A28AE Traes_4DL_54A5AC741 Traes_4DL_A35860CB4 Traes_4DL_FB4CB6ADB Traes_6BS_215AB5FF8 Traes_6BS_C750FF1A6	12	IPR015172 MIF4G-like, type 1|IPR015174 MIF4G-like, type 2|IPR016024 Armadillo-type fold|IPR027159 Nuclear cap-binding protein subunit 1|IPR016021 MIF4-like, type 1/2/3	5
OG5_147254	AT2G19520	1	MLOC_22034	1	Traes_3AL_0692DB1BA Traes_3B_50762F443 Traes_3DL_4C22EC18E	3	IPR001680 WD40 repeat|IPR017986 WD40-repeat-containing domain|IPR015943 WD40/YVTN repeat-like-containing domain	3
OG5_128986	AT2G21070	1	MLOC_14151	1	Traes_6AS_AD173C5A3 Traes_6BS_A4F1E63CE Traes_6BS_CA4EFA8F5	3	IPR010286 Ribosomal RNA large subunit methyltransferase F-like|IPR029063 S-adenosyl-L-methionine-dependent methyltransferase|IPR017182 S-adenosyl-L-methionine dependent methyltransferase, Mett10D, predicted	3
OG5_128971	AT2G21660	1	MLOC_56756	1	Traes_3AL_9C1D366B8 Traes_3B_71501F1AE Traes_3DL_021BBEBB1 Traes_4DS_1368E7DAD Traes_4DS_5A7ABE019 Traes_4DS_ED523F482 Traes_5BL_F08C5D7AE Traes_5DL_F149F6BD2 Traes_6DL_4B69D3147	9	IPR000504 RNA recognition motif domain|IPR012677 Nucleotide-binding alpha-beta plait domain	2
OG5_177438	AT2G22540	1	MLOC_65665	1	Traes_4AS_BA5BB8032 Traes_4BL_410DEBFD3 Traes_4BL_CB29C15C5 Traes_4DL_5640A8CC5 Traes_4DL_67EFB6303	5	IPR002487 Transcription factor, K-box	1
OG5_158796	AT2G27550	1	MLOC_35818 MLOC_44160	2	Traes_2AL_9EEAEBACF Traes_2BL_20095A876 Traes_2DL_C2CFFECCA Traes_4AL_BD0CF9CD4 Traes_4BL_6D772D95E Traes_4DL_59DFE7A4C Traes_5AL_633ED6A5D Traes_5BL_E6535628C Traes_5DL_9E99E3A1E	9	IPR001858 Phosphatidylethanolamine-binding, conserved site|IPR008914 Phosphatidylethanolamine-binding protein PEBP	2
OG5_127595	AT2G28290	1	MLOC_11310 MLOC_5814 MLOC_74207	3	Traes_1AS_80C01987D Traes_1BS_573322FF1 Traes_1BS_EC1EFB024 Traes_1DS_59C948E14 Traes_2AL_5766736C8 Traes_7AS_1C93C32AA Traes_7AS_2F6D7E599 Traes_7BS_9B2A4DBEA Traes_7DS_948FD23FB	9	IPR027417 P-loop containing nucleoside triphosphate hydrolase|IPR000330 SNF2-related|IPR029295 Snf2 ATP coupling domain|IPR001650 Helicase, C-terminal|IPR014012 Helicase/SANT-associated, DNA binding|IPR014001 Helicase superfamily 1/2, ATP-binding domain	6
OG5_152699	AT2G30140	1	MLOC_11405 MLOC_13654 MLOC_44472 MLOC_62765 MLOC_6802	5	Traes_1AL_1966DEE15 Traes_1BL_39C1317F0 Traes_1DL_FF32EE5CB Traes_2BL_A1329E405 Traes_3AL_C623DDC1B Traes_3B_40E8424C9 Traes_3B_A37829D67 Traes_3B_AEA597452 Traes_3B_F06C88F60 Traes_3DL_AA5F7D02E Traes_3DL_DBB198EC7	11	IPR002213 UDP-glucuronosyl/UDP-glucosyltransferase	1
OG5_170827	AT2G40080	1	MLOC_58590	1	Traes_5BL_EC1F3715B1	1	IPR009741 Protein of unknown function DUF1313	1
OG5_160037	AT2G43410	1	MLOC_57704	1	Traes_5AL_2765E104A Traes_5BL_752A54614 Traes_5DL_989C93D0B	3	IPR000504 RNA recognition motif domain|IPR012677 Nucleotide-binding alpha-beta plait domain|IPR012921 Spen paralogue and orthologue SPOC, C-terminal	3
OG5_137076	AT2G45430	1	MLOC_296 MLOC_59134 MLOC_62014 MLOC_75096	4	Traes_1AS_CE4EFB0AC Traes_1BS_9248013A7 Traes_1DS_238932566 Traes_2AL_04F903351 Traes_2BL_1025CE246 Traes_2DL_D5377D922 Traes_4AL_F15D6F5BC Traes_4BS_502916E76 Traes_4BS_FAFDC2526 Traes_4DS_3B4D921AD Traes_6AL_836050D63 Traes_6AS_BB47E0741 Traes_6DS_A4316050C	13	IPR014476 Putative DNA-binding protein ESCAROLA|IPR005175 Domain of unknown function DUF296	2
OG5_190130	AT2G45660	1	MLOC_54256 MLOC_70546	2	Traes_1AL_6B108514B Traes_1DL_2997D073B Traes_1DL_71B026104 Traes_4BL_B075EFE84 Traes_4DL_5633C0561 Traes_5AL_21C395CA8 Traes_6AS_D6ABA1D79 Traes_6DS_2BAD7A60A	8	IPR002487 Transcription factor, K-box	1
OG5_143093	AT2G46340	1	MLOC_52815 MLOC_63920	2	Traes_1AL_06C8C7505 Traes_1AL_69C261072 Traes_1AL_E77BBB3DE Traes_1BL_25B8AB99E Traes_1DL_EEFA8572E Traes_3AL_0FBC0145E Traes_3AL_B21FE056C Traes_3B_1D0018B63 Traes_3DL_FBDAB64AA	9	IPR017986 WD40-repeat-containing domain|IPR001680 WD40 repeat|IPR000719 Protein kinase domain|IPR015943 WD40/YVTN repeat-like-containing domain|IPR020472 G-protein beta WD-40 repeat|IPR011009 Protein kinase-like domain|IPR019775 WD40 repeat, conserved site	7
OG5_150036	AT3G01460	1	MLOC_25846 MLOC_33190 MLOC_48470 MLOC_49147 MLOC_54213 MLOC_6946	6	Traes_2BS_7A600F97B Traes_3AL_A4643AAFB Traes_3AL_C630554B4 Traes_3AL_FEE8E1448 Traes_4AL_979DF5D95 Traes_4AL_A728DE57C Traes_4AL_DF45795AA Traes_5BL_3E173A7BB Traes_5BL_50E133EB1 Traes_5BL_9F0C01FC5 Traes_5BL_FBC01D590 Traes_5BL_FCF02145F Traes_5BL_FE6764BE9 Traes_5DL_04461F12F Traes_5DL_161698203 Traes_5DL_83DA6EC83 Traes_6AS_D000E8364 Traes_6AS_D29DEDD0E Traes_6BS_28AEA3020 Traes_6BS_F80636902…	21	IPR003889 FY-rich, C-terminal|IPR001965 Zinc finger, PHD-type|IPR019787 Zinc finger, PHD-finger|IPR013083 Zinc finger, RING/FYVE/PHD-type|IPR003888 FY-rich, N-terminal|IPR019786 Zinc finger, PHD-type, conserved site|IPR028942 WHIM1 domain|IPR011011 Zinc finger, FYVE/PHD-type	8
OG5_156319	AT3G02380 AT5G15840 AT5G15850	3	MLOC_6921 MLOC_75496	2	Traes_6BL_F5F82174B Traes_6DL_036293C55 Traes_7AS_F46AC277B Traes_7BS_4FDD8D6E2 Traes_7BS_E337E82FB Traes_7DS_46E811D74	6	IPR000315 Zinc finger, B-box	1
OG5_132789	AT3G03090	1	MLOC_44120 MLOC_65314	2	Traes_1AL_F4EC674B3 Traes_1BL_33A3CED20 Traes_1DL_547D8DAC2 Traes_5AL_E4B33807F Traes_5BL_72EFF0AF0 Traes_5DL_070AF3F74	6	IPR003663 Sugar/inositol transporter|IPR005828 General substrate transporter|IPR020846 Major facilitator superfamily domain|IPR005829 Sugar transporter, conserved site	4
OG5_163423	AT3G04610	1	MLOC_20396 MLOC_64332	2	Traes_4AL_0CBF57B3F Traes_4AL_8261340A1 Traes_4BS_C59AD9F22 Traes_4DS_DA9D690DF Traes_5AS_EC41EF7CA Traes_5BS_550BDEE86 Traes_5DS_F8D323D4D	7	IPR004087 K Homology domain|IPR004088 K Homology domain, type 1	2
OG5_127602	AT3G04680	1	MLOC_51300	1	Traes_6AS_3432A7BDF Traes_6AS_34F8549DD Traes_6BS_429A77135 Traes_6BS_6BED3CB2C Traes_6DS_6ECD63B95 Traes_6DS_B4ED74CFD	6	IPR027417 P-loop containing nucleoside triphosphate hydrolase|IPR029007 MobB-type P-loop domain|IPR010655 Pre-mRNA cleavage complex II Clp1	3
OG5_126961	AT3G05120 AT5G27320	2	MLOC_10665 MLOC_194 MLOC_37366 MLOC_45233 MLOC_5241 MLOC_5693 MLOC_58713 MLOC_6074 MLOC_6272 MLOC_66879 MLOC_70507 MLOC_74158 MLOC_74381 MLOC_8155 MLOC_8261 MLOC_8592	16	Traes_2AS_546A83229 Traes_2BL_7C6E23A64 Traes_2BS_39BD6926A Traes_2BS_3EF779D1A Traes_2BS_5C5698050 Traes_2BS_A561940DE Traes_2BS_CADB1C601 Traes_2DL_185A8A4811 Traes_2DS_0638D08CD Traes_2DS_4C54B598A Traes_2DS_8C5E250FE Traes_2DS_F37B7AEBE Traes_2DS_F37B7AEBE1 Traes_3B_866DEB5D2 Traes_3B_B9EBDD0241 Traes_3B_CEEF8E71A Traes_3B_F7CA92A7D Traes_4AL_04C3D1853 Traes_4AL_179FF76CB Traes_4AL_57401F2FC …	31	IPR002168 Lipase, GDXG, active site|IPR029058 Alpha/Beta hydrolase fold|IPR013094 Alpha/beta hydrolase fold-3	3
OG5_156358	AT3G11440 AT5G06100	2	MLOC_71332	1	Traes_1AL_041EBB4A6 Traes_1AL_B68E59AAB Traes_1BL_CF98E922B Traes_1DL_25540DE53 Traes_1DL_57F246ADF Traes_3AL_F09C7CA19 Traes_3B_25320ED72 Traes_3DL_D9A29948B	8	IPR009057 Homeodomain-like|IPR017930 Myb domain	2
OG5_127568	AT3G12810	1	MLOC_21194 MLOC_76265	2	Traes_7AL_DE57CEF89 Traes_7BL_23AE6CDF5 Traes_7DL_EF64BC4FC	3	IPR027417 P-loop containing nucleoside triphosphate hydrolase|IPR000330 SNF2-related|IPR013999 HAS subgroup|IPR001650 Helicase, C-terminal|IPR014012 Helicase/SANT-associated, DNA binding|IPR014001 Helicase superfamily 1/2, ATP-binding domain	6
OG5_212406	AT3G18990	1	MLOC_23884	1	Traes_5BS_BE6397B54 Traes_5DS_485F1D5FD	2	IPR003340 B3 DNA binding domain|IPR015300 DNA-binding pseudobarrel domain	2
OG5_128999	AT3G20550	1	MLOC_81829	1	Traes_6AL_A02221916 Traes_6BL_60726C7E8 Traes_6DL_D029E79D0	3	IPR008984 SMAD/FHA domain|IPR000253 Forkhead-associated (FHA) domain	2
OG5_130364	AT3G20740	1	MLOC_14628	1	Traes_4AL_9E07A9119 Traes_7AL_7CC969251 Traes_7AS_515D4A118 Traes_7AS_982FC83D8 Traes_7AS_9D08DB635 Traes_7BL_B7F78475F Traes_7DL_DF97791D5 Traes_7DS_677D1DF9F	8	IPR001680 WD40 repeat|IPR017986 WD40-repeat-containing domain|IPR015943 WD40/YVTN repeat-like-containing domain	3
OG5_128820	AT3G22590	1	MLOC_43191	1	Traes_2DL_0367084B6 Traes_4AL_EC06F4A00 Traes_4AS_51C01DC16 Traes_4BS_10F2C0427 Traes_4DS_C865A9E93 Traes_7BS_8ACDB7DCA	6	IPR007852 RNA polymerase II accessory factor, Cdc73	1
OG5_190237	AT3G24440	1	MLOC_13930 MLOC_6879	2	Traes_1AS_0B3F4AE5E Traes_1BS_BEF75A847 Traes_1DS_07BDA3BF7 Traes_2AL_37EF1A21C Traes_5AS_F00CC91CC Traes_5BS_7FC36D34B Traes_5DS_F4C284210 Traes_5DS_F4C2842101	8	IPR003961 Fibronectin type III|IPR013783 Immunoglobulin-like fold	2
OG5_129661	AT3G33520	1	MLOC_64804	1	Traes_1BL_51C489EE8 Traes_2AL_4DCD06BE9 Traes_2BL_221EC0BB1 Traes_2BL_3EB4E0806 Traes_2DL_E17A1BB12	5	IPR030054 Actin-related protein 6|IPR004000 Actin family	2
OG5_150317	AT3G47500 AT5G39660	2	MLOC_19593 MLOC_56598 MLOC_79421	3	Traes_2AS_6C2F49AE0 Traes_2BS_6859C24E5 Traes_2DS_9F6EA1670 Traes_3AS_1DEBF1E8B Traes_3AS_4C4673A12 Traes_3B_AD433AE06 Traes_3DS_29943C262 Traes_3DS_72524290F	8	IPR003851 Zinc finger, Dof-type	1
OG5_191085	AT3G48430	1	MLOC_55909 MLOC_57109 MLOC_74028	3	Traes_5AS_7E3208FD4 Traes_5BS_23717182B Traes_5BS_7BDE28375 Traes_5DS_976CBF9EB Traes_5DS_BEC4270EB	5	IPR003347 JmjC domain|IPR007087 Zinc finger, C2H2|IPR013087 Zinc finger C2H2-type/integrase DNA-binding domain|IPR003349 JmjN domain|IPR015880 Zinc finger, C2H2-like	5
OG5_160203	AT3G58070	1	MLOC_11741 MLOC_17370 MLOC_63361	3	Traes_4AS_E2A56F1FE Traes_4BL_FAEE40C4A Traes_4DL_FEF226C62 Traes_5BL_2F0E6C496 Traes_6DL_AC060BD8E	5	IPR007087 Zinc finger, C2H2	1
OG5_147148	AT3G61250	1	MLOC_39554 MLOC_58915 MLOC_68698 MLOC_80042	4	Traes_2AL_097BADCFE Traes_2AL_41B71F83C Traes_2AL_839C94CA3 Traes_2BL_216652F6B Traes_2BL_230A3A2D0 Traes_2BL_79F1B50DF Traes_2DL_BDECC07BD Traes_2DL_C964675DE Traes_6DL_41CBE9959	9	IPR001005 SANT/Myb domain|IPR009057 Homeodomain-like|IPR017930 Myb domain	3
OG5_163510	AT4G00450	1	MLOC_60426	1	Traes_4BL_E6B9520A3 Traes_4DL_370A59EFC Traes_5AL_0B70FE57B	3	IPR019035 Mediator complex, subunit Med12	1
OG5_129164	AT4G02020	1	MLOC_13033 MLOC_69040	2	Traes_4AS_9414F63D7 Traes_4BL_693C5364D Traes_4DL_0BECD8A49 Traes_4DL_3AA42353D Traes_7AS_BD4F67471 Traes_7AS_D9C6AC2A0 Traes_7BS_955956707 Traes_7BS_C19A41986 Traes_7BS_C79EBD23E Traes_7DS_0D1C03C27 Traes_7DS_23A2E8EBB Traes_7DS_BB1E07C79	12	IPR025778 Histone-lysine N-methyltransferase, EZ|IPR026489 CXC domain|IPR001214 SET domain	3
OG5_163665	AT4G02780	1	MLOC_11775 MLOC_46367 MLOC_5926 MLOC_5927	4	Traes_1AS_6A40B08D9 Traes_1BS_8A9B3CE82 Traes_1DS_CD37D3A95 Traes_2AS_1569FE9F1 Traes_2AS_1569FE9F11 Traes_2AS_4FEC7A465 Traes_2AS_A4BAAEE05 Traes_2AS_E1C5E1CF3 Traes_2AS_E9DB1BAC8 Traes_2AS_EFE57A1E3 Traes_2AS_FD8F950EB Traes_2BL_02465D5C6 Traes_2BL_80AC86A1A Traes_2BS_39A73310D Traes_2DL_7ED8C4B52 Traes_2DL_AAD024F1D Traes_2DS_7917F0E44 Traes_4BS_659C7D2C2 Traes_4BS_7DD12F787 Traes_6BS_95C487FB…	32	IPR001906 Terpene synthase, N-terminal domain|IPR008949 Isoprenoid synthase domain|IPR005630 Terpene synthase, metal-binding domain|IPR008930 Terpenoid cyclases/protein prenyltransferase alpha-alpha toroid	4
OG5_129507	AT4G04885	1	MLOC_13833	1	Traes_7AL_F0AD673E0 Traes_7DL_E8584BFF8	2	IPR007087 Zinc finger, C2H2	1
OG5_127954	AT4G15880	1	MLOC_3742 MLOC_69186	2	Traes_2AS_3A517A515 Traes_2BS_C50B84BEC Traes_2BS_F310D15CA Traes_2DS_99D0CE4EF Traes_3AS_0E7CB4B4A Traes_3B_52302D50B Traes_3B_C9D29B5C4 Traes_3DS_5A21E47BA Traes_4AS_A10921326 Traes_4DL_9EDB926C7	10	IPR003653 Peptidase C48, SUMO/Sentrin/Ubl1	1
OG5_155119	AT4G16280	1	MLOC_57282	1	Traes_5AL_C0E595204 Traes_5BL_DA15C88FA Traes_5DL_CEDABCD95	3	IPR001202 WW domain|IPR000504 RNA recognition motif domain|IPR012677 Nucleotide-binding alpha-beta plait domain	3
OG5_135817	AT4G18960	1	MLOC_52944 MLOC_5375 MLOC_57700 MLOC_57890 MLOC_65843	5	Traes_1AL_5F5A87122 Traes_1AS_985BB33A1 Traes_1BL_B44C0D37C Traes_1BS_1202C8C0D Traes_1BS_40F6DB3E3 Traes_1DL_6DA0DFC5B Traes_1DS_F22A3DB6A Traes_3AS_55E9080C2 Traes_3B_87AC5133F Traes_3DS_51A589227 Traes_5AS_7BFB385EF Traes_5BS_A19FD8E34 Traes_5BS_B590A9E51 Traes_5DS_16243E52C Traes_6AL_1F7DAC5FA Traes_6BL_7C6B17284 Traes_6DL_5B1D4DBF5	17	IPR002100 Transcription factor, MADS-box|IPR002487 Transcription factor, K-box	2
OG5_126980	AT4G24620	1	MLOC_1497 MLOC_61974 MLOC_75224	3	Traes_1AS_682A666AE Traes_1BS_757804D58 Traes_1DS_0435E9A1F Traes_5AL_D3B6FE48E Traes_5BL_A2B216782 Traes_5DL_BD1C8E19E	6	IPR018189 Phosphoglucose isomerase, conserved site|IPR001672 Phosphoglucose isomerase (PGI)	2
OG5_137081	AT4G25420 AT5G51810	2	MLOC_1557 MLOC_16059 MLOC_66389 MLOC_6996	4	Traes_2AL_BA387175F Traes_2BL_1B1358201 Traes_3B_763D7ABA2 Traes_4AL_FABDF4EDA Traes_4AS_7DC625FF5 Traes_4BL_57623F302 Traes_4BL_63EFE8C91 Traes_4BS_B52D1D505 Traes_4DL_5D396447B Traes_5BL_D412D28CC Traes_5DL_3E77D28A6 Traes_6AL_6926D08B4 Traes_6BL_B8497D305 Traes_6DL_0AF913208	14	IPR005123 Oxoglutarate/iron-dependent dioxygenase|IPR026992 Non-haem dioxygenase N-terminal domain|IPR027443 Isopenicillin N synthase-like|IPR002283 Isopenicillin N synthase	4
OG5_170648	AT4G30200	1	MLOC_12407 MLOC_66063	2	Traes_6AS_0AE5E0EA6 Traes_6AS_DF6C22BF3 Traes_6BS_2B746261B Traes_6DS_E7BB82C74	4	IPR003961 Fibronectin type III|IPR013783 Immunoglobulin-like fold	2
OG5_177987	AT4G32980	1	MLOC_41418	1	Traes_7BL_7E32A8329 Traes_7DL_1654C8A74	2	IPR006563 POX domain	1
OG5_127136	AT4G39400	1	MLOC_10243 MLOC_11081 MLOC_11189 MLOC_12807 MLOC_13737 MLOC_14681 MLOC_15083 MLOC_37688 MLOC_38941 MLOC_4527 MLOC_5176 MLOC_5295 MLOC_53316 MLOC_53482 MLOC_54417 MLOC_54975 MLOC_55246 MLOC_55353 MLOC_55492 MLOC_57665 MLOC_5805 MLOC_58247 MLOC_59450 MLOC_60091 MLOC_60692 MLOC_60733 MLOC_60829 MLOC_61353 MLOC_61478 MLOC_62236 MLOC_62341 MLOC_62424 MLOC_63615 MLOC_65170 MLOC_66232 MLOC_68137 MLOC_68…	45	Traes_1AS_5F591BB6F Traes_1AS_9FC2E0BB3 Traes_1AS_BDECE97A5 Traes_1BL_233A2D537 Traes_1BS_024A580FB Traes_1BS_0BC1EB8D5 Traes_1BS_3D04F8758 Traes_1BS_3E4052CF2 Traes_1BS_680CF6C21 Traes_1BS_8A04C604C Traes_1BS_AD47D1583 Traes_1BS_B7C75A7C4 Traes_1BS_D81308A45 Traes_1DL_B8ACFA24B Traes_1DS_2528CAD16 Traes_1DS_26788CFD4 Traes_1DS_26F22A8B1 Traes_1DS_2FC781118 Traes_1DS_70BE14BCA Traes_1DS_82D0EC12B…	75	IPR003591 Leucine-rich repeat, typical subtype|IPR008271 Serine/threonine-protein kinase, active site|IPR013320 Concanavalin A-like lectin/glucanase domain|IPR013210 Leucine-rich repeat-containing N-terminal, type 2|IPR002290 Serine/threonine/dual specificity protein kinase, catalytic domain|IPR000719 Protein kinase domain|IPR011009 Protein kinase-like domain|IPR001611 Leucine-rich repeat|IPR0174…	9
OG5_149474	AT5G01040	1	MLOC_61189 MLOC_7036	2	Traes_1AS_4A6E603D3 Traes_1BS_A2F5A3F39 Traes_1DS_FEFAE4EB7 Traes_2AL_55439FB49 Traes_2AL_997B66BDC Traes_2BL_09BC0104D	6	IPR011707 Multicopper oxidase, type 3|IPR011706 Multicopper oxidase, type 2|IPR001117 Multicopper oxidase, type 1|IPR017761 Laccase|IPR008972 Cupredoxin	5
OG5_158902	AT5G02030	1	MLOC_3638 MLOC_66099	2	Traes_1AL_D36224AD9 Traes_1BL_2DCDCD191 Traes_1DL_5BDA8ABA9 Traes_3AL_8260356E3 Traes_3B_8FA65C9A1	5	IPR009057 Homeodomain-like|IPR006563 POX domain|IPR001356 Homeobox domain|IPR008422 Homeobox KN domain	4
OG5_139246	AT5G02810	1	MLOC_12732 MLOC_81154	2	Traes_2AS_2FCD59730 Traes_2BS_2CA9DB5DE Traes_2BS_8BED816B1 Traes_2DS_00DB0399E Traes_2DS_2A961F39D Traes_2DS_3A2D5B67D Traes_4AS_B2CDBFB54 Traes_4BL_430501C10 Traes_4DL_EE41726EA	9	IPR011006 CheY-like superfamily|IPR001789 Signal transduction response regulator, receiver domain|IPR010402 CCT domain	3
OG5_170678	AT5G04240	1	MLOC_28138 MLOC_33377 MLOC_41788 MLOC_60874 MLOC_79906 MLOC_80561	6	Traes_3B_243337C03 Traes_3B_4F4479FAF Traes_3DL_C1684BF20 Traes_4AL_24A54C8BA	4	IPR003347 JmjC domain|IPR007087 Zinc finger, C2H2|IPR013087 Zinc finger C2H2-type/integrase DNA-binding domain|IPR015880 Zinc finger, C2H2-like	4
OG5_143053	AT5G05690	1	MLOC_10658 MLOC_4229 MLOC_72591	3	Traes_3AL_AC0130BFA Traes_3B_044358E70 Traes_3DL_A43F3BA75 Traes_4AS_C318715F9 Traes_4BL_BAFA18B1D Traes_4DL_3A16689F6 Traes_4DL_FA8591613 Traes_5AL_A3CE8872B Traes_5BL_04768821D Traes_5DL_7A4E087D1	10	IPR017972 Cytochrome P450, conserved site|IPR002401 Cytochrome P450, E-class, group I|IPR001128 Cytochrome P450	3
OG5_128052	AT5G13480	1	MLOC_65855	1	Traes_5AL_F2A30FDBF Traes_5BL_16D3D8BEC Traes_5BL_53D9B9762 Traes_5DL_0C788D94B	4	IPR001680 WD40 repeat|IPR017986 WD40-repeat-containing domain|IPR015943 WD40/YVTN repeat-like-containing domain|IPR019775 WD40 repeat, conserved site	4
OG5_128874	AT5G16260	1	MLOC_70973	1	Traes_2AL_2ABB28A56 Traes_2AL_84DE2C67B Traes_2BL_B15F55EBC Traes_2DL_037522CF1	4	IPR003169 GYF|IPR000504 RNA recognition motif domain|IPR012677 Nucleotide-binding alpha-beta plait domain|IPR025640 Domain of unknown function DUF4339	4
OG5_129545	AT5G17690	1	MLOC_13446	1	Traes_7AL_419146F7D Traes_7AL_C24AA4192 Traes_7BL_F0FE4E657 Traes_7DL_8DFE5AF5E	4	IPR000953 Chromo/chromo shadow domain|IPR016197 Chromo domain-like|IPR023780 Chromo domain|IPR023779 Chromo domain, conserved site|IPR008251 Chromo shadow domain	5
OG5_156252	AT5G23150	1	MLOC_37025	1	Traes_7AL_8D721316C Traes_7AL_B4C4AA1B1 Traes_7BL_40F7010CC Traes_7DL_8A2266279	4	IPR000313 PWWP domain|IPR006569 CID domain	2
OG5_160330	AT5G23730 AT5G52250	2	MLOC_19119	1	Traes_6AS_4BC1DE504 Traes_6AS_A144A66D1	2	IPR015943 WD40/YVTN repeat-like-containing domain	1
OG5_178368	AT5G24470	1	MLOC_57021	1	Traes_5AL_852A1474C Traes_5DL_8CE2482E6	2	IPR011006 CheY-like superfamily|IPR001789 Signal transduction response regulator, receiver domain|IPR010402 CCT domain	3
OG5_130358	AT5G37055	1	MLOC_54247	1	Traes_5AL_6D0E57ACB Traes_5BL_2917941A9	2	IPR007529 Zinc finger, HIT-type	1
OG5_127895	AT5G42400	1	MLOC_10435 MLOC_52668	2	Traes_5AS_CA2D7A024 Traes_5BS_427C77CAB Traes_5DS_D1E8EB1A3	3	IPR003169 GYF|IPR001214 SET domain	2
OG5_170069	AT5G44160	1	MLOC_78652	1	Traes_3AS_BE15533CD Traes_3B_BD1C1A168	2	IPR007087 Zinc finger, C2H2|IPR013087 Zinc finger C2H2-type/integrase DNA-binding domain	2
OG5_178108	AT5G46910	1	MLOC_53868 MLOC_69611	2	Traes_1AL_55E4D53AF Traes_1BL_92AA2A265 Traes_1DL_FC0973C52 Traes_6AL_3D3A17B74 Traes_6BL_099BB023B Traes_6BL_5614B8A85 Traes_6DL_E87AAC6B3	7	IPR003347 JmjC domain|IPR003349 JmjN domain|IPR004198 Zinc finger, C5HC2-type	3
OG5_128540	AT5G47010	1	MLOC_21543 MLOC_38196	2	Traes_2AS_147CCD59D Traes_2AS_393B5AA65 Traes_2AS_B97CC9D25 Traes_2BS_8D1919934 Traes_2DS_51FA6743A Traes_2DS_56E0A0F3B	6	IPR027417 P-loop containing nucleoside triphosphate hydrolase|IPR018999 RNA helicase UPF1, UPF2-interacting domain|IPR014001 Helicase superfamily 1/2, ATP-binding domain	3
OG5_127148	AT5G58230	1	MLOC_70036 MLOC_74152	2	Traes_5AL_4155E6870 Traes_5AL_8080B4ED5 Traes_5AL_E0C2C9DB0 Traes_5BL_529907C56 Traes_5BL_5937975F2 Traes_5DL_852F246A7 Traes_5DL_8ED8376D9 Traes_5DL_AD04F7874 Traes_5DL_BB9843FB4 Traes_5DL_DCB06802A	10	IPR017986 WD40-repeat-containing domain|IPR001680 WD40 repeat|IPR015943 WD40/YVTN repeat-like-containing domain|IPR020472 G-protein beta WD-40 repeat|IPR019775 WD40 repeat, conserved site	5
OG5_129431	AT5G61150	1	MLOC_10022	1	Traes_2AL_CE25729E7 Traes_2BL_13F87C128 Traes_2DL_9A5596BB0 Traes_5BL_5FE09CFB2	4	IPR007149 Leo1-like protein	1
OG5_170758	AT5G61380	1	MLOC_52387	1	Traes_6AL_A0A31AA9F Traes_6BL_ED40C8806 Traes_6DL_C215BACFD	3	IPR011006 CheY-like superfamily|IPR001789 Signal transduction response regulator, receiver domain|IPR010402 CCT domain	3
OG5_170760	AT5G61850	1	MLOC_14305	1	Traes_2AL_83D0D0C3F Traes_2BL_8DEC0EFBF	2	IPR002910 Floricaula/leafy protein	1
OG5_163093	AT5G62040	1	MLOC_57326 MLOC_58552 MLOC_64619	3	Traes_2AL_2F198B97C Traes_2AL_552AE18AD Traes_2BL_2A9A178A1 Traes_2BL_879586172 Traes_2BL_896CB4EE3 Traes_2BL_8DB6CE516 Traes_2DL_16EDF0CD2 Traes_2DL_485183B12 Traes_2DL_589B80A76 Traes_3AS_4310A2281 Traes_3B_1B2549655 Traes_3B_25121009B Traes_3B_887BC3882 Traes_3B_FA385BFDD Traes_3DS_8813A90FE Traes_3DS_963B4F8EA Traes_4AL_68B60F6AA Traes_4BS_DCCAE937D Traes_4DS_2D08DBB36 Traes_5AL_1AF8FD33F Tra…	29	IPR001858 Phosphatidylethanolamine-binding, conserved site|IPR008914 Phosphatidylethanolamine-binding protein PEBP	2
OG5_131003	AT5G62640	1	MLOC_62365	1	Traes_2BS_CF72E2D31 Traes_2DL_DDC687E7F	2	IPR019007 WW domain binding protein 11	1
OG5_129356	AT5G63980	1	MLOC_15021 MLOC_34838	2	Traes_4AL_890B9918A Traes_5AS_A2715CBB2 Traes_5BL_2D78F2A49 Traes_5BS_07B1F2F4F Traes_5BS_ACAA84BD0 Traes_5DL_3CE365C74 Traes_6BL_E6DA9DBA1 Traes_6DL_CFB079182 Traes_7AS_D350840F2 Traes_7DS_CA52270D8	10	IPR020583 Inositol monophosphatase, metal-binding site|IPR000760 Inositol monophosphatase|IPR006239 3(2),5 -bisphosphate nucleotidase HAL2	3
OG5_128177	AT5G67100	1	MLOC_15360 MLOC_50296	2	Traes_3AL_0714C5FD6 Traes_3AL_57252611A Traes_3AL_BE11882DF Traes_3AL_CF8C54319 Traes_3B_1F2460B8A Traes_3B_2ADABF758 Traes_3B_98C285B20 Traes_3B_B1C488F35 Traes_3B_F791527C2 Traes_3B_FB0FE0868 Traes_3DL_7FF56E663 Traes_3DL_A3057429A Traes_3DL_B63AF687B	13	IPR006172 DNA-directed DNA polymerase, family B|IPR006133 DNA-directed DNA polymerase, family B, exonuclease domain|IPR015088 Zinc finger, DNA-directed DNA polymerase, family B, alpha|IPR006134 DNA-directed DNA polymerase, family B, multifunctional domain|IPR029702 DNA polymerase alpha catalytic subunit|IPR017964 DNA-directed DNA polymerase, family B, conserved site|IPR024647 DNA polymerase alpha…	9
OG5_168410	AT1G72390	1	MLOC_68591	1	Traes_1AS_6C47432E2 Traes_1BL_40FB1B9E5 Traes_1DS_6B00100D9	3
OG5_164449	AT2G03070	1	MLOC_65340	1	Traes_5AL_4A4031CAB Traes_5AL_C5AAF6700 Traes_5BL_6149ECB2E Traes_5DL_B8F5FB8B1	4
OG5_164356	AT2G03500	1	MLOC_67102	1	Traes_3AS_C04B81B4A Traes_3B_9E032AF27	2
OG5_164701	AT2G06005	1	MLOC_66336	1	Traes_6AL_A0BE9244B Traes_6BL_59FD7B5E5 Traes_6DL_AF7A7A45B Traes_6DL_D3EA19F4E Traes_7AS_5293F3028 Traes_7AS_722C376CF Traes_7BS_A97A8D175 Traes_7DS_15AE640A4	8
OG5_132511	AT2G22370	1	MLOC_55924	1	Traes_6AS_2B85F4104 Traes_6BS_2EE276741 Traes_6DS_4E0833FB1	3
OG5_153294	AT2G25930	1	MLOC_75281	1	Traes_1AL_52C5531A4 Traes_1BL_B95F8C666 Traes_1DL_96D83DE2D	3
OG5_170601	AT4G02560	1	MLOC_54055	1	Traes_3AL_144E4E05F Traes_3B_3142C10C9 Traes_3B_716B59142 Traes_3DL_CD24293CE Traes_3DL_D4FBDA9DC	5
OG5_169591	AT4G16845	1	MLOC_64195	1	Traes_2AS_40BE8A9D8 Traes_5BL_467351FB8 Traes_5BL_89C0DE21C	3
OG5_130262	AT4G34700	1	MLOC_70043	1	Traes_7AL_AD817EBE6	1
OG5_147255	AT5G10625 AT5G24860	2	MLOC_68387 MLOC_74521 MLOC_79273	3	Traes_1BS_769E35380 Traes_1BS_E1EADB03B Traes_1BS_E1EADB03B1 Traes_2AL_639C0A939 Traes_2BL_600226046 Traes_2DL_ABD08139B Traes_3AS_73BA34B1D Traes_3B_6CD332373 Traes_3B_C71EA2DEC Traes_3DS_CEB6ACFB1 Traes_6AS_447C71E5B Traes_6DS_611B7FFC2	12
OG5_189672	AT1G01640	1		0		0
OG5_170346	AT1G35460 AT4G09180	2		0		0
OG5_138031	AT1G70170	1		0		0
OG5_213105	AT2G33810	1		0		0
OG5_189564	AT2G39250 AT3G54990	2		0		0
OG5_170476	AT2G46790	1		0		0
OG5_213313	AT2G47310	1		0		0
OG5_177441	AT3G09190	1		0		0
OG5_164556	AT3G57390 AT5G13790	2		0		0
OG5_212552	AT3G63010	1		0		0
OG5_190987	AT4G00650	1		0		0
OG5_177274	AT4G01060	1		0		0
OG5_212618	AT4G17060	1		0		0
OG5_212639	AT4G21200	1		0		0
OG5_190004	AT4G35900	1		0		0
OG5_209231	AT5G03790	1		0		0
OG5_212885	AT5G48890	1		0		0
OG5_211687	AT5G60910	1		0		0
OG5_189468	AT1G26260	1		0	Traes_5AL_5FDA82EA5	1
OG5_212214	AT2G22630	1		0	Traes_5AS_E9E60BA43	1
OG5_190638	AT5G39860	1		0	Traes_2BL_59B9199D9 Traes_2DL_5C8D8DACA	2
OG5_177455	AT1G02400	1		0	Traes_1AS_2EC304B15 Traes_1BS_0EDD50331 Traes_1DS_125A395C1	3
OG5_164735	AT3G54720	1		0	Traes_5AL_59A1CEB28 Traes_5BL_1472D645B Traes_5DL_2DAD5063B	3
OG5_128501	AT5G45600	1		0	Traes_4AL_CA1B7D645 Traes_7AS_877A1C3F4 Traes_7DS_5A6347777	3
OG5_177742	AT2G42200 AT3G57920	2		0	Traes_5BL_96D5EA4EE Traes_5DL_C588E74B5 Traes_7AS_F2DF86C49 Traes_7DS_E2A582546	4
OG5_212591	AT4G22950	1		0	Traes_1AL_6F5982F88 Traes_1BL_F1D5BF5F8 Traes_1DL_D5BBCA2D0 Traes_7BS_4D5DE99CC	4
OG5_129276	AT3G19980	1		0	Traes_1AL_CC827E5C6 Traes_1BL_0E506AB7D Traes_1DL_D7AF9D2EC Traes_3AL_5D77BFE80 Traes_3B_8B06B6823 Traes_3B_9BD956CA6 Traes_3DL_C22C625F6	7
OG5_153420	AT2G46830	1	MLOC_10707	1		0
OG5_150261	AT5G62430	1	MLOC_54725	1		0
NO_GROUP	AT1G50960 AT2G33835 AT3G60870 AT3G47710 AT3G19140 AT4G25530 AT4G24540 AT5G57380 AT5G15160	9	MLOC_71202	1		0
