# Supplementary material for: Genome-Wide Comparative Analysis of Flowering-Related Genes in Arabidopsis, Wheat, and Barley
Source: Int J Plant Genomics. 2015 Sep 7;2015:874361. doi: 10.1155/2015/874361 (PMC4576011; doi:10.1155/2015/874361)
Supplement: Supplementary file 1 — Supplemental file 1: A list of 204 flowering genes and their functional annotations in Arabidopsis compiled through searches in literature and TAIR, and the 101 additional Arabidopsis genes identified in the reciprocal BLAST analysis. Supplemental file 2: The 144 ortholog groups including genes in Arabidopsis, wheat and barley and their common InterPro domains. Supplemental file 3: Annotation of the flowering related genes in wheat and barley. Supplemental file 4: The structural features of the flowering genes in Arabidopsis, wheat and barley. Supplemental file 5: The expression data of flowering genes in different tissues and developmental stages in Arabidopsis, wheat and barley. Supplemental Table 1: Distributions of 101 flowering genes over five chromosomes and seven known functional group in Arabidopsis. Supplemental Figure 1: Distributions of flowering genes in seven functional groups on different chromosomes in Arabidopsis, barley and wheat. Supplemental Figure 2: Distributions of 101 Arabidopsis flowering genes identified through sequence analysis and their barley and wheat counterparts in different functional groups on different chromosomes. Supplemental Figure 3: Gene expression profiles in the additional ortholog groups in the PEBP, MADS-box and B-box (BBX) families in different tissues and dvelopment stages in wheat (Triticum aestivum cv. Chinese Spring) and barley (Hordeum vulgare L. cv. Morex). [file 874361.f1.zip › Supplemental file 3.xls]

## Sheet: Wheat
The annotation of wheat flowering genes based on their top BLASTP hits in Arabidopsis
GeneID	Ensembl annotation	Arabidopsis GeneID	Arabidopsis annotation	E-value
Traes_7DS_46E811D74	B-box transcription factor	AT3G02380	COL2, ATCOL2: CONSTANS-like 2	1e-68
Traes_4BS_2EE4988CD	DELLA protein RHT-1	AT1G14920	GAI, RGA2: GRAS family transcription factor family protein	0
Traes_3AL_57252611A	DNA polymerase	AT5G67100	ICU2: DNA-directed DNA polymerases	0
Traes_3DL_B63AF687B	DNA polymerase	AT5G67100	ICU2: DNA-directed DNA polymerases	0
Traes_3DL_A3057429A	DNA polymerase	AT5G67100	ICU2: DNA-directed DNA polymerases	0
Traes_3AL_BE11882DF	DNA polymerase	AT5G67100	ICU2: DNA-directed DNA polymerases	0
Traes_3B_2ADABF758	DNA polymerase	AT5G67100	ICU2: DNA-directed DNA polymerases	4e-138
Traes_2BL_80AC86A1A	Ent-copalyl diphosphate synthase	AT4G02780	GA1, ABC33, ATCPS1, CPS, CPS1: Terpenoid cyclases/Protein prenyltransferases superfamily protein	0
Traes_7AS_EBD5F1F54	Flowering locus T	AT1G65480	FT: PEBP (phosphatidylethanolamine-binding protein) family protein	3e-94
Traes_3B_25121009B	Flowering Locus T-like protein, putative	AT1G65480	FT: PEBP (phosphatidylethanolamine-binding protein) family protein	2e-65
Traes_3B_7ABEA6AAD	GA2ox3-2 protein	AT1G78440	ATGA2OX1, GA2OX1: Arabidopsis thaliana gibberellin 2-oxidase 1	7e-123
Traes_4AL_FABDF4EDA	Gibberellin 20 oxidase 1-A	AT4G25420	GA5, GA20OX1, AT2301, ATGA20OX1: 2-oxoglutarate (2OG) and Fe(II)-dependent oxygenase superfamily protein	4e-160
Traes_5DL_3E77D28A6	Gibberellin 20 oxidase 1-D	AT4G25420	GA5, GA20OX1, AT2301, ATGA20OX1: 2-oxoglutarate (2OG) and Fe(II)-dependent oxygenase superfamily protein	3e-162
Traes_3B_791A6E8DF	Gibberellin 3-beta-dioxygenase 2-3	AT1G15550	GA4, ATGA3OX1, GA3OX1: gibberellin 3-oxidase 1	2e-79
Traes_5DL_BD1C8E19E	Glucose-6-phosphate isomerase	AT4G24620	PGI1, PGI: phosphoglucose isomerase 1	0
Traes_1DS_0435E9A1F	Glucose-6-phosphate isomerase	AT5G42740	Sugar isomerase (SIS) family protein	0
Traes_1AS_682A666AE	Glucose-6-phosphate isomerase	AT5G42740	Sugar isomerase (SIS) family protein	0
Traes_5BL_A2B216782	Glucose-6-phosphate isomerase	AT4G24620	PGI1, PGI: phosphoglucose isomerase 1	0
Traes_5AL_D3B6FE48E	Glucose-6-phosphate isomerase	AT4G24620	PGI1, PGI: phosphoglucose isomerase 1	0
Traes_1BS_757804D58	Glucose-6-phosphate isomerase	AT5G42740	Sugar isomerase (SIS) family protein	0
Traes_1DS_FEFAE4EB7	Laccase	AT3G09220	LAC7: laccase 7	0
Traes_1AS_4A6E603D3	Laccase	AT3G09220	LAC7: laccase 7	0
Traes_1BS_A2F5A3F39	Laccase	AT3G09220	LAC7: laccase 7	0
Traes_2BL_09BC0104D	Laccase	AT3G09220	LAC7: laccase 7	0
Traes_3AS_55E9080C2	MADS-box transcription factor	AT4G18960	AG: K-box region and MADS-box transcription factor family protein	4e-103
Traes_2AL_20C2D79E1	MADS-box transcription factor TaAGL29	AT1G69120	AP1, AGL7: K-box region and MADS-box transcription factor family protein	4e-83
Traes_5DS_16243E52C	MADS-box transcription factor TaAGL31	AT4G18960	AG: K-box region and MADS-box transcription factor family protein	3e-83
Traes_1BL_B44C0D37C	MIKC-type MADS-box transcription factor WM27A	AT4G09960	STK, AGL11: K-box region and MADS-box transcription factor family protein	1e-88
Traes_3B_B6AFFEC05	Paf1 domain containing protein, expressed	AT1G79730	ELF7: hydroxyproline-rich glycoprotein family protein	2e-160
Traes_4DS_9C6CD24ED	Phytochrome	AT1G09570	PHYA, FHY2, FRE1, HY8: phytochrome A	0
Traes_5BL_02F8B4BFF	Phytochrome	AT5G35840	PHYC: phytochrome C	0
Traes_4AS_1F3163292	Phytochrome	AT2G18790	PHYB, HY3, OOP1: phytochrome B	0
Traes_4AL_F46203719	Phytochrome	AT1G09570	PHYA, FHY2, FRE1, HY8: phytochrome A	0
Traes_3B_25320ED72	R2R3-MYB protein	AT5G06100	MYB33, ATMYB33: myb domain protein 33	1e-86
Traes_1BL_20ACD3421	transcript:Traes_1BL_20ACD3421.1	AT4G16770	2-oxoglutarate (2OG) and Fe(II)-dependent oxygenase superfamily protein	6e-102
Traes_1BL_2DCDCD191	transcript:Traes_1BL_2DCDCD191.2	AT5G02030	LSN, PNY, HB-6, BLR, RPL, BLH9, VAN: POX (plant homeobox) family protein	1e-65
Traes_2BS_510BCDA5A	transcript:Traes_2BS_510BCDA5A.1	AT1G28440	HSL1: HAESA-like 1	0
Traes_5DL_53D0B5EED	transcript:Traes_5DL_53D0B5EED.1	AT1G65480	FT: PEBP (phosphatidylethanolamine-binding protein) family protein	3e-44
Traes_7AS_722C376CF	transcript:Traes_7AS_722C376CF.2	AT2G06005	FIP1: FRIGIDA interacting protein 1	2e-14
Traes_7AS_7DB94A25D	transcript:Traes_7AS_7DB94A25D.1	AT1G18100	E12A11, MFT: PEBP (phosphatidylethanolamine-binding protein) family protein	2e-59
Traes_7DS_F5FDB6AD1	transcript:Traes_7DS_F5FDB6AD1.2	AT1G35710	Protein kinase family protein with leucine-rich repeat domain	3e-178
Traes_2BL_A18546451	Uncharacterized protein	AT3G10390	FLD: Flavin containing amine oxidoreductase family protein	0
Traes_5AL_E0C2C9DB0	Uncharacterized protein	AT5G58230	MSI1, MEE70, ATMSI1: Transducin/WD40 repeat-like superfamily protein	1e-47
Traes_2AL_5766736C8	Uncharacterized protein	AT3G06010	ATCHR12: Homeotic gene regulator	9e-112
Traes_5DL_2DAD5063B	Uncharacterized protein	AT3G54720	AMP1, COP2, HPT, PT, MFO1: Peptidase M28 family protein	4e-151
Traes_3AS_73BA34B1D	Uncharacterized protein	AT5G24860	FPF1, ATFPF1: flowering promoting factor 1	3e-41
Traes_1DL_57F246ADF	Uncharacterized protein	AT2G32460	MYB101, ATMYB101, ATM1: myb domain protein 101	1e-41
Traes_6AL_F60B3676F	Uncharacterized protein	AT1G26830	CUL3A, ATCUL3A, ATCUL3, CUL3: cullin 3	0
Traes_6BS_2B746261B	Uncharacterized protein	AT4G30200	VEL1, VIL2: vernalization5/VIN3-like	4e-94
Traes_5DL_DAA202B82	Uncharacterized protein	AT1G30970	SUF4: zinc finger (C2H2 type) family protein	2e-101
Traes_3DS_71052A06E	Uncharacterized protein	AT1G22770	GI, FB: gigantea protein (GI)	0
Traes_5BL_E6535628C	Uncharacterized protein	AT2G27550	ATC: centroradialis	4e-95
Traes_1DL_547D8DAC2	Uncharacterized protein	AT5G17010	Major facilitator superfamily protein	0
Traes_5BL_D412D28CC	Uncharacterized protein	AT4G25420	GA5, GA20OX1, AT2301, ATGA20OX1: 2-oxoglutarate (2OG) and Fe(II)-dependent oxygenase superfamily protein	2e-97
Traes_1AS_5F591BB6F	Uncharacterized protein	AT4G08850	Leucine-rich repeat receptor-like protein kinase family protein	0
Traes_7BL_23AE6CDF5	Uncharacterized protein	AT3G12810	PIE1, SRCAP, chr13: SNF2 domain-containing protein / helicase domain-containing protein	0
Traes_1BS_0BC1EB8D5	Uncharacterized protein	AT1G35710	Protein kinase family protein with leucine-rich repeat domain	0
Traes_5AL_4155E6870	Uncharacterized protein	AT5G58230	MSI1, MEE70, ATMSI1: Transducin/WD40 repeat-like superfamily protein	5e-171
Traes_5BL_9FB490A0A	Uncharacterized protein	AT1G35710	Protein kinase family protein with leucine-rich repeat domain	0
Traes_2BS_CADB1C601	Uncharacterized protein	AT5G23530	AtCXE18, CXE18: carboxyesterase 18	2e-87
Traes_2BS_C50B84BEC	Uncharacterized protein	AT3G06910	ULP1A, ELS1, AtULP1a: UB-like protease 1A	3e-27
Traes_2BS_F310D15CA	Uncharacterized protein	AT4G15880	ESD4, ATESD4: Cysteine proteinases superfamily protein	2e-57
Traes_3AL_5631EB300	Uncharacterized protein	AT5G07280	EMS1, EXS: Leucine-rich repeat transmembrane protein kinase	0
Traes_6AL_487ACBF08	Uncharacterized protein	AT1G79280	NUA, AtTPR: nuclear pore anchor	2e-167
Traes_4AS_8ABAC399B	Uncharacterized protein	AT2G13540	ENS, ABH1, CBP80, ATCBP80: ARM repeat superfamily protein	4e-41
Traes_5AL_0CDE382F3	Uncharacterized protein	AT1G09700	HYL1, DRB1: dsRNA-binding domain-like superfamily protein	3e-27
Traes_4AL_CDCF32E7A	Uncharacterized protein	AT4G28650	Leucine-rich repeat transmembrane protein kinase family protein	0
Traes_2DL_AB3A10225	Uncharacterized protein	AT3G10390	FLD: Flavin containing amine oxidoreductase family protein	2e-122
Traes_2DS_F8E15CA0E	Uncharacterized protein	AT1G77300	EFS, SDG8, ASHH2, LAZ2: histone methyltransferases(H3-K4 specific)	5e-125
Traes_6DS_6ECD63B95	Uncharacterized protein	AT3G04680	CLPS3: CLP-similar protein 3	4e-130
Traes_5BL_EC1F3715B1	Uncharacterized protein	AT2G06255	ELF4-L3: ELF4-like 3	5e-22
Traes_2BL_212C1CE5C	Uncharacterized protein	AT1G79460	GA2, KS, ATKS, ATKS1, KS1: Terpenoid cyclases/Protein prenyltransferases superfamily protein	0
Traes_6BS_215AB5FF8	Uncharacterized protein	AT2G13540	ENS, ABH1, CBP80, ATCBP80: ARM repeat superfamily protein	3e-109
Traes_4AS_9414F63D7	Uncharacterized protein	AT4G02020	EZA1, SWN, SDG10: SET domain-containing protein	0
Traes_6AS_DF6C22BF3	Uncharacterized protein	AT4G30200	VEL1, VIL2: vernalization5/VIN3-like	3e-95
Traes_7DL_B9FCAE20E	Uncharacterized protein	AT1G34110	Leucine-rich receptor-like protein kinase family protein	0
Traes_1BS_3E4052CF2	Uncharacterized protein	AT1G35710	Protein kinase family protein with leucine-rich repeat domain	0
Traes_5AL_852A1474C	Uncharacterized protein	AT5G24470	APRR5, PRR5: pseudo-response regulator 5	5e-34
Traes_1AL_E77BBB3DE	Uncharacterized protein	AT4G11110	SPA2: SPA1-related 2	4e-112
Traes_7BS_E02DEC947	Uncharacterized protein	AT1G73080	PEPR1, ATPEPR1: PEP1 receptor 1	0
Traes_3AL_5D77BFE80	Uncharacterized protein	AT1G50370	Calcineurin-like metallo-phosphoesterase superfamily protein	3e-76
Traes_3B_4C0BF0F2B	Uncharacterized protein	AT1G35190	2-oxoglutarate (2OG) and Fe(II)-dependent oxygenase superfamily protein	3e-167
Traes_5DL_8ED8376D9	Uncharacterized protein	AT5G58230	MSI1, MEE70, ATMSI1: Transducin/WD40 repeat-like superfamily protein	1e-100
Traes_7AL_8D721316C	Uncharacterized protein	AT5G23150	HUA2: Tudor/PWWP/MBT domain-containing protein	7e-92
Traes_6BL_7C6B17284	Uncharacterized protein	AT2G45650	AGL6: AGAMOUS-like 6	3e-89
Traes_1AL_1966DEE15	Uncharacterized protein	AT2G30150	UDP-Glycosyltransferase superfamily protein	1e-94
Traes_4AL_68B60F6AA	Uncharacterized protein	AT4G20370	TSF: PEBP (phosphatidylethanolamine-binding protein) family protein	1e-84
Traes_7DS_B671A4EAD	Uncharacterized protein	AT2G42280	basic helix-loop-helix (bHLH) DNA-binding superfamily protein	2e-56
Traes_4AL_EC06F4A00	Uncharacterized protein	AT3G22590	PHP, CDC73: PLANT HOMOLOGOUS TO PARAFIBROMIN	9e-116
Traes_3B_716B59142	Uncharacterized protein	AT4G02560	LD: Homeodomain-like superfamily protein	1e-120
Traes_6AL_765BD3C57	Uncharacterized protein	AT1G62830	LDL1, SWP1, ATSWP1, ATLSD1, LSD1: LSD1-like 1	9e-108
Traes_2BS_186EA570A	Uncharacterized protein	AT1G53160	SPL4: squamosa promoter binding protein-like 4	3e-39
Traes_2BL_79F1B50DF	Uncharacterized protein	AT3G61250	AtMYB17, MYB17: myb domain protein 17	1e-78
Traes_7AS_F46AC277B	Uncharacterized protein	AT5G15850	COL1, ATCOL1: CONSTANS-like 1	3e-69
Traes_7DS_15AE640A4	Uncharacterized protein	AT2G06005	FIP1: FRIGIDA interacting protein 1	1e-115
Traes_5BS_B590A9E51	Uncharacterized protein	AT3G58780	SHP1, AGL1: K-box region and MADS-box transcription factor family protein	7e-24
Traes_7AL_F9127BBC5	Uncharacterized protein	AT1G35710	Protein kinase family protein with leucine-rich repeat domain	0
Traes_2BL_486009929	Uncharacterized protein	AT1G17230	Leucine-rich receptor-like protein kinase family protein	0
Traes_7BL_5CADD1825	Uncharacterized protein	AT4G16765	2-oxoglutarate (2OG) and Fe(II)-dependent oxygenase superfamily protein	4e-50
Traes_5BL_F5A06AA29	Uncharacterized protein	AT1G55610	BRL1: BRI1 like	0
Traes_3B_2A454DB62	Uncharacterized protein	AT1G65480	FT: PEBP (phosphatidylethanolamine-binding protein) family protein	5e-48
Traes_7BS_7BA1E9F73	Uncharacterized protein	AT1G24260	SEP3, AGL9: K-box region and MADS-box transcription factor family protein	6e-38
Traes_7AS_4FAB72487	Uncharacterized protein	AT2G42280	basic helix-loop-helix (bHLH) DNA-binding superfamily protein	3e-52
Traes_3B_9BD956CA6	Uncharacterized protein	AT1G50370	Calcineurin-like metallo-phosphoesterase superfamily protein	5e-90
Traes_7AS_F2DF86C49	Uncharacterized protein	AT2G42200	SPL9, AtSPL9: squamosa promoter binding protein-like 9	6e-15
Traes_5BL_3E173A7BB	Uncharacterized protein	AT3G01460	MBD9, ATMBD9: methyl-CPG-binding domain 9	3e-33
Traes_7DS_4AF5C695F	Uncharacterized protein	AT1G24260	SEP3: K-box region and MADS-box transcription factor family protein	5e-48
Traes_5BL_6149ECB2E	Uncharacterized protein	AT2G03070	MED8: mediator subunit 8	3e-147
Traes_2BL_E6E029813	Uncharacterized protein	AT5G65700	BAM1: Leucine-rich receptor-like protein kinase family protein	0
Traes_5BL_DA15C88FA	Uncharacterized protein	AT4G16280	RNA binding	2e-84
Traes_3DS_72524290F	Uncharacterized protein	AT3G47500	CDF3: cycling DOF factor 3	6e-57
Traes_6DL_8898A7FB0	Uncharacterized protein	AT5G06570	alpha/beta-Hydrolases superfamily protein	7e-91
Traes_2AL_04F903351	Uncharacterized protein	AT4G17800	Predicted AT-hook DNA-binding family protein	7e-81
Traes_6DS_611B7FFC2	Uncharacterized protein	AT5G24860	FPF1, ATFPF1: flowering promoting factor 1	1e-33
Traes_2BL_879586172	Uncharacterized protein	AT1G65480	FT: PEBP (phosphatidylethanolamine-binding protein) family protein	3e-75
Traes_2DS_28D8638F5	Uncharacterized protein	AT1G79460	GA2, KS, ATKS, ATKS1, KS1: Terpenoid cyclases/Protein prenyltransferases superfamily protein	0
Traes_1BS_E1EADB03B	Uncharacterized protein	AT5G10625	BEST Arabidopsis thaliana protein match is: flowering promoting factor 1 (TAIR:AT5G24860.1)	1e-32
Traes_5AS_CA2D7A024	Uncharacterized protein	AT5G42400	ATXR7, SDG25: SET domain protein 25	2e-91
Traes_3B_763D7ABA2	Uncharacterized protein	AT5G51810	GA20OX2, AT2353, ATGA20OX2: gibberellin 20 oxidase 2	2e-136
Traes_6BS_429A77135	Uncharacterized protein	AT3G04680	CLPS3: CLP-similar protein 3	6e-68
Traes_7DL_EF64BC4FC	Uncharacterized protein	AT3G12810	PIE1, SRCAP, chr13: SNF2 domain-containing protein / helicase domain-containing protein	0
Traes_6BL_DD45FDDBD1	Uncharacterized protein	AT1G26830	CUL3A, ATCUL3A, ATCUL3, CUL3: cullin 3	0
Traes_7AL_9D1BEACC0	Uncharacterized protein	AT4G16770	2-oxoglutarate (2OG) and Fe(II)-dependent oxygenase superfamily protein	4e-97
Traes_4BS_0AACB12E3	Uncharacterized protein	AT1G10390	Nucleoporin autopeptidase	0
Traes_2DL_E14B9F774	Uncharacterized protein	AT1G79460	GA2, KS, ATKS, ATKS1, KS1: Terpenoid cyclases/Protein prenyltransferases superfamily protein	0
Traes_5AL_1AF8FD33F	Uncharacterized protein	AT4G20370	TSF: PEBP (phosphatidylethanolamine-binding protein) family protein	1e-54
Traes_1BS_024A580FB	Uncharacterized protein	AT1G35710	Protein kinase family protein with leucine-rich repeat domain	0
Traes_2DS_F37B7AEBE	Uncharacterized protein	AT5G23530	AtCXE18, CXE18: carboxyesterase 18	1e-51
Traes_1DS_2528CAD16	Uncharacterized protein	AT4G08850	Leucine-rich repeat receptor-like protein kinase family protein	0
Traes_3B_56629B9BE3	Uncharacterized protein	AT1G24620	EF hand calcium-binding protein family	3e-25
Traes_4DS_2D08DBB36	Uncharacterized protein	AT4G20370	TSF: PEBP (phosphatidylethanolamine-binding protein) family protein	2e-84
Traes_5BS_427C77CAB	Uncharacterized protein	AT5G42400	ATXR7, SDG25: SET domain protein 25	4e-91
Traes_2DS_7917F0E44	Uncharacterized protein	AT4G02780	GA1, ABC33, ATCPS1, CPS, CPS1: Terpenoid cyclases/Protein prenyltransferases superfamily protein	0
Traes_2BL_230A3A2D0	Uncharacterized protein	AT5G15310	ATMYB16, ATMIXTA, MYB16: myb domain protein 16	6e-100
Traes_2AL_B8AB48108	Uncharacterized protein	AT1G80330	ATGA3OX4, GA3OX4: gibberellin 3-oxidase 4	1e-26
Traes_2AS_84EA9C609	Uncharacterized protein	AT3G04790	Ribose 5-phosphate isomerase, type A protein	3e-114
Traes_4DL_0BECD8A49	Uncharacterized protein	AT4G02020	EZA1, SWN, SDG10: SET domain-containing protein	7e-64
Traes_6DL_AF7A7A45B	Uncharacterized protein	AT2G06005	FIP1: FRIGIDA interacting protein 1	1e-67
Traes_2AL_CD1ED3C77	Uncharacterized protein	AT1G79460	GA2, KS, ATKS, ATKS1, KS1: Terpenoid cyclases/Protein prenyltransferases superfamily protein	1e-104
Traes_2DL_9A5596BB0	Uncharacterized protein	AT5G61150	VIP4: leo1-like family protein	2e-121
Traes_2DS_22A94EEA6	Uncharacterized protein	AT1G79460	GA2, KS, ATKS, ATKS1, KS1: Terpenoid cyclases/Protein prenyltransferases superfamily protein	2e-178
Traes_3B_B1C488F35	Uncharacterized protein	AT5G67100	ICU2: DNA-directed DNA polymerases	7e-145
Traes_4AL_088D3E9A6	Uncharacterized protein	AT1G72180	Leucine-rich receptor-like protein kinase family protein	0
Traes_4BS_6A0B5C129	Uncharacterized protein	AT1G58100	TCP family transcription factor	9e-54
Traes_2BS_43A8E1EC8	Uncharacterized protein	AT4G20370	TSF: PEBP (phosphatidylethanolamine-binding protein) family protein	7e-73
Traes_7AS_1C93C32AA	Uncharacterized protein	AT2G28290	SYD, CHR3: P-loop containing nucleoside triphosphate hydrolases superfamily protein	2e-97
Traes_5BS_7FC36D34B	Uncharacterized protein	AT3G24440	VRN5, VIL1: Fibronectin type III domain-containing protein	2e-142
Traes_7DL_1654C8A74	Uncharacterized protein	AT4G32980	ATH1: homeobox gene 1	6e-14
Traes_1DL_FC0973C52	Uncharacterized protein	AT5G46910	Transcription factor jumonji (jmj) family protein / zinc finger (C5HC2 type) family protein	0
Traes_5DL_B8F5FB8B1	Uncharacterized protein	AT2G03070	MED8: mediator subunit 8	7e-149
Traes_1DL_B8ACFA24B	Uncharacterized protein	AT4G08850	Leucine-rich repeat receptor-like protein kinase family protein	0
Traes_2DL_E17A1BB12	Uncharacterized protein	AT3G33520	ATARP6, ARP6, SUF3, ESD1: actin-related protein 6	3e-158
Traes_6DS_00E3E39411	Uncharacterized protein	AT1G65480	FT: PEBP (phosphatidylethanolamine-binding protein) family protein	5e-77
Traes_5AL_59A1CEB28	Uncharacterized protein	AT3G54720	AMP1, COP2, HPT, PT, MFO1: Peptidase M28 family protein	5e-117
Traes_2BL_A0F003DB8	Uncharacterized protein	AT4G08920	CRY1, BLU1, HY4, OOP2, ATCRY1: cryptochrome 1	0
Traes_6DS_2532259B8	Uncharacterized protein	AT1G18450	ATARP4, ARP4: actin-related protein 4	0
Traes_3AL_F09C7CA19	Uncharacterized protein	AT5G06100	MYB33, ATMYB33: myb domain protein 33	4e-36
Traes_7DL_71DA2B98D	Uncharacterized protein	AT3G13682	LDL2: LSD1-like2	9e-67
Traes_2DS_56E0A0F3B	Uncharacterized protein	AT5G47010	UPF1, LBA1, ATUPF1: RNA helicase, putative	0
Traes_6AS_F23B2397A	Uncharacterized protein	AT1G18450	ATARP4, ARP4: actin-related protein 4	0
Traes_5DL_9CC4EC839	Uncharacterized protein	AT1G69120	AP1, AGL7: K-box region and MADS-box transcription factor family protein	2e-86
Traes_1BS_81F7DAE3E	Uncharacterized protein	AT1G57820	VIM1, ORTH2: Zinc finger (C3HC4-type RING finger) family protein	0
Traes_7BL_8E2627E0A	Uncharacterized protein	AT5G57360	ZTL, LKP1, ADO1, FKL2: Galactose oxidase/kelch repeat superfamily protein	0
Traes_2AS_64063A59B	Uncharacterized protein	AT1G65480	FT: PEBP (phosphatidylethanolamine-binding protein) family protein	2e-73
Traes_6AS_4BC1DE504	Uncharacterized protein	AT5G52250	RUP1: Transducin/WD40 repeat-like superfamily protein	2e-54
Traes_2DL_903A29CBA	Uncharacterized protein	AT1G69120	AP1, AGL7: K-box region and MADS-box transcription factor family protein	4e-83
Traes_4DL_53442ACE0	Uncharacterized protein	AT2G18790	PHYB, HY3, OOP1: phytochrome B	0
Traes_6AL_1F7DAC5FA	Uncharacterized protein	AT2G45650	AGL6: AGAMOUS-like 6	5e-89
Traes_1DS_70BE14BCA	Uncharacterized protein	AT4G08850	Leucine-rich repeat receptor-like protein kinase family protein	3e-163
Traes_5BL_5FE09CFB2	Uncharacterized protein	AT5G61150	VIP4: leo1-like family protein	1e-20
Traes_6AL_4775D09661	Uncharacterized protein	AT5G24520	TTG1, TTG: Transducin/WD40 repeat-like superfamily protein	5e-151
Traes_3DL_A43F3BA75	Uncharacterized protein	AT3G50660	DWF4, CYP90B1, CLM, SNP2, SAV1, PSC1: Cytochrome P450 superfamily protein	2e-155
Traes_3AL_C630554B4	Uncharacterized protein	AT3G01460	MBD9, ATMBD9: methyl-CPG-binding domain 9	6e-36
Traes_3AL_A4643AAFB	Uncharacterized protein	AT3G01460	MBD9, ATMBD9: methyl-CPG-binding domain 9	2e-55
Traes_3AL_FEE8E1448	Uncharacterized protein	AT3G01460	MBD9, ATMBD9: methyl-CPG-binding domain 9	1e-43
Traes_3DL_4C22EC18E	Uncharacterized protein	AT2G19520	FVE, ACG1, MSI4, NFC4, NFC04, ATMSI4: Transducin family protein / WD-40 repeat family protein	0
Traes_7DS_D046B30B4	Uncharacterized protein	AT1G60220	OTS1, ULP1D: UB-like protease 1D	4e-87
Traes_3B_4F4479FAF	Uncharacterized protein	AT3G48430	REF6: relative of early flowering 6	1e-54
Traes_4DL_370A59EFC	Uncharacterized protein	AT4G00450	CRP, CCT: RNA polymerase II transcription mediators	0
Traes_3B_A37829D67	Uncharacterized protein	AT2G30150	UDP-Glycosyltransferase superfamily protein	3e-120
Traes_5BL_2917941A9	Uncharacterized protein	AT5G37055	ATSWC6, SEF: HIT-type Zinc finger family protein	7e-67
Traes_7DS_6233E5A7D	Uncharacterized protein	AT1G73080	PEPR1, ATPEPR1: PEP1 receptor 1	0
Traes_3B_6CD332373	Uncharacterized protein	AT5G24860	FPF1, ATFPF1: flowering promoting factor 1	2e-40
Traes_4DL_5633C0561	Uncharacterized protein	AT4G11880	AGL14: AGAMOUS-like 14	1e-33
Traes_5AL_B5FA7CEF0	Uncharacterized protein	AT5G35840	PHYC: phytochrome C	0
Traes_3B_D94A71C85	Uncharacterized protein	AT4G39400	BRI1, CBB2, DWF2, BIN1, ATBRI1: Leucine-rich receptor-like protein kinase family protein	2e-174
Traes_5BL_FE6764BE9	Uncharacterized protein	AT3G01460	MBD9, ATMBD9: methyl-CPG-binding domain 9	2e-36
Traes_5AL_0B70FE57B	Uncharacterized protein	AT4G00450	CRP, CCT: RNA polymerase II transcription mediators	0
Traes_5AS_7E3208FD4	Uncharacterized protein	AT3G48430	REF6: relative of early flowering 6	3e-79
Traes_5DL_3D188C339	Uncharacterized protein	AT1G28440	HSL1: HAESA-like 1	0
Traes_7AL_7CC969251	Uncharacterized protein	AT3G20740	FIE, FIS3, FIE1: Transducin/WD40 repeat-like superfamily protein	6e-173
Traes_3B_3142C10C9	Uncharacterized protein	AT4G02560	LD: Homeodomain-like superfamily protein	5e-49
Traes_6BS_2EE276741	Uncharacterized protein	AT2G22370	unknown protein	5e-116
Traes_2AS_393B5AA65	Uncharacterized protein	AT5G47010	UPF1, LBA1, ATUPF1: RNA helicase, putative	0
Traes_2BL_26F24E716	Uncharacterized protein	AT1G69120	AP1, AGL7: K-box region and MADS-box transcription factor family protein	4e-83
Traes_7DL_8A2266279	Uncharacterized protein	AT5G23150	HUA2: Tudor/PWWP/MBT domain-containing protein	5e-94
Traes_2BL_187B00903	Uncharacterized protein	AT5G63930	Leucine-rich repeat protein kinase family protein	0
Traes_6DS_B4ED74CFD	Uncharacterized protein	AT3G04680	CLPS3: CLP-similar protein 3	8e-66
Traes_5DL_8C647BFE2	Uncharacterized protein	AT1G24260	SEP3, AGL9: K-box region and MADS-box transcription factor family protein	3e-44
Traes_7AS_146DDE769	Uncharacterized protein	AT1G35710	Protein kinase family protein with leucine-rich repeat domain	0
Traes_1AS_80C01987D	Uncharacterized protein	AT3G06010	ATCHR12: Homeotic gene regulator	0
Traes_1AS_37424AFD6	Uncharacterized protein	AT1G57820	VIM1, ORTH2: Zinc finger (C3HC4-type RING finger) family protein	0
Traes_6AS_34F8549DD	Uncharacterized protein	AT3G04680	CLPS3: CLP-similar protein 3	7e-130
Traes_2DS_2A961F39D	Uncharacterized protein	AT5G02810	PRR7, APRR7: pseudo-response regulator 7	1e-15
Traes_5BL_50E133EB1	Uncharacterized protein	AT3G01460	MBD9, ATMBD9: methyl-CPG-binding domain 9	4e-30
Traes_2BS_6859C24E5	Uncharacterized protein	AT5G39660	CDF2: cycling DOF factor 2	3e-72
Traes_4DL_3AA42353D	Uncharacterized protein	AT4G02020	EZA1, SWN, SDG10: SET domain-containing protein	9e-89
Traes_2BL_135C46DE5	Uncharacterized protein	AT1G79460	GA2, KS, ATKS, ATKS1, KS1: Terpenoid cyclases/Protein prenyltransferases superfamily protein	0
Traes_2AS_1569FE9F1	Uncharacterized protein	AT4G02780	GA1, ABC33, ATCPS1, CPS, CPS1: Terpenoid cyclases/Protein prenyltransferases superfamily protein	0
Traes_6AL_86BABC721	Uncharacterized protein	AT1G04400	CRY2, FHA, AT-PHH1, PHH1, ATCRY2: cryptochrome 2	0
Traes_2AS_1569FE9F11	Uncharacterized protein	AT4G02780	GA1, ABC33, ATCPS1, CPS, CPS1: Terpenoid cyclases/Protein prenyltransferases superfamily protein	0
Traes_6DS_00E3E3941	Uncharacterized protein	AT1G65480	FT: PEBP (phosphatidylethanolamine-binding protein) family protein	5e-77
Traes_5DL_9E99E3A1E	Uncharacterized protein	AT2G27550	ATC: centroradialis	5e-95
Traes_1AS_0B3F4AE5E	Uncharacterized protein	AT3G24440	VRN5, VIL1: Fibronectin type III domain-containing protein	5e-128
Traes_6AS_D29DEDD0E	Uncharacterized protein	AT3G01460	MBD9, ATMBD9: methyl-CPG-binding domain 9	0
Traes_5AL_DBD085A1A	Uncharacterized protein	AT1G30970	SUF4: zinc finger (C2H2 type) family protein	2e-26
Traes_2DL_F5ACFE33D	Uncharacterized protein	AT1G26830	CUL3A, ATCUL3A, ATCUL3, CUL3: cullin 3	0
Traes_3B_EC9D0FC5F	Uncharacterized protein	AT5G07280	EMS1, EXS: Leucine-rich repeat transmembrane protein kinase	0
Traes_5BL_5937975F2	Uncharacterized protein	AT5G58230	MSI1, MEE70, ATMSI1: Transducin/WD40 repeat-like superfamily protein	0
Traes_2BS_39A73310D	Uncharacterized protein	AT4G02780	GA1, ABC33, ATCPS1, CPS, CPS1: Terpenoid cyclases/Protein prenyltransferases superfamily protein	6e-180
Traes_5DL_0B769D390	Uncharacterized protein	AT5G35840	PHYC: phytochrome C	0
Traes_5DL_DCB06802A	Uncharacterized protein	AT5G58230	MSI1, MEE70, ATMSI1: Transducin/WD40 repeat-like superfamily protein	1e-47
Traes_1AL_B68E59AAB	Uncharacterized protein	AT2G32460	MYB101, ATMYB101, ATM1: myb domain protein 101	3e-41
Traes_7BL_B70C524A2	Uncharacterized protein	AT1G79730	ELF7: hydroxyproline-rich glycoprotein family protein	5e-44
Traes_6AL_EE3AE43A51	Uncharacterized protein	AT5G06570	alpha/beta-Hydrolases superfamily protein	1e-32
Traes_3B_50762F443	Uncharacterized protein	AT2G19520	FVE, ACG1, MSI4, NFC4, NFC04, ATMSI4: Transducin family protein / WD-40 repeat family protein	0
Traes_2BL_53636F938	Uncharacterized protein	AT1G79460	GA2, KS, ATKS, ATKS1, KS1: Terpenoid cyclases/Protein prenyltransferases superfamily protein	7e-27
Traes_6DL_62A8C29E0	Uncharacterized protein	AT1G65480	FT: PEBP (phosphatidylethanolamine-binding protein) family protein	2e-89
Traes_3AL_0692DB1BA	Uncharacterized protein	AT2G19520	FVE, ACG1, MSI4, NFC4, NFC04, ATMSI4: Transducin family protein / WD-40 repeat family protein	0
Traes_7AL_C6434FE8D	Uncharacterized protein	AT5G57360	ZTL, LKP1, ADO1, FKL2: Galactose oxidase/kelch repeat superfamily protein	0
Traes_1BL_F14523046	Uncharacterized protein	AT1G68840	RAV2, AtRAV2: related to ABI3/VP1 2	6e-63
Traes_3B_C8DBBCD0E	Uncharacterized protein	AT1G65480	FT: PEBP (phosphatidylethanolamine-binding protein) family protein	2e-36
Traes_5BL_529907C56	Uncharacterized protein	AT5G58230	MSI1, MEE70, ATMSI1: Transducin/WD40 repeat-like superfamily protein	2e-117
Traes_3B_FB0FE0868	Uncharacterized protein	AT5G67100	ICU2: DNA-directed DNA polymerases	3e-16
Traes_3B_F791527C2	Uncharacterized protein	AT5G67100	ICU2: DNA-directed DNA polymerases	1e-94
Traes_3AS_1DEBF1E8B	Uncharacterized protein	AT5G39660	CDF2: cycling DOF factor 2	1e-54
Traes_2AL_2F198B97C	Uncharacterized protein	AT1G65480	FT: PEBP (phosphatidylethanolamine-binding protein) family protein	3e-74
Traes_7DS_677D1DF9F	Uncharacterized protein	AT3G20740	FIE, FIS3, FIE1: Transducin/WD40 repeat-like superfamily protein	2e-162
Traes_6BS_D40CD86F0	Uncharacterized protein	AT1G79460	GA2, KS, ATKS, ATKS1, KS1: Terpenoid cyclases/Protein prenyltransferases superfamily protein	7e-158
Traes_5BS_373D5A520	Uncharacterized protein	AT5G49660	Leucine-rich repeat transmembrane protein kinase family protein	0
Traes_5BL_2D78F2A49	Uncharacterized protein	AT5G63980	SAL1, ALX8, ATSAL1, HOS2, FRY1, RON1: Inositol monophosphatase family protein	2e-99
Traes_5BL_53D9B9762	Uncharacterized protein	AT5G13480	FY: Transducin/WD40 repeat-like superfamily protein	2e-44
Traes_5DL_8CE2482E6	Uncharacterized protein	AT5G24470	APRR5, PRR5: pseudo-response regulator 5	1e-34
Traes_6DL_D029E79D0	Uncharacterized protein	AT3G20550	DDL: SMAD/FHA domain-containing protein	2e-92
Traes_5AS_7BFB385EF	Uncharacterized protein	AT4G18960	AG: K-box region and MADS-box transcription factor family protein	1e-83
Traes_6DS_43902276F	Uncharacterized protein	AT5G07280	EMS1, EXS: Leucine-rich repeat transmembrane protein kinase	0
Traes_2AL_156C770EE	Uncharacterized protein	AT5G63930	Leucine-rich repeat protein kinase family protein	0
Traes_2AL_83D0D0C3F	Uncharacterized protein	AT5G61850	LFY, LFY3: floral meristem identity control protein LEAFY (LFY)	4e-115
Traes_1DS_6B00100D9	Uncharacterized protein	AT1G72390	CONTAINS InterPro DOMAIN/s: Spt20 family (InterPro:IPR021950)	8e-146
Traes_5BL_2F0E6C496	Uncharacterized protein	AT2G41940	ZFP8: zinc finger protein 8	8e-31
Traes_5DL_CEDABCD95	Uncharacterized protein	AT4G16280	RNA binding	2e-83
Traes_2DL_BDECC07BD	Uncharacterized protein	AT3G01140	MYB106, NOK, AtMYB106: myb domain protein 106	4e-102
Traes_3DL_D9A29948B	Uncharacterized protein	AT5G06100	MYB33, ATMYB33: myb domain protein 33	1e-35
Traes_2DL_485183B12	Uncharacterized protein	AT1G65480	FT: PEBP (phosphatidylethanolamine-binding protein) family protein	1e-85
Traes_7AS_0CD3B69E7	Uncharacterized protein	AT1G24260	SEP3, AGL9: K-box region and MADS-box transcription factor family protein	1e-84
Traes_1DS_CD37D3A95	Uncharacterized protein	AT4G02780	GA1, ABC33, ATCPS1, CPS, CPS1: Terpenoid cyclases/Protein prenyltransferases superfamily protein	0
Traes_7AL_151CAA335	Uncharacterized protein	AT4G02780	GA1, ABC33, ATCPS1, CPS, CPS1: Terpenoid cyclases/Protein prenyltransferases superfamily protein	7e-171
Traes_5BL_1472D645B	Uncharacterized protein	AT3G54720	AMP1, COP2, HPT, PT, MFO1: Peptidase M28 family protein	2e-153
Traes_6DS_4E0833FB1	Uncharacterized protein	AT2G22370	unknown protein	6e-115
Traes_1AL_041EBB4A6	Uncharacterized protein	AT5G06100	MYB33, ATMYB33: myb domain protein 33	2e-13
Traes_2AL_A38A2E415	Uncharacterized protein	AT1G79460	GA2, KS, ATKS, ATKS1, KS1: Terpenoid cyclases/Protein prenyltransferases superfamily protein	0
Traes_4DL_5640A8CC5	Uncharacterized protein	AT2G22540	SVP, AGL22: K-box region and MADS-box transcription factor family protein	7e-31
Traes_2BL_B57FE39ED	Uncharacterized protein	AT1G79460	GA2, KS, ATKS, ATKS1, KS1: Terpenoid cyclases/Protein prenyltransferases superfamily protein	2e-132
Traes_1DL_D5BBCA2D0	Uncharacterized protein	AT4G11880	AGL14: AGAMOUS-like 14	2e-32
Traes_5DS_485F1D5FD	Uncharacterized protein	AT3G18990	VRN1, REM39: AP2/B3-like transcriptional factor family protein	1e-16
Traes_3B_AEA597452	Uncharacterized protein	AT2G30140	UDP-Glycosyltransferase superfamily protein	9e-21
Traes_5BL_16D3D8BEC	Uncharacterized protein	AT5G13480	FY: Transducin/WD40 repeat-like superfamily protein	1e-167
Traes_2BL_02465D5C6	Uncharacterized protein	AT4G02780	GA1, ABC33, ATCPS1, CPS, CPS1: Terpenoid cyclases/Protein prenyltransferases superfamily protein	2e-93
Traes_3B_CEEF8E71A	Uncharacterized protein	AT5G06570	alpha/beta-Hydrolases superfamily protein	2e-40
Traes_7BS_9B2A4DBEA	Uncharacterized protein	AT2G28290	SYD, CHR3: P-loop containing nucleoside triphosphate hydrolases superfamily protein	0
Traes_2AL_097BADCFE	Uncharacterized protein	AT5G15310	ATMYB16, ATMIXTA, MYB16: myb domain protein 16	4e-100
Traes_1BS_8A9B3CE82	Uncharacterized protein	AT4G02780	GA1, ABC33, ATCPS1, CPS, CPS1: Terpenoid cyclases/Protein prenyltransferases superfamily protein	0
Traes_4BL_57623F302	Uncharacterized protein	AT4G21200	ATGA2OX8, GA2OX8: gibberellin 2-oxidase 8	7e-119
Traes_5AL_4A4031CAB	Uncharacterized protein	AT2G03070	MED8: mediator subunit 8	5e-13
Traes_5AL_C5AAF6700	Uncharacterized protein	AT2G03070	MED8: mediator subunit 8	2e-70
Traes_2AL_84DE2C67B	Uncharacterized protein	AT5G16260	ELF9: RNA binding (RRM/RBD/RNP motifs) family protein	4e-169
Traes_5BL_72EFF0AF0	Uncharacterized protein	AT5G59250	Major facilitator superfamily protein	6e-127
Traes_6AS_447C71E5B	Uncharacterized protein	AT5G24860	FPF1, ATFPF1: flowering promoting factor 1	5e-25
Traes_6BL_F5F82174B	Uncharacterized protein	AT3G02380	COL2, ATCOL2: CONSTANS-like 2	8e-50
Traes_4BS_2E9D73915	Uncharacterized protein	AT5G23530	AtCXE18, CXE18: carboxyesterase 18	1e-95
Traes_2BL_E0978B1BC	Uncharacterized protein	AT1G71692	AGL12, XAL1: AGAMOUS-like 12	3e-46
Traes_3B_A90EC49F7	Uncharacterized protein	AT1G22770	GI, FB: gigantea protein (GI)	0
Traes_1BS_E1EADB03B1	Uncharacterized protein	AT5G10625	BEST Arabidopsis thaliana protein match is: flowering promoting factor 1 (TAIR:AT5G24860.1)	1e-32
Traes_6DL_B3D380E3B	Uncharacterized protein	AT1G62830	LDL1, SWP1, ATSWP1, ATLSD1, LSD1: LSD1-like 1	0
Traes_4DL_59DFE7A4C	Uncharacterized protein	AT2G27550	ATC: centroradialis	2e-90
Traes_3DL_CD24293CE	Uncharacterized protein	AT4G02560	LD: Homeodomain-like superfamily protein	7e-52
Traes_7AS_877A1C3F4	Uncharacterized protein	AT5G45600	GAS41, TAF14B: YEATS family protein	5e-65
Traes_3AS_4310A2281	Uncharacterized protein	AT1G65480	FT: PEBP (phosphatidylethanolamine-binding protein) family protein	4e-42
Traes_5BL_8DBF82519	Uncharacterized protein	AT5G65700	BAM1: Leucine-rich receptor-like protein kinase family protein	0
Traes_5BL_3E06A51F0	Uncharacterized protein	AT1G28440	HSL1: HAESA-like 1	0
Traes_5AL_13E2DEC48	Uncharacterized protein	AT1G69120	AP1, AGL7: K-box region and MADS-box transcription factor family protein	7e-43
Traes_3DS_5A21E47BA	Uncharacterized protein	AT4G15880	ESD4, ATESD4: Cysteine proteinases superfamily protein	3e-111
Traes_1BS_1202C8C0D	Uncharacterized protein	AT3G58780	SHP1, AGL1: K-box region and MADS-box transcription factor family protein	2e-36
Traes_4AL_6C152CCAE	Uncharacterized protein	AT1G68050	ADO3, FKF1: flavin-binding, kelch repeat, f box 1	0
Traes_1DS_59C948E14	Uncharacterized protein	AT3G06010	ATCHR12: Homeotic gene regulator	0
Traes_7BS_C19A41986	Uncharacterized protein	AT2G23380	CLF, ICU1, SDG1, SET1: SET domain-containing protein	9e-60
Traes_7AL_7B5ACA69E	Uncharacterized protein	AT4G02780	GA1, ABC33, ATCPS1, CPS, CPS1: Terpenoid cyclases/Protein prenyltransferases superfamily protein	2e-163
Traes_4DL_3A77EDB4C	Uncharacterized protein	AT1G80680	SAR3, MOS3, PRE, NUP96: SUPPRESSOR OF AUXIN RESISTANCE 3	0
Traes_2AL_09333829B	Uncharacterized protein	AT3G10390	FLD: Flavin containing amine oxidoreductase family protein	0
Traes_7DS_5A6347777	Uncharacterized protein	AT5G45600	GAS41, TAF14B: YEATS family protein	3e-122
Traes_1AL_CC827E5C6	Uncharacterized protein	AT3G19980	ATFYPP3, EMB2736, STPP, FYPP3: flower-specific, phytochrome-associated protein phosphatase 3	0
Traes_7DS_C8938031B	Uncharacterized protein	AT1G24260	SEP3, AGL9: K-box region and MADS-box transcription factor family protein	7e-34
Traes_6BS_63350D7F6	Uncharacterized protein	AT5G57360	ZTL, LKP1, ADO1, FKL2: Galactose oxidase/kelch repeat superfamily protein	0
Traes_2DL_8E2AEFA74	Uncharacterized protein	AT1G79460	GA2, KS, ATKS, ATKS1, KS1: Terpenoid cyclases/Protein prenyltransferases superfamily protein	0
Traes_6AL_C2A56B745	Uncharacterized protein	AT1G35710	Protein kinase family protein with leucine-rich repeat domain	0
Traes_1DL_96D83DE2D	Uncharacterized protein	AT2G25930	ELF3, PYK20: hydroxyproline-rich glycoprotein family protein	9e-41
Traes_4DS_DAC58A2DC	Uncharacterized protein	AT1G72180	Leucine-rich receptor-like protein kinase family protein	0
Traes_1DL_D7AF9D2EC	Uncharacterized protein	AT3G19980	ATFYPP3, EMB2736, STPP, FYPP3: flower-specific, phytochrome-associated protein phosphatase 3	0
Traes_4BL_693C5364D	Uncharacterized protein	AT4G02020	EZA1, SWN, SDG10: SET domain-containing protein	0
Traes_6AL_3D3A17B74	Uncharacterized protein	AT5G46910	Transcription factor jumonji (jmj) family protein / zinc finger (C5HC2 type) family protein	0
Traes_5BS_ACAA84BD0	Uncharacterized protein	AT5G63980	SAL1, ALX8, ATSAL1, HOS2, FRY1, RON1: Inositol monophosphatase family protein	2e-98
Traes_2BS_39BD6926A	Uncharacterized protein	AT5G23530	AtCXE18, CXE18: carboxyesterase 18	7e-96
Traes_3AL_0714C5FD6	Uncharacterized protein	AT5G67100	ICU2: DNA-directed DNA polymerases	7e-174
Traes_4AS_6C23CE2D6	Uncharacterized protein	AT2G13540	ENS, ABH1, CBP80, ATCBP80: ARM repeat superfamily protein	8e-52
Traes_2DL_C2CFFECCA	Uncharacterized protein	AT2G27550	ATC: centroradialis	1e-92
Traes_3B_887BC3882	Uncharacterized protein	AT1G65480	FT: PEBP (phosphatidylethanolamine-binding protein) family protein	1e-47
Traes_1DL_FF32EE5CB	Uncharacterized protein	AT2G30140	UDP-Glycosyltransferase superfamily protein	4e-57
Traes_7AS_89A1BC551	Uncharacterized protein	AT1G73080	PEPR1, ATPEPR1: PEP1 receptor 1	0
Traes_7BL_40F7010CC	Uncharacterized protein	AT5G23150	HUA2: Tudor/PWWP/MBT domain-containing protein	2e-93
Traes_1AL_5F5A87122	Uncharacterized protein	AT4G09960	STK, AGL11: K-box region and MADS-box transcription factor family protein	6e-88
Traes_1AL_6F5982F88	Uncharacterized protein	AT4G11880	AGL14: AGAMOUS-like 14	8e-33
Traes_3B_044358E70	Uncharacterized protein	AT3G50660	DWF4, CYP90B1, CLM, SNP2, SAV1, PSC1: Cytochrome P450 superfamily protein	3e-103
Traes_5BS_400779D59	Uncharacterized protein	AT1G65480	FT: PEBP (phosphatidylethanolamine-binding protein) family protein	2e-15
Traes_5BS_2B78940D1	Uncharacterized protein	AT1G65480	FT: PEBP (phosphatidylethanolamine-binding protein) family protein	3e-39
Traes_4DL_EE41726EA	Uncharacterized protein	AT5G02810	PRR7, APRR7: pseudo-response regulator 7	2e-119
Traes_2BL_8DEC0EFBF	Uncharacterized protein	AT5G61850	LFY, LFY3: floral meristem identity control protein LEAFY (LFY)	3e-115
Traes_5AL_21C395CA8	Uncharacterized protein	AT2G45660	AGL20, SOC1, ATSOC1: AGAMOUS-like 20	7e-21
Traes_6BS_B0FFC3C42	Uncharacterized protein	AT3G15620	UVR3: DNA photolyase family protein	1e-119
Traes_5BL_52911E1E4	Uncharacterized protein	AT1G65480	FT: PEBP (phosphatidylethanolamine-binding protein) family protein	2e-82
Traes_1DS_125A395C1	Uncharacterized protein	AT1G02400	ATGA2OX4, ATGA2OX6, DTA1, GA2OX6: gibberellin 2-oxidase 6	9e-109
Traes_2AL_2ABB28A56	Uncharacterized protein	AT5G16260	ELF9: RNA binding (RRM/RBD/RNP motifs) family protein	4e-169
Traes_3DL_D4FBDA9DC	Uncharacterized protein	AT4G02560	LD: Homeodomain-like superfamily protein	7e-90
Traes_1AL_55E4D53AF	Uncharacterized protein	AT5G46910	Transcription factor jumonji (jmj) family protein / zinc finger (C5HC2 type) family protein	0
Traes_5BL_B94C45A8F	Uncharacterized protein	AT1G58100	TCP family transcription factor	6e-47
Traes_3AS_4C4673A12	Uncharacterized protein	AT5G39660	CDF2: cycling DOF factor 2	4e-74
Traes_4BL_63EFE8C91	Uncharacterized protein	AT4G21200	ATGA2OX8, GA2OX8: gibberellin 2-oxidase 8	3e-118
Traes_5AL_EBF32FE10	Uncharacterized protein	AT1G24260	SEP3, AGL9: K-box region and MADS-box transcription factor family protein	3e-39
Traes_2AS_3A517A515	Uncharacterized protein	AT3G06910	ULP1A, ELS1, AtULP1a: UB-like protease 1A	7e-98
Traes_1BL_60A56C455	Uncharacterized protein	AT1G68840	RAV2, AtRAV2: related to ABI3/VP1 2	6e-63
Traes_1BS_D81308A45	Uncharacterized protein	AT1G35710	Protein kinase family protein with leucine-rich repeat domain	0
Traes_5DS_27BF60D68	Uncharacterized protein	AT5G49660	Leucine-rich repeat transmembrane protein kinase family protein	0
Traes_2BL_E198EA9E0	Uncharacterized protein	AT2G01290	RPI2: ribose-5-phosphate isomerase 2	8e-79
Traes_5DL_DE006BD75	Uncharacterized protein	AT1G35710	Protein kinase family protein with leucine-rich repeat domain	0
Traes_5DS_B05596869	Uncharacterized protein	AT5G60910	AGL8, FUL: AGAMOUS-like 8	7e-23
Traes_2DS_9D722F3D8	Uncharacterized protein	AT1G79460	GA2, KS, ATKS, ATKS1, KS1: Terpenoid cyclases/Protein prenyltransferases superfamily protein	0
Traes_2AL_0C599D85F	Uncharacterized protein	AT4G08920	CRY1, BLU1, HY4, OOP2, ATCRY1: cryptochrome 1	0
Traes_6DS_5029722FE	Uncharacterized protein	AT3G01460	MBD9, ATMBD9: methyl-CPG-binding domain 9	0
Traes_4AL_8261340A1	Uncharacterized protein	AT3G04610	FLK: RNA-binding KH domain-containing protein	1e-60
Traes_1BL_25B8AB99E	Uncharacterized protein	AT2G46340	SPA1: SPA (suppressor of phyA-105) protein family	0
Traes_2DL_71F120931	Uncharacterized protein	AT1G71692	AGL12, XAL1: AGAMOUS-like 12	6e-57
Traes_2DL_5C8D8DACA	Uncharacterized protein	AT1G74500	ATBS1, TMO7, BS1: activation-tagged BRI1(brassinosteroid-insensitive 1)-suppressor 1	6e-20
Traes_2AS_EFE57A1E3	Uncharacterized protein	AT4G02780	GA1, ABC33, ATCPS1, CPS, CPS1: Terpenoid cyclases/Protein prenyltransferases superfamily protein	2e-105
Traes_5BL_04768821D	Uncharacterized protein	AT5G05690	CPD, CYP90A, CYP90, CBB3, DWF3, CYP90A1: Cytochrome P450 superfamily protein	6e-71
Traes_2BL_13F87C128	Uncharacterized protein	AT5G61150	VIP4: leo1-like family protein	4e-122
Traes_6DL_5B1D4DBF5	Uncharacterized protein	AT2G45650	AGL6: AGAMOUS-like 6	9e-89
Traes_4DL_3A16689F6	Uncharacterized protein	AT3G50660	DWF4, CYP90B1, CLM, SNP2, SAV1, PSC1: Cytochrome P450 superfamily protein	0
Traes_4DL_FA8591613	Uncharacterized protein	AT3G50660	DWF4, CYP90B1, CLM, SNP2, SAV1, PSC1: Cytochrome P450 superfamily protein	2e-31
Traes_2AS_2FCD59730	Uncharacterized protein	AT5G02810	PRR7, APRR7: pseudo-response regulator 7	3e-45
Traes_1BL_F1D5BF5F8	Uncharacterized protein	AT4G11880	AGL14: AGAMOUS-like 14	6e-36
Traes_5AL_EFB6E50C9	Uncharacterized protein	AT1G65480	FT: PEBP (phosphatidylethanolamine-binding protein) family protein	2e-81
Traes_6DL_E9420D99F	Uncharacterized protein	AT5G06570	alpha/beta-Hydrolases superfamily protein	2e-32
Traes_5DL_C9DD4275B	Uncharacterized protein	AT1G35710	Protein kinase family protein with leucine-rich repeat domain	0
Traes_2BL_CA6D7F377	Uncharacterized protein	AT3G10390	FLD: Flavin containing amine oxidoreductase family protein	3e-26
Traes_4AS_04E4A0063	Uncharacterized protein	AT3G49670	BAM2: Leucine-rich receptor-like protein kinase family protein	0
Traes_1BL_CF98E922B	Uncharacterized protein	AT5G06100	MYB33, ATMYB33: myb domain protein 33	3e-62
Traes_6DL_C215BACFD	Uncharacterized protein	AT5G61380	TOC1, APRR1, PRR1, AtTOC1: CCT motif -containing response regulator protein	6e-82
Traes_1BL_233A2D537	Uncharacterized protein	AT4G08850	Leucine-rich repeat receptor-like protein kinase family protein	0
Traes_6AS_0AE5E0EA6	Uncharacterized protein	AT4G30200	VEL1, VIL2: vernalization5/VIN3-like	5e-44
Traes_3B_9E032AF27	Uncharacterized protein	AT2G03500	Homeodomain-like superfamily protein	2e-91
Traes_3B_798EE5DC2	Uncharacterized protein	AT1G28440	HSL1: HAESA-like 1	0
Traes_5DS_6D4421C33	Uncharacterized protein	AT1G35710	Protein kinase family protein with leucine-rich repeat domain	8e-120
Traes_6BL_5614B8A85	Uncharacterized protein	AT5G46910	Transcription factor jumonji (jmj) family protein / zinc finger (C5HC2 type) family protein	0
Traes_6BL_099BB023B	Uncharacterized protein	AT5G46910	Transcription factor jumonji (jmj) family protein / zinc finger (C5HC2 type) family protein	3e-17
Traes_4BS_10F2C0427	Uncharacterized protein	AT3G22590	PHP, CDC73: PLANT HOMOLOGOUS TO PARAFIBROMIN	8e-88
Traes_1AS_CE4EFB0AC	Uncharacterized protein	AT4G14465	AHL20: AT-hook motif nuclear-localized protein 20	3e-70
Traes_6AS_A144A66D1	Uncharacterized protein	AT5G23730	RUP2: Transducin/WD40 repeat-like superfamily protein	3e-16
Traes_2BL_B15F55EBC	Uncharacterized protein	AT5G16260	ELF9: RNA binding (RRM/RBD/RNP motifs) family protein	3e-169
Traes_2AS_9F8E6C111	Uncharacterized protein	AT1G79460	GA2, KS, ATKS, ATKS1, KS1: Terpenoid cyclases/Protein prenyltransferases superfamily protein	0
Traes_3DL_1488959A8	Uncharacterized protein	AT5G07280	EMS1, EXS: Leucine-rich repeat transmembrane protein kinase	3e-86
Traes_4AL_96068A41E	Uncharacterized protein	AT1G10390	Nucleoporin autopeptidase	0
Traes_6AL_6926D08B4	Uncharacterized protein	AT4G21200	ATGA2OX8, GA2OX8: gibberellin 2-oxidase 8	3e-123
Traes_6AL_836050D63	Uncharacterized protein	AT4G14465	AHL20: AT-hook motif nuclear-localized protein 20	2e-80
Traes_7BS_955956707	Uncharacterized protein	AT2G23380	CLF, ICU1, SDG1, SET1: SET domain-containing protein	0
Traes_1BL_33A3CED20	Uncharacterized protein	AT5G17010	Major facilitator superfamily protein	0
Traes_3DS_36E151986	Uncharacterized protein	AT1G79730	ELF7: hydroxyproline-rich glycoprotein family protein	5e-126
Traes_7DL_CAF83263E	Uncharacterized protein	AT1G71692	AGL12, XAL1: AGAMOUS-like 12	2e-60
Traes_5BL_5D0539D02	Uncharacterized protein	AT5G06570	alpha/beta-Hydrolases superfamily protein	7e-83
Traes_5DS_D1E8EB1A3	Uncharacterized protein	AT5G42400	ATXR7, SDG25: SET domain protein 25	2e-90
Traes_1BL_0E506AB7D	Uncharacterized protein	AT3G19980	ATFYPP3, EMB2736, STPP, FYPP3: flower-specific, phytochrome-associated protein phosphatase 3	2e-160
Traes_4AS_CFF3CB872	Uncharacterized protein	AT1G80680	SAR3, MOS3, PRE, NUP96: SUPPRESSOR OF AUXIN RESISTANCE 3	0
Traes_6DL_D3EA19F4E	Uncharacterized protein	AT2G06005	FIP1: FRIGIDA interacting protein 1	4e-78
Traes_4AS_C318715F9	Uncharacterized protein	AT3G50660	DWF4, CYP90B1, CLM, SNP2, SAV1, PSC1: Cytochrome P450 superfamily protein	0
Traes_4BL_430501C10	Uncharacterized protein	AT5G02810	PRR7, APRR7: pseudo-response regulator 7	1e-124
Traes_3B_8FA65C9A1	Uncharacterized protein	AT5G02030	LSN, PNY, HB-6, BLR, RPL, BLH9, VAN: POX (plant homeobox) family protein	2e-75
Traes_5BS_A19FD8E34	Uncharacterized protein	AT4G09960	STK, AGL11: K-box region and MADS-box transcription factor family protein	6e-30
Traes_4BS_C59AD9F22	Uncharacterized protein	AT3G04610	FLK: RNA-binding KH domain-containing protein	2e-138
Traes_1BS_0EDD50331	Uncharacterized protein	AT1G02400	ATGA2OX4, ATGA2OX6, DTA1, GA2OX6: gibberellin 2-oxidase 6	2e-109
Traes_2DS_8C5E250FE	Uncharacterized protein	AT5G23530	AtCXE18, CXE18: carboxyesterase 18	3e-73
Traes_2DS_F37B7AEBE1	Uncharacterized protein	AT5G23530	AtCXE18, CXE18: carboxyesterase 18	1e-51
Traes_2DL_13202251A	Uncharacterized protein	AT1G79460	GA2, KS, ATKS, ATKS1, KS1: Terpenoid cyclases/Protein prenyltransferases superfamily protein	0
Traes_2DL_AAD024F1D	Uncharacterized protein	AT4G02780	GA1, ABC33, ATCPS1, CPS, CPS1: Terpenoid cyclases/Protein prenyltransferases superfamily protein	1e-70
Traes_2DL_7ED8C4B52	Uncharacterized protein	AT4G02780	GA1, ABC33, ATCPS1, CPS, CPS1: Terpenoid cyclases/Protein prenyltransferases superfamily protein	8e-45
Traes_1AS_6A40B08D9	Uncharacterized protein	AT4G02780	GA1, ABC33, ATCPS1, CPS, CPS1: Terpenoid cyclases/Protein prenyltransferases superfamily protein	5e-169
Traes_1BS_680CF6C21	Uncharacterized protein	AT4G20140	GSO1: Leucine-rich repeat transmembrane protein kinase	0
Traes_2AS_4FEC7A465	Uncharacterized protein	AT4G02780	GA1, ABC33, ATCPS1, CPS, CPS1: Terpenoid cyclases/Protein prenyltransferases superfamily protein	0
Traes_4AS_A10921326	Uncharacterized protein	AT4G15880	ESD4, ATESD4: Cysteine proteinases superfamily protein	2e-97
Traes_2DL_69EE502BC	Uncharacterized protein	AT4G08920	CRY1, BLU1, HY4, OOP2, ATCRY1: cryptochrome 1	0
Traes_1DS_26788CFD4	Uncharacterized protein	AT4G20140	GSO1: Leucine-rich repeat transmembrane protein kinase	0
Traes_5DL_0C788D94B	Uncharacterized protein	AT5G13480	FY: Transducin/WD40 repeat-like superfamily protein	0
Traes_4AL_E57587E16	Uncharacterized protein	AT1G35560	TCP family transcription factor	8e-40
Traes_4DS_C865A9E93	Uncharacterized protein	AT3G22590	PHP, CDC73: PLANT HOMOLOGOUS TO PARAFIBROMIN	2e-97
Traes_3AS_4AAF923CA	Uncharacterized protein	AT1G79730	ELF7: hydroxyproline-rich glycoprotein family protein	1e-125
Traes_6AS_4BFE9C402	Uncharacterized protein	AT3G15620	UVR3: DNA photolyase family protein	0
Traes_6AL_66B24F155	Uncharacterized protein	AT1G65480	FT: PEBP (phosphatidylethanolamine-binding protein) family protein	2e-89
Traes_4AL_979DF5D95	Uncharacterized protein	AT3G01460	MBD9, ATMBD9: methyl-CPG-binding domain 9	1e-42
Traes_7DL_A2604A6D5	Uncharacterized protein	AT4G16770	2-oxoglutarate (2OG) and Fe(II)-dependent oxygenase superfamily protein	4e-49
Traes_4BS_B60C8930B	Uncharacterized protein	AT5G23530	AtCXE18, CXE18: carboxyesterase 18	1e-98
Traes_6DL_CFD8E7EFB	Uncharacterized protein	AT1G79280	NUA, AtTPR: nuclear pore anchor	0
Traes_3AL_D09550C731	Uncharacterized protein	AT4G39400	BRI1, CBB2, DWF2, BIN1, ATBRI1: Leucine-rich receptor-like protein kinase family protein	1e-179
Traes_6DS_A4316050C	Uncharacterized protein	AT4G22810	Predicted AT-hook DNA-binding family protein	1e-73
Traes_7AS_F8FB007E9	Uncharacterized protein	AT1G73080	PEPR1, ATPEPR1: PEP1 receptor 1	0
Traes_6BL_784C950E0	Uncharacterized protein	AT1G04400	CRY2, FHA, AT-PHH1, PHH1, ATCRY2: cryptochrome 2	6e-178
Traes_6BS_C750FF1A6	Uncharacterized protein	AT2G13540	ENS, ABH1, CBP80, ATCBP80: ARM repeat superfamily protein	2e-167
Traes_5DL_F149F6BD2	Uncharacterized protein	AT5G61030	GR-RBP3: glycine-rich RNA-binding protein 3	2e-39
Traes_7AS_D350840F2	Uncharacterized protein	AT5G63980	SAL1, ALX8, ATSAL1, HOS2, FRY1, RON1: Inositol monophosphatase family protein	2e-152
Traes_5AL_71985B7B2	Uncharacterized protein	AT1G25540	PFT1: phytochrome and flowering time regulatory protein (PFT1)	3e-170
Traes_1DS_2FC781118	Uncharacterized protein	AT1G35710	Protein kinase family protein with leucine-rich repeat domain	0
Traes_3B_5F7FFAC8C	Uncharacterized protein	AT1G22770	GI, FB: gigantea protein (GI)	4e-86
Traes_2BL_216652F6B	Uncharacterized protein	AT5G15310	ATMYB16, ATMIXTA, MYB16: myb domain protein 16	3e-54
Traes_2BL_600226046	Uncharacterized protein	AT5G24860	FPF1, ATFPF1: flowering promoting factor 1	3e-36
Traes_1DS_238932566	Uncharacterized protein	AT4G14465	AHL20: AT-hook motif nuclear-localized protein 20	2e-70
Traes_6AS_AD173C5A3	Uncharacterized protein	AT2G21070	FIO1: methyltransferases	6e-179
Traes_4DS_DA9D690DF	Uncharacterized protein	AT3G04610	FLK: RNA-binding KH domain-containing protein	7e-139
Traes_4AS_7DC625FF5	Uncharacterized protein	AT4G21200	ATGA2OX8, GA2OX8: gibberellin 2-oxidase 8	1e-113
Traes_6AS_26C64A3E5	Uncharacterized protein	AT3G04790	Ribose 5-phosphate isomerase, type A protein	5e-92
Traes_2AL_BA387175F	Uncharacterized protein	AT4G21200	ATGA2OX8, GA2OX8: gibberellin 2-oxidase 8	1e-71
Traes_1BL_40FB1B9E5	Uncharacterized protein	AT1G72390	CONTAINS InterPro DOMAIN/s: Spt20 family (InterPro:IPR021950)	3e-141
Traes_4AL_C77F4AD2A	Uncharacterized protein	AT1G09700	HYL1, DRB1: dsRNA-binding domain-like superfamily protein	4e-52
Traes_2AS_40BE8A9D8	Uncharacterized protein	AT4G16845	VRN2: VEFS-Box of polycomb protein	4e-12
Traes_4DS_937F0A44D	Uncharacterized protein	AT5G23530	AtCXE18, CXE18: carboxyesterase 18	2e-95
Traes_5BL_F08C5D7AE	Uncharacterized protein	AT5G61030	GR-RBP3: glycine-rich RNA-binding protein 3	2e-39
Traes_7BS_C33DC08F4	Uncharacterized protein	AT1G60220	OTS1, ULP1D: UB-like protease 1D	7e-39
Traes_1BS_3D04F8758	Uncharacterized protein	AT5G56040	Leucine-rich receptor-like protein kinase family protein	0
Traes_2AL_D5D935586	Uncharacterized protein	AT1G79460	GA2, KS, ATKS, ATKS1, KS1: Terpenoid cyclases/Protein prenyltransferases superfamily protein	9e-132
Traes_7BS_8ACDB7DCA	Uncharacterized protein	AT3G22590	PHP, CDC73: PLANT HOMOLOGOUS TO PARAFIBROMIN	3e-25
Traes_4BL_4E9C903D0	Uncharacterized protein	AT4G16250	PHYD: phytochrome D	3e-24
Traes_7DS_948FD23FB	Uncharacterized protein	AT2G28290	SYD, CHR3: P-loop containing nucleoside triphosphate hydrolases superfamily protein	0
Traes_5AL_CAD3E96E7	Uncharacterized protein	AT1G18450	ATARP4, ARP4: actin-related protein 4	6e-169
Traes_2DL_037522CF1	Uncharacterized protein	AT5G16260	ELF9: RNA binding (RRM/RBD/RNP motifs) family protein	6e-171
Traes_4AS_51C01DC16	Uncharacterized protein	AT3G22590	PHP, CDC73: PLANT HOMOLOGOUS TO PARAFIBROMIN	4e-16
Traes_5BL_E175CF194	Uncharacterized protein	AT1G25540	PFT1: phytochrome and flowering time regulatory protein (PFT1)	0
Traes_7AL_E912F3106	Uncharacterized protein	AT1G79730	ELF7: hydroxyproline-rich glycoprotein family protein	4e-127
Traes_6AL_DA27ABCA61	Uncharacterized protein	AT3G47620	AtTCP14, TCP14: TEOSINTE BRANCHED, cycloidea and PCF (TCP) 14	1e-55
Traes_7BL_71AC91D02	Uncharacterized protein	AT3G13682	LDL2: LSD1-like2	1e-123
Traes_3DL_C22C625F6	Uncharacterized protein	AT1G50370	Calcineurin-like metallo-phosphoesterase superfamily protein	2e-177
Traes_1AS_6C47432E2	Uncharacterized protein	AT1G72390	CONTAINS InterPro DOMAIN/s: Spt20 family (InterPro:IPR021950)	1e-68
Traes_4BS_9831A28AE	Uncharacterized protein	AT2G13540	ENS, ABH1, CBP80, ATCBP80: ARM repeat superfamily protein	0
Traes_7DL_4C9302CF2	Uncharacterized protein	AT4G02780	GA1, ABC33, ATCPS1, CPS, CPS1: Terpenoid cyclases/Protein prenyltransferases superfamily protein	1e-29
Traes_2BS_2CA9DB5DE	Uncharacterized protein	AT5G02810	PRR7, APRR7: pseudo-response regulator 7	4e-83
Traes_1BL_B95F8C666	Uncharacterized protein	AT2G25930	ELF3, PYK20: hydroxyproline-rich glycoprotein family protein	1e-59
Traes_6AS_2B85F4104	Uncharacterized protein	AT2G22370	unknown protein	2e-111
Traes_7DL_801BC1E0F	Uncharacterized protein	AT5G57360	ZTL, LKP1, ADO1, FKL2: Galactose oxidase/kelch repeat superfamily protein	0
Traes_2BL_295397D93	Uncharacterized protein	AT1G79460	GA2, KS, ATKS, ATKS1, KS1: Terpenoid cyclases/Protein prenyltransferases superfamily protein	0
Traes_4AS_E2A56F1FE	Uncharacterized protein	AT2G41940	ZFP8: zinc finger protein 8	3e-27
Traes_3B_87AC5133F	Uncharacterized protein	AT3G58780	SHP1, AGL1: K-box region and MADS-box transcription factor family protein	2e-36
Traes_7DL_DF97791D5	Uncharacterized protein	AT3G20740	FIE, FIS3, FIE1: Transducin/WD40 repeat-like superfamily protein	1e-178
Traes_2BS_5C5698050	Uncharacterized protein	AT5G23530	AtCXE18, CXE18: carboxyesterase 18	2e-64
Traes_2BS_3EF779D1A	Uncharacterized protein	AT5G23530	AtCXE18, CXE18: carboxyesterase 18	4e-71
Traes_4AL_24A54C8BA	Uncharacterized protein	AT5G04240	ELF6: Zinc finger (C2H2 type) family protein / transcription factor jumonji (jmj) family protein	4e-79
Traes_3B_3FC548749	Uncharacterized protein	AT3G13380	BRL3: BRI1-like 3	0
Traes_2AS_84EA9C6091	Uncharacterized protein	AT3G04790	Ribose 5-phosphate isomerase, type A protein	3e-114
Traes_4BL_410DEBFD3	Uncharacterized protein	AT2G22540	SVP, AGL22: K-box region and MADS-box transcription factor family protein	3e-37
Traes_6DL_AC060BD8E	Uncharacterized protein	AT2G41940	ZFP8: zinc finger protein 8	9e-25
Traes_7DL_02E7F7D6A	Uncharacterized protein	AT4G02780	GA1, ABC33, ATCPS1, CPS, CPS1: Terpenoid cyclases/Protein prenyltransferases superfamily protein	0
Traes_4BL_B075EFE84	Uncharacterized protein	AT2G45660	AGL20, SOC1, ATSOC1: AGAMOUS-like 20	3e-21
Traes_6BL_C9B82742C	Uncharacterized protein	AT1G62830	LDL1, SWP1, ATSWP1, ATLSD1, LSD1: LSD1-like 1	6e-135
Traes_2BS_1BDF33897	Uncharacterized protein	AT4G20140	GSO1: Leucine-rich repeat transmembrane protein kinase	0
Traes_2AS_2610FD515	Uncharacterized protein	AT1G79460	GA2, KS, ATKS, ATKS1, KS1: Terpenoid cyclases/Protein prenyltransferases superfamily protein	0
Traes_7BL_8A1D0A241	Uncharacterized protein	AT4G02780	GA1, ABC33, ATCPS1, CPS, CPS1: Terpenoid cyclases/Protein prenyltransferases superfamily protein	5e-92
Traes_2BL_D92E88190	Uncharacterized protein	AT1G26830	CUL3A, ATCUL3A, ATCUL3, CUL3: cullin 3	0
Traes_6DL_64573D0A6	Uncharacterized protein	AT2G06210	ELF8, VIP6: binding	0
Traes_5BL_96D5EA4EE	Uncharacterized protein	AT2G42200	SPL9, AtSPL9: squamosa promoter binding protein-like 9	1e-44
Traes_4BS_659C7D2C2	Uncharacterized protein	AT4G02780	GA1, ABC33, ATCPS1, CPS, CPS1: Terpenoid cyclases/Protein prenyltransferases superfamily protein	2e-69
Traes_4BL_BAFA18B1D	Uncharacterized protein	AT3G50660	DWF4, CYP90B1, CLM, SNP2, SAV1, PSC1: Cytochrome P450 superfamily protein	0
Traes_5AL_8080B4ED5	Uncharacterized protein	AT5G58230	MSI1, MEE70, ATMSI1: Transducin/WD40 repeat-like superfamily protein	1e-88
Traes_1DL_6DA0DFC5B	Uncharacterized protein	AT4G09960	STK, AGL11: K-box region and MADS-box transcription factor family protein	3e-76
Traes_4DL_9EDB926C7	Uncharacterized protein	AT4G15880	ESD4, ATESD4: Cysteine proteinases superfamily protein	2e-35
Traes_2AS_6C2F49AE0	Uncharacterized protein	AT5G39660	CDF2: cycling DOF factor 2	1e-72
Traes_5DS_866BAC69D	Uncharacterized protein	AT1G69120	AP1, AGL7: K-box region and MADS-box transcription factor family protein	4e-48
Traes_2BL_8DB6CE516	Uncharacterized protein	AT1G65480	FT: PEBP (phosphatidylethanolamine-binding protein) family protein	1e-85
Traes_3B_1B2549655	Uncharacterized protein	AT1G65480	FT: PEBP (phosphatidylethanolamine-binding protein) family protein	1e-47
Traes_2DS_CAF3312DA	Uncharacterized protein	AT5G07280	EMS1, EXS: Leucine-rich repeat transmembrane protein kinase	0
Traes_2BL_6965BCDC0	Uncharacterized protein	AT1G79460	GA2, KS, ATKS, ATKS1, KS1: Terpenoid cyclases/Protein prenyltransferases superfamily protein	0
Traes_3DL_7FF56E663	Uncharacterized protein	AT5G67100	ICU2: DNA-directed DNA polymerases	7e-101
Traes_7BL_0569135E0	Uncharacterized protein	AT3G50210	2-oxoglutarate (2OG) and Fe(II)-dependent oxygenase superfamily protein	6e-156
Traes_6DL_F11C3C833	Uncharacterized protein	AT1G04400	CRY2, FHA, AT-PHH1, PHH1, ATCRY2: cryptochrome 2	0
Traes_6BS_5A5FFAD49	Uncharacterized protein	AT1G12910	ATAN11, LWD1: Transducin/WD40 repeat-like superfamily protein	2e-132
Traes_6DS_E7BB82C74	Uncharacterized protein	AT4G30200	VEL1, VIL2: vernalization5/VIN3-like	5e-93
Traes_2DS_99D0CE4EF	Uncharacterized protein	AT3G06910	ULP1A, ELS1, AtULP1a: UB-like protease 1A	3e-92
Traes_4BL_E6B9520A3	Uncharacterized protein	AT4G00450	CRP, CCT: RNA polymerase II transcription mediators	0
Traes_5DS_F4C2842101	Uncharacterized protein	AT3G24440	VRN5, VIL1: Fibronectin type III domain-containing protein	3e-143
Traes_7BS_343947775	Uncharacterized protein	AT1G18100	E12A11, MFT: PEBP (phosphatidylethanolamine-binding protein) family protein	4e-40
Traes_6AL_A0BE9244B	Uncharacterized protein	AT2G06005	FIP1: FRIGIDA interacting protein 1	3e-160
Traes_5DL_3CE365C74	Uncharacterized protein	AT5G63980	SAL1, ALX8, ATSAL1, HOS2, FRY1, RON1: Inositol monophosphatase family protein	4e-165
Traes_7AL_67921A952	Uncharacterized protein	AT1G71692	AGL12, XAL1: AGAMOUS-like 12	4e-61
Traes_2DL_185A8A4811	Uncharacterized protein	AT5G06570	alpha/beta-Hydrolases superfamily protein	9e-62
Traes_3B_1D0018B63	Uncharacterized protein	AT3G15354	SPA3: SPA1-related 3	0
Traes_4BS_8F2CB5E84	Uncharacterized protein	AT3G49670	BAM2: Leucine-rich receptor-like protein kinase family protein	0
Traes_7DL_8C1C72C7E	Uncharacterized protein	AT3G50210	2-oxoglutarate (2OG) and Fe(II)-dependent oxygenase superfamily protein	7e-159
Traes_5AL_CD47A37A6	Uncharacterized protein	AT4G20140	GSO1: Leucine-rich repeat transmembrane protein kinase	2e-91
Traes_4DS_9C2FD9F381	Uncharacterized protein	AT1G35560	TCP family transcription factor	5e-53
Traes_2BS_2ECE9A912	Uncharacterized protein	AT3G24240	Leucine-rich repeat receptor-like protein kinase family protein	0
Traes_7BL_9BCF391CF	Uncharacterized protein	AT1G71692	AGL12, XAL1: AGAMOUS-like 12	2e-61
Traes_7DL_310E46F15	Uncharacterized protein	AT1G01060	LHY, LHY1: Homeodomain-like superfamily protein	1e-43
Traes_5BS_07B1F2F4F	Uncharacterized protein	AT5G63980	SAL1, ALX8, ATSAL1, HOS2, FRY1, RON1: Inositol monophosphatase family protein	5e-54
Traes_7AL_AD817EBE6	Uncharacterized protein	AT4G34700	CIB22, AtCIB22: LYR family of Fe/S cluster biogenesis protein	4e-12
Traes_6AL_54F112708	Uncharacterized protein	AT1G79280	NUA, AtTPR: nuclear pore anchor	0
Traes_1BL_92AA2A265	Uncharacterized protein	AT5G46910	Transcription factor jumonji (jmj) family protein / zinc finger (C5HC2 type) family protein	0
Traes_4AL_890B9918A	Uncharacterized protein	AT5G63980	SAL1, ALX8, ATSAL1, HOS2, FRY1, RON1: Inositol monophosphatase family protein	4e-157
Traes_5BL_199A847E4	Uncharacterized protein	AT4G25480	DREB1A, CBF3, ATCBF3: dehydration response element B1A	7e-39
Traes_5DL_04461F12F	Uncharacterized protein	AT3G01460	MBD9, ATMBD9: methyl-CPG-binding domain 9	2e-178
Traes_4BS_EE7B661C1	Uncharacterized protein	AT1G68050	ADO3, FKF1: flavin-binding, kelch repeat, f box 1	0
Traes_2AL_4DCD06BE9	Uncharacterized protein	AT3G33520	ATARP6, ARP6, SUF3, ESD1: actin-related protein 6	0
Traes_2BL_20095A876	Uncharacterized protein	AT2G27550	ATC: centroradialis	9e-93
Traes_1DS_07BDA3BF7	Uncharacterized protein	AT3G24440	VRN5, VIL1: Fibronectin type III domain-containing protein	8e-135
Traes_3B_F06C88F60	Uncharacterized protein	AT2G30140	UDP-Glycosyltransferase superfamily protein	5e-119
Traes_3DS_29943C262	Uncharacterized protein	AT5G39660	CDF2: cycling DOF factor 2	7e-71
Traes_7DS_CA52270D8	Uncharacterized protein	AT5G63980	SAL1, ALX8, ATSAL1, HOS2, FRY1, RON1: Inositol monophosphatase family protein	2e-134
Traes_7DL_E8584BFF8	Uncharacterized protein	AT4G04885	PCFS4: PCF11P-similar protein 4	4e-74
Traes_6DL_41E673F0F	Uncharacterized protein	AT4G08920	CRY1, BLU1, HY4, OOP2, ATCRY1: cryptochrome 1	0
Traes_1BS_BEF75A847	Uncharacterized protein	AT3G24440	VRN5, VIL1: Fibronectin type III domain-containing protein	3e-134
Traes_5DL_AD04F7874	Uncharacterized protein	AT5G58230	MSI1, MEE70, ATMSI1: Transducin/WD40 repeat-like superfamily protein	4e-108
Traes_6BL_D9F3AF4C9	Uncharacterized protein	AT4G08920	CRY1, BLU1, HY4, OOP2, ATCRY1: cryptochrome 1	0
Traes_2DL_8B66F30F9	Uncharacterized protein	AT1G79460	GA2, KS, ATKS, ATKS1, KS1: Terpenoid cyclases/Protein prenyltransferases superfamily protein	0
Traes_1DL_2997D073B	Uncharacterized protein	AT5G62165	AGL42: AGAMOUS-like 42	5e-25
Traes_4DS_ADBA6E30A	Uncharacterized protein	AT1G14920	GAI, RGA2: GRAS family transcription factor family protein	3e-165
Traes_1AL_D36224AD9	Uncharacterized protein	AT5G02030	LSN, PNY, HB-6, BLR, RPL, BLH9, VAN: POX (plant homeobox) family protein	1e-72
Traes_6AL_A0A31AA9F	Uncharacterized protein	AT5G61380	TOC1, APRR1, PRR1, AtTOC1: CCT motif -containing response regulator protein	1e-81
Traes_1BS_40F6DB3E3	Uncharacterized protein	AT4G18960	AG: K-box region and MADS-box transcription factor family protein	4e-48
Traes_2BL_B06E350C2	Uncharacterized protein	AT1G79460	GA2, KS, ATKS, ATKS1, KS1: Terpenoid cyclases/Protein prenyltransferases superfamily protein	2e-105
Traes_4BL_5B2AF2556	Uncharacterized protein	AT3G25730	EDF3: ethylene response DNA binding factor 3	4e-44
Traes_4BS_7DD12F787	Uncharacterized protein	AT4G02780	GA1, ABC33, ATCPS1, CPS, CPS1: Terpenoid cyclases/Protein prenyltransferases superfamily protein	2e-141
Traes_5BS_7BDE28375	Uncharacterized protein	AT3G48430	REF6: relative of early flowering 6	4e-88
Traes_4BL_CB29C15C5	Uncharacterized protein	AT2G22540	SVP, AGL22: K-box region and MADS-box transcription factor family protein	5e-31
Traes_1BS_573322FF1	Uncharacterized protein	AT3G06010	ATCHR12: Homeotic gene regulator	0
Traes_2DS_51FA6743A	Uncharacterized protein	AT5G47010	UPF1, LBA1, ATUPF1: RNA helicase, putative	0
Traes_1AL_69C261072	Uncharacterized protein	AT4G11110	SPA2: SPA1-related 2	3e-96
Traes_6AS_B3C246E08	Uncharacterized protein	AT1G65480	FT: PEBP (phosphatidylethanolamine-binding protein) family protein	8e-77
Traes_3AL_0FBC0145E	Uncharacterized protein	AT1G53090	SPA4: SPA1-related 4	3e-21
Traes_7DL_A7F7C3C7E	Uncharacterized protein	AT1G79730	ELF7: hydroxyproline-rich glycoprotein family protein	6e-91
Traes_6BS_3DA6B7806	Uncharacterized protein	AT1G18450	ATARP4, ARP4: actin-related protein 4	0
Traes_5AS_A2715CBB2	Uncharacterized protein	AT5G63980	SAL1, ALX8, ATSAL1, HOS2, FRY1, RON1: Inositol monophosphatase family protein	4e-156
Traes_1DS_AAA7B8951	Uncharacterized protein	AT1G57820	VIM1, ORTH2: Zinc finger (C3HC4-type RING finger) family protein	0
Traes_1BS_EC1EFB024	Uncharacterized protein	AT3G06010	ATCHR12: Homeotic gene regulator	0
Traes_5BL_9A27C4A75	Uncharacterized protein	AT1G65480	FT: PEBP (phosphatidylethanolamine-binding protein) family protein	5e-74
Traes_5AS_E9E60BA43	Uncharacterized protein	AT4G37940	AGL21: AGAMOUS-like 21	3e-64
Traes_3B_56629B9BE2	Uncharacterized protein	AT1G24620	EF hand calcium-binding protein family	3e-25
Traes_3B_1F2460B8A	Uncharacterized protein	AT5G67100	ICU2: DNA-directed DNA polymerases	3e-158
Traes_6AL_AE17AA751	Uncharacterized protein	AT2G06210	ELF8, VIP6: binding	1e-54
Traes_4AL_179FF76CB	Uncharacterized protein	AT5G23530	AtCXE18, CXE18: carboxyesterase 18	6e-99
Traes_4AL_9C7A34EE9	Uncharacterized protein	AT1G35710	Protein kinase family protein with leucine-rich repeat domain	0
Traes_1DS_F22A3DB6A	Uncharacterized protein	AT4G18960	AG: K-box region and MADS-box transcription factor family protein	3e-95
Traes_2BL_9E115B19F	Uncharacterized protein	AT1G80330	ATGA3OX4, GA3OX4: gibberellin 3-oxidase 4	1e-80
Traes_3B_AD433AE06	Uncharacterized protein	AT5G39660	CDF2: cycling DOF factor 2	8e-73
Traes_6DL_A0BEC1674	Uncharacterized protein	AT1G26830	CUL3A, ATCUL3A, ATCUL3, CUL3: cullin 3	0
Traes_6DS_1EE244304	Uncharacterized protein	AT3G15620	UVR3: DNA photolyase family protein	6e-139
Traes_3B_71501F1AE	Uncharacterized protein	AT5G61030	GR-RBP3: glycine-rich RNA-binding protein 3	6e-45
Traes_2BS_8BED816B1	Uncharacterized protein	AT5G02810	PRR7, APRR7: pseudo-response regulator 7	2e-16
Traes_3B_AB2E14101	Uncharacterized protein	AT4G39400	BRI1, CBB2, DWF2, BIN1, ATBRI1: Leucine-rich receptor-like protein kinase family protein	0
Traes_7BS_581AA844D	Uncharacterized protein	AT1G65480	FT: PEBP (phosphatidylethanolamine-binding protein) family protein	4e-77
Traes_2BS_CF72E2D31	Uncharacterized protein	AT5G62640	proline-rich family protein	2e-08
Traes_1AL_52C5531A4	Uncharacterized protein	AT2G25930	ELF3, PYK20: hydroxyproline-rich glycoprotein family protein	7e-58
Traes_3B_BD1C1A168	Uncharacterized protein	AT1G03840	MGP: C2H2 and C2HC zinc fingers superfamily protein	5e-115
Traes_7AS_D9C6AC2A0	Uncharacterized protein	AT2G23380	CLF, ICU1, SDG1, SET1: SET domain-containing protein	4e-148
Traes_4AS_BA5BB8032	Uncharacterized protein	AT2G22540	SVP, AGL22: K-box region and MADS-box transcription factor family protein	3e-31
Traes_5AL_C0E595204	Uncharacterized protein	AT4G16280	RNA binding	6e-84
Traes_3AL_C623DDC1B	Uncharacterized protein	AT2G30140	UDP-Glycosyltransferase superfamily protein	2e-65
Traes_2AL_9EEAEBACF	Uncharacterized protein	AT2G27550	ATC: centroradialis	4e-93
Traes_7BL_998EC9F74	Uncharacterized protein	AT1G01060	LHY, LHY1: Homeodomain-like superfamily protein	5e-44
Traes_5DL_A11093627	Uncharacterized protein	AT1G35710	Protein kinase family protein with leucine-rich repeat domain	0
Traes_5BS_550BDEE86	Uncharacterized protein	AT3G04610	FLK: RNA-binding KH domain-containing protein	5e-142
Traes_1AL_06C8C7505	Uncharacterized protein	AT2G46340	SPA1: SPA (suppressor of phyA-105) protein family	2e-21
Traes_4AL_F15D6F5BC	Uncharacterized protein	AT4G14465	AHL20: AT-hook motif nuclear-localized protein 20	1e-85
Traes_5BL_4317E525B	Uncharacterized protein	AT2G42280	basic helix-loop-helix (bHLH) DNA-binding superfamily protein	4e-46
Traes_2BL_1B1358201	Uncharacterized protein	AT4G21200	ATGA2OX8, GA2OX8: gibberellin 2-oxidase 8	4e-126
Traes_1AS_985BB33A1	Uncharacterized protein	AT4G18960	AG: K-box region and MADS-box transcription factor family protein	6e-85
Traes_4AL_A728DE57C	Uncharacterized protein	AT3G01460	MBD9, ATMBD9: methyl-CPG-binding domain 9	2e-54
Traes_7AL_CC4FAE41F	Uncharacterized protein	AT3G50210	2-oxoglutarate (2OG) and Fe(II)-dependent oxygenase superfamily protein	5e-158
Traes_1AS_2EC304B15	Uncharacterized protein	AT1G02400	ATGA2OX4, ATGA2OX6, DTA1, GA2OX6: gibberellin 2-oxidase 6	2e-65
Traes_2AS_E1C5E1CF3	Uncharacterized protein	AT4G02780	GA1, ABC33, ATCPS1, CPS, CPS1: Terpenoid cyclases/Protein prenyltransferases superfamily protein	8e-20
Traes_2BS_8D1919934	Uncharacterized protein	AT5G47010	UPF1, LBA1, ATUPF1: RNA helicase, putative	0
Traes_6BL_60726C7E8	Uncharacterized protein	AT3G20550	DDL: SMAD/FHA domain-containing protein	4e-94
Traes_3AS_0E7CB4B4A	Uncharacterized protein	AT4G15880	ESD4, ATESD4: Cysteine proteinases superfamily protein	4e-110
Traes_4AL_DF45795AA	Uncharacterized protein	AT3G01460	MBD9, ATMBD9: methyl-CPG-binding domain 9	1e-33
Traes_1BL_51C489EE8	Uncharacterized protein	AT3G33520	ATARP6, ARP6, SUF3, ESD1: actin-related protein 6	0
Traes_6DL_136DE13FB	Uncharacterized protein	AT3G47620	AtTCP14, TCP14: TEOSINTE BRANCHED, cycloidea and PCF (TCP) 14	1e-56
Traes_3B_048D4D976	Uncharacterized protein	AT1G10390	Nucleoporin autopeptidase	0
Traes_5DL_161698203	Uncharacterized protein	AT3G01460	MBD9, ATMBD9: methyl-CPG-binding domain 9	2e-27
Traes_5DL_83DA6EC83	Uncharacterized protein	AT3G01460	MBD9, ATMBD9: methyl-CPG-binding domain 9	2e-114
Traes_6AS_BB47E0741	Uncharacterized protein	AT4G22810	Predicted AT-hook DNA-binding family protein	5e-74
Traes_7DL_CF910CFFD	Uncharacterized protein	AT1G79730	ELF7: hydroxyproline-rich glycoprotein family protein	1e-29
Traes_7DS_E2A582546	Uncharacterized protein	AT2G42200	SPL9, AtSPL9: squamosa promoter binding protein-like 9	3e-28
Traes_2AS_D3212BACF	Uncharacterized protein	AT1G79460	GA2, KS, ATKS, ATKS1, KS1: Terpenoid cyclases/Protein prenyltransferases superfamily protein	5e-40
Traes_2AS_5F7EC1988	Uncharacterized protein	AT1G79460	GA2, KS, ATKS, ATKS1, KS1: Terpenoid cyclases/Protein prenyltransferases superfamily protein	8e-142
Traes_6DL_E87AAC6B3	Uncharacterized protein	AT5G46910	Transcription factor jumonji (jmj) family protein / zinc finger (C5HC2 type) family protein	0
Traes_4AS_E1E60C5E5	Uncharacterized protein	AT1G24260	SEP3: K-box region and MADS-box transcription factor family protein	5e-38
Traes_6BL_ED40C8806	Uncharacterized protein	AT5G61380	TOC1, APRR1, PRR1, AtTOC1: CCT motif -containing response regulator protein	2e-78
Traes_5BL_89636D032	Uncharacterized protein	AT5G60910	AGL8, FUL: AGAMOUS-like 8	2e-33
Traes_6AS_920A35FA61	Uncharacterized protein	AT1G12910	ATAN11, LWD1: Transducin/WD40 repeat-like superfamily protein	0
Traes_2AS_A4BAAEE05	Uncharacterized protein	AT4G02780	GA1, ABC33, ATCPS1, CPS, CPS1: Terpenoid cyclases/Protein prenyltransferases superfamily protein	1e-135
Traes_2AL_839C94CA3	Uncharacterized protein	AT5G15310	ATMYB16, ATMIXTA, MYB16: myb domain protein 16	6e-55
Traes_6DL_0AF913208	Uncharacterized protein	AT4G21200	ATGA2OX8, GA2OX8: gibberellin 2-oxidase 8	4e-74
Traes_6AS_D6ABA1D79	Uncharacterized protein	AT2G45660	AGL20, SOC1, ATSOC1: AGAMOUS-like 20	8e-59
Traes_5AL_E4B33807F	Uncharacterized protein	AT5G59250	Major facilitator superfamily protein	0
Traes_6DS_C768527A4	Uncharacterized protein	AT5G57360	ZTL, LKP1, ADO1, FKL2: Galactose oxidase/kelch repeat superfamily protein	0
Traes_1DS_26F22A8B1	Uncharacterized protein	AT5G56040	Leucine-rich receptor-like protein kinase family protein	0
Traes_2DL_DDC687E7F	Uncharacterized protein	AT5G62640	ELF5: proline-rich family protein	1e-39
Traes_6BL_DA76A4429	Uncharacterized protein	AT1G65480	FT: PEBP (phosphatidylethanolamine-binding protein) family protein	5e-89
Traes_1AS_BDECE97A5	Uncharacterized protein	AT1G35710	Protein kinase family protein with leucine-rich repeat domain	2e-172
Traes_3DL_FBDAB64AA	Uncharacterized protein	AT1G53090	SPA4: SPA1-related 4	0
Traes_2BL_1025CE246	Uncharacterized protein	AT2G35270	GIK: Predicted AT-hook DNA-binding family protein	2e-81
Traes_7AS_57E069383	Uncharacterized protein	AT1G48270	GCR1: G-protein-coupled receptor 1	1e-150
Traes_6DL_CFB079182	Uncharacterized protein	AT5G54390	AHL, ATAHL, HL: HAL2-like	3e-164
Traes_3AL_144E4E05F	Uncharacterized protein	AT4G02560	LD: Homeodomain-like superfamily protein	6e-136
Traes_6BS_3D918779D	Uncharacterized protein	AT5G07280	EMS1, EXS: Leucine-rich repeat transmembrane protein kinase	0
Traes_4BL_E60B04022	Uncharacterized protein	AT1G80680	SAR3, MOS3, PRE, NUP96: SUPPRESSOR OF AUXIN RESISTANCE 3	6e-173
Traes_3B_FA385BFDD	Uncharacterized protein	AT1G65480	FT: PEBP (phosphatidylethanolamine-binding protein) family protein	1e-47
Traes_3DS_9D7D919AA	Uncharacterized protein	AT1G35190	2-oxoglutarate (2OG) and Fe(II)-dependent oxygenase superfamily protein	2e-146
Traes_1BS_AD47D1583	Uncharacterized protein	AT3G49670	BAM2: Leucine-rich receptor-like protein kinase family protein	0
Traes_6BS_E3510E27A	Uncharacterized protein	AT1G79460	GA2, KS, ATKS, ATKS1, KS1: Terpenoid cyclases/Protein prenyltransferases superfamily protein	3e-18
Traes_3AS_BE15533CD	Uncharacterized protein	AT3G50700	AtIDD2, IDD2: indeterminate(ID)-domain 2	3e-64
Traes_5BL_89C0DE21C	Uncharacterized protein	AT5G51230	EMF2, VEF2, CYR1, AtEMF2: VEFS-Box of polycomb protein	7e-42
Traes_1AS_9FC2E0BB3	Uncharacterized protein	AT4G20140	GSO1: Leucine-rich repeat transmembrane protein kinase	0
Traes_5AS_EC41EF7CA	Uncharacterized protein	AT3G04610	FLK: RNA-binding KH domain-containing protein	1e-137
Traes_4BL_FAEE40C4A	Uncharacterized protein	AT2G41940	ZFP8: zinc finger protein 8	7e-26
Traes_3AL_CF8C54319	Uncharacterized protein	AT5G67100	ICU2: DNA-directed DNA polymerases	0
Traes_5BL_FCF02145F	Uncharacterized protein	AT3G01460	MBD9, ATMBD9: methyl-CPG-binding domain 9	8e-26
Traes_2AL_41B71F83C	Uncharacterized protein	AT3G61250	AtMYB17, MYB17: myb domain protein 17	2e-79
Traes_2DL_D5377D922	Uncharacterized protein	AT2G35270	GIK: Predicted AT-hook DNA-binding family protein	1e-46
Traes_7AL_1CF278839	Uncharacterized protein	AT3G13682	LDL2: LSD1-like2	7e-154
Traes_3B_C9D29B5C4	Uncharacterized protein	AT4G15880	ESD4, ATESD4: Cysteine proteinases superfamily protein	2e-86
Traes_5DL_91AE6CA271	Uncharacterized protein	AT4G25480	DREB1A, CBF3, ATCBF3: dehydration response element B1A	2e-33
Traes_2AL_552AE18AD	Uncharacterized protein	AT1G65480	FT: PEBP (phosphatidylethanolamine-binding protein) family protein	1e-77
Traes_5DS_F4C284210	Uncharacterized protein	AT3G24440	VRN5, VIL1: Fibronectin type III domain-containing protein	3e-143
Traes_2DL_8B87AB74D	Uncharacterized protein	AT1G79460	GA2, KS, ATKS, ATKS1, KS1: Terpenoid cyclases/Protein prenyltransferases superfamily protein	0
Traes_5BL_9627436AE	Uncharacterized protein	AT1G24260	SEP3, AGL9: K-box region and MADS-box transcription factor family protein	3e-93
Traes_1BL_39C1317F0	Uncharacterized protein	AT2G30150	UDP-Glycosyltransferase superfamily protein	1e-56
Traes_3AS_9442E0834	Uncharacterized protein	AT1G35190	2-oxoglutarate (2OG) and Fe(II)-dependent oxygenase superfamily protein	5e-169
Traes_5DL_FFF0AA252	Uncharacterized protein	AT1G18450	ATARP4, ARP4: actin-related protein 4	0
Traes_5AL_A3CE8872B	Uncharacterized protein	AT5G05690	CPD, CYP90A, CYP90, CBB3, DWF3, CYP90A1: Cytochrome P450 superfamily protein	2e-135
Traes_7BS_E11EC3E6E	Uncharacterized protein	AT1G48270	GCR1: G-protein-coupled receptor 1	2e-120
Traes_6BL_59FD7B5E5	Uncharacterized protein	AT2G06005	FIP1: FRIGIDA interacting protein 1	7e-57
Traes_5DL_852F246A7	Uncharacterized protein	AT2G16780	MSI2, MSI02, NFC02, NFC2: Transducin family protein / WD-40 repeat family protein	5e-12
Traes_5DL_A07C14C07	Uncharacterized protein	AT1G25540	PFT1: phytochrome and flowering time regulatory protein (PFT1)	0
Traes_6DL_4B69D3147	Uncharacterized protein	AT4G39260	CCR1, ATGRP8, GR-RBP8, GRP8: cold, circadian rhythm, and RNA binding 1	5e-40
Traes_5AS_F00CC91CC	Uncharacterized protein	AT3G24440	VRN5, VIL1: Fibronectin type III domain-containing protein	4e-141
Traes_4DL_5D396447B	Uncharacterized protein	AT4G21200	ATGA2OX8, GA2OX8: gibberellin 2-oxidase 8	2e-53
Traes_5BL_752A54614	Uncharacterized protein	AT2G43410	FPA: RNA binding	1e-131
Traes_2DL_BEDDAC0D4	Uncharacterized protein	AT1G79460	GA2, KS, ATKS, ATKS1, KS1: Terpenoid cyclases/Protein prenyltransferases superfamily protein	8e-134
Traes_1AL_57113CBD4	Uncharacterized protein	AT4G16770	2-oxoglutarate (2OG) and Fe(II)-dependent oxygenase superfamily protein	2e-120
Traes_7DL_8DFE5AF5E	Uncharacterized protein	AT5G17690	TFL2, LHP1: like heterochromatin protein (LHP1)	1e-47
Traes_5DL_070AF3F74	Uncharacterized protein	AT5G59250	Major facilitator superfamily protein	0
Traes_3B_8B06B6823	Uncharacterized protein	AT3G19980	ATFYPP3, EMB2736, STPP, FYPP3: flower-specific, phytochrome-associated protein phosphatase 3	2e-76
Traes_6AS_68AD15C6B	Uncharacterized protein	AT5G57360	ZTL, LKP1, ADO1, FKL2: Galactose oxidase/kelch repeat superfamily protein	0
Traes_7BS_A97A8D175	Uncharacterized protein	AT2G06005	FIP1: FRIGIDA interacting protein 1	6e-135
Traes_3AL_AC0130BFA	Uncharacterized protein	AT3G50660	DWF4, CYP90B1, CLM, SNP2, SAV1, PSC1: Cytochrome P450 superfamily protein	0
Traes_2DS_81D62E5E9	Uncharacterized protein	AT1G65480	FT: PEBP (phosphatidylethanolamine-binding protein) family protein	6e-73
Traes_5BS_23717182B	Uncharacterized protein	AT3G48430	REF6: relative of early flowering 6	3e-126
Traes_5DS_F8D323D4D	Uncharacterized protein	AT3G04610	FLK: RNA-binding KH domain-containing protein	2e-140
Traes_5BL_6688D6ECE	Uncharacterized protein	AT1G30970	SUF4: zinc finger (C2H2 type) family protein	1e-98
Traes_5AL_F2A30FDBF	Uncharacterized protein	AT5G13480	FY: Transducin/WD40 repeat-like superfamily protein	0
Traes_5DL_6C625992B	Uncharacterized protein	AT1G09700	HYL1, DRB1: dsRNA-binding domain-like superfamily protein	5e-65
Traes_2DS_05A402868	Uncharacterized protein	AT3G04790	Ribose 5-phosphate isomerase, type A protein	5e-90
Traes_7AL_F0AD673E0	Uncharacterized protein	AT4G04885	PCFS4: PCF11P-similar protein 4	6e-74
Traes_2DS_9F6EA1670	Uncharacterized protein	AT5G39660	CDF2: cycling DOF factor 2	6e-73
Traes_2AL_9130F3256	Uncharacterized protein	AT1G26830	CUL3A, ATCUL3A, ATCUL3, CUL3: cullin 3	0
Traes_2BS_7056AA1D7	Uncharacterized protein	AT1G79460	GA2, KS, ATKS, ATKS1, KS1: Terpenoid cyclases/Protein prenyltransferases superfamily protein	0
Traes_2AS_147CCD59D	Uncharacterized protein	AT5G47010	UPF1, LBA1, ATUPF1: RNA helicase, putative	0
Traes_2BS_A561940DE	Uncharacterized protein	AT5G23530	AtCXE18, CXE18: carboxyesterase 18	5e-84
Traes_6DL_036293C55	Uncharacterized protein	AT3G02380	COL2, ATCOL2: CONSTANS-like 2	8e-23
Traes_2DL_0367084B6	Uncharacterized protein	AT3G22590	PHP, CDC73: PLANT HOMOLOGOUS TO PARAFIBROMIN	9e-18
Traes_5DS_976CBF9EB	Uncharacterized protein	AT3G48430	REF6: relative of early flowering 6	6e-79
Traes_7DL_413D66224	Uncharacterized protein	AT5G06570	alpha/beta-Hydrolases superfamily protein	3e-82
Traes_7DS_BB1E07C79	Uncharacterized protein	AT2G23380	CLF, ICU1, SDG1, SET1: SET domain-containing protein	9e-39
Traes_7AL_419146F7D	Uncharacterized protein	AT5G17690	TFL2, LHP1: like heterochromatin protein (LHP1)	8e-23
Traes_7AS_D90A9DFAD	Uncharacterized protein	AT1G10570	OTS2, ULP1C: Cysteine proteinases superfamily protein	7e-44
Traes_1AL_F4EC674B3	Uncharacterized protein	AT5G17010	Major facilitator superfamily protein	0
Traes_3DL_C1684BF20	Uncharacterized protein	AT3G48430	REF6: relative of early flowering 6	3e-53
Traes_5DL_989C93D0B	Uncharacterized protein	AT2G43410	FPA: RNA binding	8e-113
Traes_4AS_B2CDBFB54	Uncharacterized protein	AT5G02810	PRR7, APRR7: pseudo-response regulator 7	8e-124
Traes_4BS_CCF46C1E8	Uncharacterized protein	AT1G09570	PHYA, FHY2, FRE1, HY8: phytochrome A	0
Traes_6AS_D000E8364	Uncharacterized protein	AT3G01460	MBD9, ATMBD9: methyl-CPG-binding domain 9	5e-104
Traes_7AL_DE57CEF89	Uncharacterized protein	AT3G12810	PIE1, SRCAP, chr13: SNF2 domain-containing protein / helicase domain-containing protein	0
Traes_6DL_802B0691E	Uncharacterized protein	AT5G24520	TTG1, TTG: Transducin/WD40 repeat-like superfamily protein	4e-123
Traes_1BS_9248013A7	Uncharacterized protein	AT4G14465	AHL20: AT-hook motif nuclear-localized protein 20	5e-69
Traes_7AL_B4C4AA1B1	Uncharacterized protein	AT5G08230	Tudor/PWWP/MBT domain-containing protein	2e-24
Traes_1DL_25540DE53	Uncharacterized protein	AT5G06100	MYB33, ATMYB33: myb domain protein 33	1e-14
Traes_7BL_B7F78475F	Uncharacterized protein	AT3G20740	FIE, FIS3, FIE1: Transducin/WD40 repeat-like superfamily protein	2e-179
Traes_6DS_EF3C604B0	Uncharacterized protein	AT1G35710	Protein kinase family protein with leucine-rich repeat domain	2e-115
Traes_4BS_DCCAE937D	Uncharacterized protein	AT4G20370	TSF: PEBP (phosphatidylethanolamine-binding protein) family protein	2e-83
Traes_5AL_2765E104A	Uncharacterized protein	AT2G43410	FPA: RNA binding	7e-115
Traes_1BS_769E35380	Uncharacterized protein	AT5G10625	BEST Arabidopsis thaliana protein match is: flowering promoting factor 1 (TAIR:AT5G24860.1)	1e-22
Traes_4AL_9E07A9119	Uncharacterized protein	AT3G20740	FIE, FIS3, FIE1: Transducin/WD40 repeat-like superfamily protein	0
Traes_5BS_4BF0F2F1B	Uncharacterized protein	AT1G09970	LRR XI-23, RLK7: Leucine-rich receptor-like protein kinase family protein	0
Traes_5AL_9731E2D53	Uncharacterized protein	AT1G65480	FT: PEBP (phosphatidylethanolamine-binding protein) family protein	2e-47
Traes_6DL_41CBE9959	Uncharacterized protein	AT3G61250	AtMYB17, MYB17: myb domain protein 17	2e-68
Traes_6BS_28AEA3020	Uncharacterized protein	AT3G01460	MBD9, ATMBD9: methyl-CPG-binding domain 9	0
Traes_7DS_0D1C03C27	Uncharacterized protein	AT2G23380	CLF, ICU1, SDG1, SET1: SET domain-containing protein	0
Traes_4AL_BD0CF9CD4	Uncharacterized protein	AT2G27550	ATC: centroradialis	5e-90
Traes_5DS_BEC4270EB	Uncharacterized protein	AT3G48430	REF6: relative of early flowering 6	6e-87
Traes_6AL_91466C09A	Uncharacterized protein	AT2G06210	ELF8, VIP6: binding	0
Traes_4BL_6D772D95E	Uncharacterized protein	AT2G27550	ATC: centroradialis	3e-79
Traes_1DL_E0447D170	Uncharacterized protein	AT4G16765	2-oxoglutarate (2OG) and Fe(II)-dependent oxygenase superfamily protein	2e-104
Traes_2BL_3EB4E0806	Uncharacterized protein	AT3G33520	ATARP6, ARP6, SUF3, ESD1: actin-related protein 6	2e-119
Traes_7DS_653DD38AF	Uncharacterized protein	AT1G48270	GCR1: G-protein-coupled receptor 1	1e-149
Traes_4BS_E024BE836	Uncharacterized protein	AT1G72180	Leucine-rich receptor-like protein kinase family protein	0
Traes_2AL_57C9471E6	Uncharacterized protein	AT1G79460	GA2, KS, ATKS, ATKS1, KS1: Terpenoid cyclases/Protein prenyltransferases superfamily protein	0
Traes_2DS_4C54B598A	Uncharacterized protein	AT5G23530	AtCXE18, CXE18: carboxyesterase 18	1e-94
Traes_5BL_FFF341290	Uncharacterized protein	AT1G18450	ATARP4, ARP4: actin-related protein 4	0
Traes_5AL_633ED6A5D	Uncharacterized protein	AT2G27550	ATC: centroradialis	4e-95
Traes_4DS_5A7ABE019	Uncharacterized protein	AT2G21660	ATGRP7, CCR2: cold, circadian rhythm, and rna binding 2	1e-16
Traes_2BL_59B9199D9	Uncharacterized protein	AT3G28857	basic helix-loop-helix (bHLH) DNA-binding family protein	2e-25
Traes_1AL_80931BE4C	Uncharacterized protein	AT1G24620	EF hand calcium-binding protein family	2e-42
Traes_3AS_47DAFFD83	Uncharacterized protein	AT1G22770	GI, FB: gigantea protein (GI)	0
Traes_6BL_080A406A3	Uncharacterized protein	AT2G06210	ELF8, VIP6: binding	0
Traes_2BL_896CB4EE3	Uncharacterized protein	AT1G65480	FT: PEBP (phosphatidylethanolamine-binding protein) family protein	9e-36
Traes_2AL_55439FB49	Uncharacterized protein	AT3G09220	LAC7: laccase 7	1e-52
Traes_5BS_BE6397B54	Uncharacterized protein	AT4G33280	AP2/B3-like transcriptional factor family protein	4e-17
Traes_6BL_B926FE5D6	Uncharacterized protein	AT2G06210	ELF8, VIP6: binding	2e-57
Traes_4AS_C10CD24DD	Uncharacterized protein	AT5G06570	alpha/beta-Hydrolases superfamily protein	1e-72
Traes_1AL_6B108514B	Uncharacterized protein	AT2G45660	AGL20, SOC1, ATSOC1: AGAMOUS-like 20	8e-68
Traes_6AL_CA27B1396	Uncharacterized protein	AT4G08920	CRY1, BLU1, HY4, OOP2, ATCRY1: cryptochrome 1	0
Traes_6AL_A02221916	Uncharacterized protein	AT3G20550	DDL: SMAD/FHA domain-containing protein	5e-92
Traes_6BL_B599E4710	Uncharacterized protein	AT1G79280	NUA, AtTPR: nuclear pore anchor	0
Traes_2BS_D44A3B19F	Uncharacterized protein	AT1G77300	EFS, SDG8, CCR1, ASHH2, LAZ2: histone methyltransferases(H3-K4 specific)	1e-171
Traes_6AS_3432A7BDF	Uncharacterized protein	AT3G04680	CLPS3: CLP-similar protein 3	1e-68
Traes_1DL_EEFA8572E	Uncharacterized protein	AT2G46340	SPA1: SPA (suppressor of phyA-105) protein family	0
Traes_2AS_EA89CC3DF	Uncharacterized protein	AT1G77300	EFS, SDG8, CCR1, ASHH2, LAZ2: histone methyltransferases(H3-K4 specific)	5e-171
Traes_7DS_04DBC98E0	Uncharacterized protein	AT1G73080	PEPR1, ATPEPR1: PEP1 receptor 1	0
Traes_4AL_CA1B7D645	Uncharacterized protein	AT5G45600	GAS41, TAF14B: YEATS family protein	6e-124
Traes_3B_C71EA2DEC	Uncharacterized protein	AT5G24860	FPF1, ATFPF1: flowering promoting factor 1	3e-41
Traes_7AS_BD4F67471	Uncharacterized protein	AT2G23380	CLF, ICU1, SDG1, SET1: SET domain-containing protein	0
Traes_4DS_209D4D0D6	Uncharacterized protein	AT5G23530	AtCXE18, CXE18: carboxyesterase 18	4e-99
Traes_2BL_551524B9B	Uncharacterized protein	AT1G79460	GA2, KS, ATKS, ATKS1, KS1: Terpenoid cyclases/Protein prenyltransferases superfamily protein	2e-78
Traes_7BS_4D5DE99CC	Uncharacterized protein	AT4G11880	AGL14: AGAMOUS-like 14	8e-14
Traes_4BS_502916E76	Uncharacterized protein	AT4G14465	AHL20: AT-hook motif nuclear-localized protein 20	6e-42
Traes_7BL_F0FE4E657	Uncharacterized protein	AT5G17690	TFL2, LHP1: like heterochromatin protein (LHP1)	2e-24
Traes_5DL_7A4E087D1	Uncharacterized protein	AT5G05690	CPD, CYP90A, CYP90, CBB3, DWF3, CYP90A1: Cytochrome P450 superfamily protein	0
Traes_4DS_3B4D921AD	Uncharacterized protein	AT4G14465	AHL20: AT-hook motif nuclear-localized protein 20	8e-86
Traes_7DL_211D5CA44	Uncharacterized protein	AT4G02780	GA1, ABC33, ATCPS1, CPS, CPS1: Terpenoid cyclases/Protein prenyltransferases superfamily protein	0
Traes_2AL_7E9927674	Uncharacterized protein	AT5G65700	BAM1: Leucine-rich receptor-like protein kinase family protein	0
Traes_1BS_8A04C604C	Uncharacterized protein	AT1G35710	Protein kinase family protein with leucine-rich repeat domain	1e-143
Traes_4AL_57401F2FC	Uncharacterized protein	AT5G23530	AtCXE18, CXE18: carboxyesterase 18	2e-61
Traes_7AL_E912F31061	Uncharacterized protein	AT1G79730	ELF7: hydroxyproline-rich glycoprotein family protein	4e-127
Traes_5BL_5D2D22E67	Uncharacterized protein	AT1G69120	AP1, AGL7: K-box region and MADS-box transcription factor family protein	5e-43
Traes_2BL_7C6E23A64	Uncharacterized protein	AT5G06570	alpha/beta-Hydrolases superfamily protein	2e-94
Traes_1DS_82D0EC12B	Uncharacterized protein	AT1G35710	Protein kinase family protein with leucine-rich repeat domain	0
Traes_2AL_0B8878DB4	Uncharacterized protein	AT1G79460	GA2, KS, ATKS, ATKS1, KS1: Terpenoid cyclases/Protein prenyltransferases superfamily protein	3e-145
Traes_4DS_3B58FB9BA	Uncharacterized protein	AT5G48940	Leucine-rich repeat transmembrane protein kinase family protein	0
Traes_7AL_19F222799	Uncharacterized protein	AT1G01060	LHY, LHY1: Homeodomain-like superfamily protein	1e-43
Traes_2AL_639C0A939	Uncharacterized protein	AT5G24860	FPF1, ATFPF1: flowering promoting factor 1	1e-28
Traes_2DS_00DB0399E	Uncharacterized protein	AT5G02810	PRR7, APRR7: pseudo-response regulator 7	1e-30
Traes_2DL_C964675DE	Uncharacterized protein	AT5G15310	ATMYB16, ATMIXTA, MYB16: myb domain protein 16	1e-83
Traes_2DL_E268BBCE9	Uncharacterized protein	AT3G10390	FLD: Flavin containing amine oxidoreductase family protein	1e-48
Traes_2DS_0638D08CD	Uncharacterized protein	AT5G27320	ATGID1C, GID1C: alpha/beta-Hydrolases superfamily protein	9e-19
Traes_1DL_71B026104	Uncharacterized protein	AT2G45660	AGL20, SOC1, ATSOC1: AGAMOUS-like 20	3e-16
Traes_2DL_384A4958A	Uncharacterized protein	AT1G79460	GA2, KS, ATKS, ATKS1, KS1: Terpenoid cyclases/Protein prenyltransferases superfamily protein	6e-18
Traes_7AS_9D08DB635	Uncharacterized protein	AT3G20740	FIE, FIS3, FIE1: Transducin/WD40 repeat-like superfamily protein	3e-46
Traes_5DL_BB9843FB4	Uncharacterized protein	AT5G58230	MSI1, MEE70, ATMSI1: Transducin/WD40 repeat-like superfamily protein	5e-98
Traes_3DS_51A589227	Uncharacterized protein	AT3G58780	SHP1, AGL1: K-box region and MADS-box transcription factor family protein	1e-36
Traes_3B_866DEB5D2	Uncharacterized protein	AT5G06570	alpha/beta-Hydrolases superfamily protein	1e-45
Traes_3AL_14A36F545	Uncharacterized protein	AT1G78440	ATGA2OX1, GA2OX1: Arabidopsis thaliana gibberellin 2-oxidase 1	2e-32
Traes_3AS_1810EB0A2	Uncharacterized protein	AT2G01950	VH1, BRL2: BRI1-like 2	2e-71
Traes_4AL_0CBF57B3F	Uncharacterized protein	AT3G04610	FLK: RNA-binding KH domain-containing protein	8e-39
Traes_3B_B9EBDD0241	Uncharacterized protein	AT5G06570	alpha/beta-Hydrolases superfamily protein	9e-26
Traes_3DL_857F47A93	Uncharacterized protein	AT1G78440	ATGA2OX1, GA2OX1: Arabidopsis thaliana gibberellin 2-oxidase 1	6e-14
Traes_3DS_474F8AFA0	Uncharacterized protein	AT1G22770	GI, FB: gigantea protein (GI)	7e-16
Traes_3DS_65BB825BC	Uncharacterized protein	AT1G22770	GI, FB: gigantea protein (GI)	0
Traes_5DL_95900F5DB	Uncharacterized protein	AT5G06570	alpha/beta-Hydrolases superfamily protein	1e-29
Traes_6BL_E6DA9DBA1	Uncharacterized protein	AT5G54390	AHL, ATAHL, HL: HAL2-like	1e-131
Traes_2AL_CE25729E7	Uncharacterized protein	AT5G61150	VIP4: leo1-like family protein	8e-68
Traes_5BL_8123B1AD3	Uncharacterized protein	AT1G78440	ATGA2OX1, GA2OX1: Arabidopsis thaliana gibberellin 2-oxidase 1	5e-44
Traes_6BS_83D68B5AE1	Uncharacterized protein	AT3G04790	Ribose 5-phosphate isomerase, type A protein	2e-38
Traes_7DS_54B6FE448	Uncharacterized protein	AT4G02780	GA1, ABC33, ATCPS1, CPS, CPS1: Terpenoid cyclases/Protein prenyltransferases superfamily protein	6e-16
Traes_7BL_CADA931D8	Uncharacterized protein	AT4G02780	GA1, ABC33, ATCPS1, CPS, CPS1: Terpenoid cyclases/Protein prenyltransferases superfamily protein	3e-25
Traes_2DL_D76A6774E	Uncharacterized protein	AT3G10390	FLD: Flavin containing amine oxidoreductase family protein	6e-29
Traes_3B_2076E172E	Uncharacterized protein	AT1G18100	E12A11, MFT: PEBP (phosphatidylethanolamine-binding protein) family protein	1e-43
Traes_2DL_16EDF0CD2	Uncharacterized protein	AT1G65480	FT: PEBP (phosphatidylethanolamine-binding protein) family protein	2e-27
Traes_1DL_5BDA8ABA9	Uncharacterized protein	AT5G02030	LSN, PNY, HB-6, BLR, RPL, BLH9, VAN: POX (plant homeobox) family protein	4e-21
Traes_7AL_C24AA4192	Uncharacterized protein	AT5G17690	TFL2, LHP1: like heterochromatin protein (LHP1)	2e-16
Traes_6DL_22478164A	Uncharacterized protein	AT1G79280	NUA: nuclear pore anchor	2e-74
Traes_7BL_80FFB0A13	Uncharacterized protein	AT1G79730	ELF7: hydroxyproline-rich glycoprotein family protein	3e-21
Traes_3B_174B7D5D2	Uncharacterized protein	AT1G68840	RAV2, AtRAV2: related to ABI3/VP1 2	1e-18
Traes_2DS_3A2D5B67D	Uncharacterized protein	AT5G60100	PRR3: pseudo-response regulator 3	9e-26
Traes_7BS_E337E82FB	Uncharacterized protein	AT5G15850	COL1, ATCOL1: CONSTANS-like 1	2e-29
Traes_4AS_6D708470C	Uncharacterized protein	AT2G13540	ENS, ABH1, CBP80, ATCBP80: ARM repeat superfamily protein	3e-37
Traes_2BL_FF2BB4801	Uncharacterized protein	AT1G15550	GA4, ATGA3OX1, GA3OX1: gibberellin 3-oxidase 1	8e-33
Traes_3AL_B21FE056C	Uncharacterized protein	AT3G15354	SPA3: SPA1-related 3	0
Traes_4AS_3662A9E87	Uncharacterized protein	AT2G13540	ENS, ABH1, CBP80, ATCBP80: ARM repeat superfamily protein	4e-41
Traes_2AS_E9DB1BAC8	Uncharacterized protein	AT4G02780	GA1, ABC33, ATCPS1, CPS, CPS1: Terpenoid cyclases/Protein prenyltransferases superfamily protein	8e-13
Traes_7DS_12C14942B	Uncharacterized protein	AT1G65480	FT: PEBP (phosphatidylethanolamine-binding protein) family protein	3e-81
Traes_3AS_B4247C855	Uncharacterized protein	AT2G03710	SEP4, AGL3: K-box region and MADS-box transcription factor family protein	2e-15
Traes_1BL_53C31B54B	Uncharacterized protein	AT1G68840	RAV2, AtRAV2: related to ABI3/VP1 2	1e-29
Traes_1BS_B7C75A7C4	Uncharacterized protein	AT1G35710	Protein kinase family protein with leucine-rich repeat domain	5e-159
Traes_7BL_70E7494E5	Uncharacterized protein	AT4G02780	GA1, ABC33, ATCPS1, CPS, CPS1: Terpenoid cyclases/Protein prenyltransferases superfamily protein	8e-69
Traes_2AS_C2A4AFE6F	Uncharacterized protein	AT1G53160	SPL4: squamosa promoter binding protein-like 4	5e-34
Traes_3B_52302D50B	Uncharacterized protein	AT3G06910	ULP1A, ELS1, AtULP1a: UB-like protease 1A	2e-32
Traes_5BL_FBC01D590	Uncharacterized protein	AT3G01460	MBD9, ATMBD9: methyl-CPG-binding domain 9	4e-53
Traes_6DS_2BAD7A60A	Uncharacterized protein	AT4G11880	AGL14: AGAMOUS-like 14	3e-26
Traes_7AS_982FC83D8	Uncharacterized protein	AT3G20740	FIE, FIS3, FIE1: Transducin/WD40 repeat-like superfamily protein	1e-115
Traes_7BS_4FDD8D6E2	Uncharacterized protein	AT3G02380	COL2, ATCOL2: CONSTANS-like 2	2e-30
Traes_6BS_A4F1E63CE	Uncharacterized protein	AT2G21070	FIO1: methyltransferases	6e-117
Traes_6BL_8C1068E9C	Uncharacterized protein	AT1G79280	NUA: nuclear pore anchor	2e-22
Traes_7BS_54E859139	Uncharacterized protein	AT1G14920	GAI, RGA2: GRAS family transcription factor family protein	6e-14
Traes_1DS_F3F7B8AFE1	Uncharacterized protein	AT1G35710	Protein kinase family protein with leucine-rich repeat domain	1e-171
Traes_3AS_C04B81B4A	Uncharacterized protein	AT2G03500	Homeodomain-like superfamily protein	4e-18
Traes_7DS_23A2E8EBB	Uncharacterized protein	AT4G02020	EZA1, SWN, SDG10: SET domain-containing protein	3e-28
Traes_4DS_ED523F482	Uncharacterized protein	AT2G21660	ATGRP7, CCR2, GR-RBP7, GRP7: cold, circadian rhythm, and rna binding 2	2e-52
Traes_4AL_77F4CC833	Uncharacterized protein	AT3G03450	RGL2: RGA-like 2	4e-32
Traes_3B_3C43984EB	Uncharacterized protein	AT1G14920	GAI, RGA2: GRAS family transcription factor family protein	4e-24
Traes_4DL_A35860CB4	Uncharacterized protein	AT2G13540	ENS, ABH1, CBP80, ATCBP80: ARM repeat superfamily protein	7e-75
Traes_7AS_515D4A118	Uncharacterized protein	AT3G20740	FIE, FIS3, FIE1: Transducin/WD40 repeat-like superfamily protein	4e-27
Traes_3DS_A99FEEE69	Uncharacterized protein	AT1G10390	Nucleoporin autopeptidase	1e-62
Traes_6BS_F80636902	Uncharacterized protein	AT3G01460	MBD9, ATMBD9: methyl-CPG-binding domain 9	2e-33
Traes_4AS_51137189A	Uncharacterized protein	AT2G13540	ENS, ABH1, CBP80, ATCBP80: ARM repeat superfamily protein	8e-58
Traes_4BS_B52D1D505	Uncharacterized protein	AT4G21200	ATGA2OX8, GA2OX8: gibberellin 2-oxidase 8	4e-66
Traes_4BL_BBA44FA72	Uncharacterized protein	AT4G16250	PHYD: phytochrome D	6e-38
Traes_2BL_221EC0BB1	Uncharacterized protein	AT3G33520	ATARP6, ARP6, SUF3, ESD1: actin-related protein 6	8e-63
Traes_2DL_C3100D10D	Uncharacterized protein	AT2G01290	RPI2: ribose-5-phosphate isomerase 2	6e-13
Traes_3B_B513CB8F11	Uncharacterized protein	AT1G24620	EF hand calcium-binding protein family	7e-37
Traes_4DL_FB4CB6ADB	Uncharacterized protein	AT2G13540	ENS, ABH1, CBP80, ATCBP80: ARM repeat superfamily protein	5e-30
Traes_4DL_DC1C9D80E	Uncharacterized protein	AT3G49670	BAM2: Leucine-rich receptor-like protein kinase family protein	0
Traes_7DL_DA8C64036	Uncharacterized protein	AT3G13682	LDL2: LSD1-like2	5e-130
Traes_3DS_7A9CDCC9A	Uncharacterized protein	AT1G65480	FT: PEBP (phosphatidylethanolamine-binding protein) family protein	7e-25
Traes_4BS_5E37B93A8	Uncharacterized protein	AT5G17490	RGL3: RGA-like protein 3	4e-14
Traes_6BL_0F2796077	Uncharacterized protein	AT2G06210	ELF8, VIP6: binding	2e-25
Traes_2BL_4A69A598E	Uncharacterized protein	AT1G79460	GA2, KS, ATKS, ATKS1, KS1: Terpenoid cyclases/Protein prenyltransferases superfamily protein	1e-13
Traes_4BL_94E5E213F	Uncharacterized protein	AT2G18790	PHYB, HY3, OOP1: phytochrome B	0
Traes_2DL_F2C4569D7	Uncharacterized protein	AT1G80330	ATGA3OX4, GA3OX4: gibberellin 3-oxidase 4	3e-16
Traes_7AL_487B7CFBB	Uncharacterized protein	AT1G79730	ELF7: hydroxyproline-rich glycoprotein family protein	6e-15
Traes_3DL_9C123F102	Uncharacterized protein	AT5G07280	EMS1, EXS: Leucine-rich repeat transmembrane protein kinase	6e-77
Traes_2DL_ABD08139B	Uncharacterized protein	AT5G10625	BEST Arabidopsis thaliana protein match is: flowering promoting factor 1 (TAIR:AT5G24860.1)	2e-18
Traes_3DS_E0EF3E9AB	Uncharacterized protein	AT1G18100	E12A11, MFT: PEBP (phosphatidylethanolamine-binding protein) family protein	2e-23
Traes_3DL_44A324B22	Uncharacterized protein	AT2G13540	ENS, ABH1, CBP80, ATCBP80: ARM repeat superfamily protein	4e-21
Traes_2AS_B97CC9D25	Uncharacterized protein	AT5G47010	UPF1, LBA1, ATUPF1: RNA helicase, putative	3e-34
Traes_2DS_4A7081FC9	Uncharacterized protein	AT1G77300	EFS, SDG8, CCR1, ASHH2, LAZ2: histone methyltransferases(H3-K4 specific)	1e-25
Traes_2DL_A9384D6C8	Uncharacterized protein	AT1G79460	GA2, KS, ATKS, ATKS1, KS1: Terpenoid cyclases/Protein prenyltransferases superfamily protein	3e-98
Traes_7BL_02F3E2C78	Uncharacterized protein	AT4G02780	GA1, ABC33, ATCPS1, CPS, CPS1: Terpenoid cyclases/Protein prenyltransferases superfamily protein	4e-32
Traes_7BL_7E32A8329	Uncharacterized protein	AT4G32980	ATH1: homeobox gene 1	2e-20
Traes_3DS_963B4F8EA	Uncharacterized protein	AT1G65480	FT: PEBP (phosphatidylethanolamine-binding protein) family protein	3e-21
Traes_4DL_54A5AC741	Uncharacterized protein	AT2G13540	ENS, ABH1, CBP80, ATCBP80: ARM repeat superfamily protein	5e-41
Traes_3AL_9C1D366B8	Uncharacterized protein	AT5G61030	GR-RBP3: glycine-rich RNA-binding protein 3	3e-45
Traes_2BL_2A9A178A1	Uncharacterized protein	AT1G65480	FT: PEBP (phosphatidylethanolamine-binding protein) family protein	1e-71
Traes_5AL_6D0E57ACB	Uncharacterized protein	AT5G37055	ATSWC6, SEF: HIT-type Zinc finger family protein	4e-30
Traes_3B_40E8424C9	Uncharacterized protein	AT2G30150	UDP-Glycosyltransferase superfamily protein	6e-87
Traes_3B_98C285B20	Uncharacterized protein	AT5G67100	ICU2: DNA-directed DNA polymerases	4e-62
Traes_3B_6705A5211	Uncharacterized protein	AT2G01570	RGA1, RGA: GRAS family transcription factor family protein	3e-35
Traes_6BS_95C487FB9	Uncharacterized protein	AT4G02780	GA1, ABC33, ATCPS1, CPS, CPS1: Terpenoid cyclases/Protein prenyltransferases superfamily protein	5e-123
Traes_7BL_4B1AFE613	Uncharacterized protein	AT4G02780	GA1, ABC33, ATCPS1, CPS, CPS1: Terpenoid cyclases/Protein prenyltransferases superfamily protein	4e-34
Traes_4BL_EDA8441F6	Uncharacterized protein	AT3G03450	RGL2: RGA-like 2	2e-39
Traes_4AL_04C3D1853	Uncharacterized protein	AT5G23530	AtCXE18, CXE18: carboxyesterase 18	1e-25
Traes_2DL_589B80A76	Uncharacterized protein	AT1G65480	FT: PEBP (phosphatidylethanolamine-binding protein) family protein	3e-38
Traes_3AS_B90F2964B	Uncharacterized protein	AT1G18100	E12A11, MFT: PEBP (phosphatidylethanolamine-binding protein) family protein	6e-14
Traes_6BS_6BED3CB2C	Uncharacterized protein	AT3G04680	CLPS3: CLP-similar protein 3	2e-89
Traes_2AS_546A83229	Uncharacterized protein	AT5G23530	AtCXE18, CXE18: carboxyesterase 18	4e-33
Traes_5DL_C588E74B5	Uncharacterized protein	AT2G42200	SPL9, AtSPL9: squamosa promoter binding protein-like 9	2e-20
Traes_4DL_FEF226C62	Uncharacterized protein	AT2G41940	ZFP8: zinc finger protein 8	1e-26
Traes_2DL_3AB49D941	Uncharacterized protein	AT1G79460	GA2, KS, ATKS, ATKS1, KS1: Terpenoid cyclases/Protein prenyltransferases superfamily protein	3e-18
Traes_2BL_A1329E405	Uncharacterized protein	AT2G30140	UDP-Glycosyltransferase superfamily protein	3e-26
Traes_3DL_DBB198EC7	Uncharacterized protein	AT2G30140	UDP-Glycosyltransferase superfamily protein	2e-40
Traes_7AS_2F6D7E599	Uncharacterized protein	AT2G28290	SYD, CHR3: P-loop containing nucleoside triphosphate hydrolases superfamily protein	5e-56
Traes_3DS_CEB6ACFB1	Uncharacterized protein	AT5G24860	FPF1, ATFPF1: flowering promoting factor 1	3e-27
Traes_6BS_CA4EFA8F5	Uncharacterized protein	AT2G21070	FIO1: methyltransferases	8e-17
Traes_5AL_5FDA82EA5	Uncharacterized protein	AT1G68920	basic helix-loop-helix (bHLH) DNA-binding superfamily protein	2e-33
Traes_2DL_644383DE2	Uncharacterized protein	AT1G79460	GA2, KS, ATKS, ATKS1, KS1: Terpenoid cyclases/Protein prenyltransferases superfamily protein	5e-117
Traes_4DL_67EFB6303	Uncharacterized protein	AT2G22540	SVP, AGL22: K-box region and MADS-box transcription factor family protein	5e-26
Traes_3B_97AD3EBA1	Uncharacterized protein	AT1G18100	E12A11, MFT: PEBP (phosphatidylethanolamine-binding protein) family protein	2e-21
Traes_3B_F7CA92A7D	Uncharacterized protein	AT5G06570	alpha/beta-Hydrolases superfamily protein	6e-46
Traes_5BL_467351FB8	Uncharacterized protein	AT5G51230	EMF2, VEF2, CYR1, AtEMF2: VEFS-Box of polycomb protein	5e-37
Traes_2DL_66F9CEA3C	Uncharacterized protein	AT1G15550	GA4, ATGA3OX1, GA3OX1: gibberellin 3-oxidase 1	4e-27
Traes_7BS_C79EBD23E	Uncharacterized protein	AT2G23380	CLF, ICU1, SDG1, SET1: SET domain-containing protein	2e-52
Traes_3DS_8813A90FE	Uncharacterized protein	AT1G65480	FT: PEBP (phosphatidylethanolamine-binding protein) family protein	2e-21
Traes_7AL_DDB77B9FF	Uncharacterized protein	AT4G02780	GA1, ABC33, ATCPS1, CPS, CPS1: Terpenoid cyclases/Protein prenyltransferases superfamily protein	6e-35
Traes_4BS_FAFDC2526	Uncharacterized protein	AT3G04570	AHL19: AT-hook motif nuclear-localized protein 19	3e-21
Traes_2AS_FD8F950EB	Uncharacterized protein	AT4G02780	GA1, ABC33, ATCPS1, CPS, CPS1: Terpenoid cyclases/Protein prenyltransferases superfamily protein	5e-13
Traes_2AL_37EF1A21C	Uncharacterized protein	AT3G24440	VRN5, VIL1: Fibronectin type III domain-containing protein	1e-75
Traes_2BS_7A600F97B	Uncharacterized protein	AT3G01460	MBD9, ATMBD9: methyl-CPG-binding domain 9	8e-15
Traes_5BL_9F0C01FC5	Uncharacterized protein	AT3G01460	MBD9, ATMBD9: methyl-CPG-binding domain 9	1e-36
Traes_3DL_AA5F7D02E	Uncharacterized protein	AT2G30140	UDP-Glycosyltransferase superfamily protein	4e-14
Traes_2BL_E3766BFA0	Uncharacterized protein	AT1G79460	GA2, KS, ATKS, ATKS1, KS1: Terpenoid cyclases/Protein prenyltransferases superfamily protein	4e-56
Traes_3DL_021BBEBB1	Uncharacterized protein	AT5G61030	GR-RBP3: glycine-rich RNA-binding protein 3	1e-45
Traes_4DL_FE7B7E018	Uncharacterized protein	AT3G25730	EDF3: ethylene response DNA binding factor 3	6e-25
Traes_3B_243337C03	Uncharacterized protein	AT3G48430	REF6: relative of early flowering 6	4e-100
Traes_4DL_2B1C9A09C	Uncharacterized protein	AT2G18790	PHYB, HY3, OOP1: phytochrome B	1e-30
Traes_4DS_1368E7DAD	Uncharacterized protein	AT2G21660	ATGRP7, CCR2: cold, circadian rhythm, and rna binding 2	7e-54
Traes_7DS_5527ABEE9	Uncharacterized protein	AT1G18100	E12A11, MFT: PEBP (phosphatidylethanolamine-binding protein) family protein	3e-73
Traes_2AL_997B66BDC	Uncharacterized protein	AT3G09220	LAC7: laccase 7	5e-79
Traes_3AL_8260356E3	Uncharacterized protein	AT2G27990	BLH8, PNF: BEL1-like homeodomain 8	7e-31
Traes_7AS_5293F3028	Uncharacterized protein	AT2G06005	FIP1: FRIGIDA interacting protein 1	3e-26
Traes_6BL_B8497D305	Uncharacterized protein	AT4G21200	ATGA2OX8, GA2OX8: gibberellin 2-oxidase 8	1e-25

## Sheet: Barley
The annotation of barley flowering genes based on their top BLASTP hits in Arabidopsis
GeneID	Ensembl annotation	Arabidopsis GeneID	Arabidopsis annotation	E-value
MLOC_66099	Bell-like homeodomain protein	AT5G02030	LSN, PNY, HB-6, BLR, RPL, BLH9, VAN: POX (plant homeobox) family protein	1e-72
MLOC_75886	CBF protein 1	AT4G25470	CBF2, DREB1C, FTQ4, ATCBF2: C-repeat/DRE binding factor 2	5e-58
MLOC_44160	Centroradialis	AT2G27550	ATC: centroradialis	3e-93
MLOC_14118	Circadian clock associated 1	AT1G01060	LHY, LHY1: Homeodomain-like superfamily protein	9e-44
MLOC_67940	DELLA protein SLN1	AT1G14920	GAI, RGA2: GRAS family transcription factor family protein	0
MLOC_50296	DNA polymerase	AT5G67100	ICU2: DNA-directed DNA polymerases	0
MLOC_15360	DNA polymerase	AT5G67100	ICU2: DNA-directed DNA polymerases	0
MLOC_58590	ELF4-like protein	AT2G06255	ELF4-L3: ELF4-like 3	7e-21
MLOC_68576	FT	AT1G65480	FT: PEBP (phosphatidylethanolamine-binding protein) family protein	1e-94
MLOC_74854	FT-like protein 4	AT1G65480	FT: PEBP (phosphatidylethanolamine-binding protein) family protein	2e-73
MLOC_6074	GID1-like gibberellin receptor	AT5G27320	ATGID1C, GID1C: alpha/beta-Hydrolases superfamily protein	1e-160
MLOC_1497	Glucose-6-phosphate isomerase	AT4G24620	PGI1, PGI: phosphoglucose isomerase 1	0
MLOC_61974	Glucose-6-phosphate isomerase	AT5G42740	Sugar isomerase (SIS) family protein	0
MLOC_35818	Homologous protein to TFL1	AT5G62040	PEBP (phosphatidylethanolamine-binding protein) family protein	8e-26
MLOC_65843	MIKC-type MADS-box transcription factor WM27B	AT4G09960	STK, AGL11: K-box region and MADS-box transcription factor family protein	9e-88
MLOC_5375	MIKC-type MADS-box transcription factor WM29B	AT4G18960	AG: K-box region and MADS-box transcription factor family protein	4e-104
MLOC_6879	Predicted protein	AT3G24440	VRN5, VIL1: Fibronectin type III domain-containing protein	1e-143
MLOC_10658	Predicted protein	AT5G05690	CPD, CYP90A, CYP90, CBB3, DWF3, CYP90A1: Cytochrome P450 superfamily protein	0
MLOC_10243	Predicted protein	AT1G28440	HSL1: HAESA-like 1	0
MLOC_57580	Predicted protein	AT1G30970	SUF4: zinc finger (C2H2 type) family protein	2e-106
MLOC_63615	Predicted protein	AT5G65700	BAM1: Leucine-rich receptor-like protein kinase family protein	0
MLOC_11189	Predicted protein	AT1G72180	Leucine-rich receptor-like protein kinase family protein	0
MLOC_8592	Predicted protein	AT5G23530	AtCXE18, CXE18: carboxyesterase 18	2e-100
MLOC_12732	Predicted protein	AT5G02810	PRR7, APRR7: pseudo-response regulator 7	7e-92
MLOC_53725	Predicted protein	AT1G68050	ADO3, FKF1: flavin-binding, kelch repeat, f box 1	0
MLOC_57182	Predicted protein	AT1G80680	SAR3, MOS3, PRE, NUP96: SUPPRESSOR OF AUXIN RESISTANCE 3	0
MLOC_70542	Predicted protein	AT1G28440	HSL1: HAESA-like 1	0
MLOC_68387	Predicted protein	AT5G24860	FPF1, ATFPF1: flowering promoting factor 1	3e-41
MLOC_3742	Predicted protein	AT4G15880	ESD4, ATESD4: Cysteine proteinases superfamily protein	2e-113
MLOC_11405	Predicted protein	AT2G30150	UDP-Glycosyltransferase superfamily protein	2e-122
MLOC_79273	Predicted protein	AT5G24860	FPF1, ATFPF1: flowering promoting factor 1	2e-40
MLOC_61478	Predicted protein	AT4G08850	Leucine-rich repeat receptor-like protein kinase family protein	0
MLOC_20007	Predicted protein	AT5G57360	ZTL, LKP1, ADO1, FKL2: Galactose oxidase/kelch repeat superfamily protein	0
MLOC_55924	Predicted protein	AT2G22370	unknown protein	1e-115
MLOC_75096	Predicted protein	AT4G22810	Predicted AT-hook DNA-binding family protein	7e-74
MLOC_77423	Predicted protein	AT4G08920	CRY1, BLU1, HY4, OOP2, ATCRY1: cryptochrome 1	1e-166
MLOC_6996	Predicted protein	AT4G21200	ATGA2OX8, GA2OX8: gibberellin 2-oxidase 8	4e-124
MLOC_52387	Predicted protein	AT5G61380	TOC1, APRR1, PRR1, AtTOC1: CCT motif -containing response regulator protein	1e-104
MLOC_45233	Predicted protein	AT5G06570	alpha/beta-Hydrolases superfamily protein	6e-81
MLOC_54546	Predicted protein	AT1G79280	NUA, AtTPR: nuclear pore anchor	0
MLOC_57700	Predicted protein	AT4G18960	AG: K-box region and MADS-box transcription factor family protein	2e-95
MLOC_57890	Predicted protein	AT4G18960	AG: K-box region and MADS-box transcription factor family protein	3e-85
MLOC_44120	Predicted protein	AT5G17010	Major facilitator superfamily protein	0
MLOC_3638	Predicted protein	AT2G27990	BLH8, PNF: BEL1-like homeodomain 8	3e-16
MLOC_68137	Predicted protein	AT5G65700	BAM1: Leucine-rich receptor-like protein kinase family protein	0
MLOC_61189	Predicted protein	AT3G09220	LAC7: laccase 7	0
MLOC_64083	Predicted protein	AT4G08920	CRY1, BLU1, HY4, OOP2, ATCRY1: cryptochrome 1	0
MLOC_56110	Predicted protein	AT1G79460	GA2, KS, ATKS, ATKS1, KS1: Terpenoid cyclases/Protein prenyltransferases superfamily protein	2e-99
MLOC_62398	Predicted protein	AT1G26830	CUL3A, ATCUL3A, ATCUL3, CUL3: cullin 3	0
MLOC_60577	Predicted protein	AT1G58100	TCP family transcription factor	5e-32
MLOC_13654	Predicted protein	AT2G30140	UDP-Glycosyltransferase superfamily protein	4e-136
MLOC_53973	Predicted protein	AT1G71692	AGL12, XAL1: AGAMOUS-like 12	5e-63
MLOC_13446	Predicted protein	AT5G17690	TFL2, LHP1: like heterochromatin protein (LHP1)	1e-45
MLOC_35578	Uncharacterized protein	AT1G58100	TCP family transcription factor	2e-27
MLOC_33377	Uncharacterized protein	AT3G48430	REF6: relative of early flowering 6	6e-14
MLOC_79906	Uncharacterized protein	AT3G48430	REF6: relative of early flowering 6	5e-17
MLOC_60874	Uncharacterized protein	AT3G48430	REF6: relative of early flowering 6	2e-15
MLOC_49147	Uncharacterized protein	AT3G01460	MBD9, ATMBD9: methyl-CPG-binding domain 9	4e-17
MLOC_8155	Uncharacterized protein	AT5G06570	alpha/beta-Hydrolases superfamily protein	4e-82
MLOC_194	Uncharacterized protein	AT5G23530	AtCXE18, CXE18: carboxyesterase 18	3e-95
MLOC_296	Uncharacterized protein	AT4G17800	Predicted AT-hook DNA-binding family protein	3e-36
MLOC_10435	Uncharacterized protein	AT5G42400	ATXR7, SDG25: SET domain protein 25	1e-63
MLOC_64157	Uncharacterized protein	AT1G24260	AGL9: K-box region and MADS-box transcription factor family protein	1.1e-52
MLOC_20396	Uncharacterized protein	AT3G04610	FLK: RNA-binding KH domain-containing protein	7e-93
MLOC_23884	Uncharacterized protein	AT4G33280	AP2/B3-like transcriptional factor family protein	8e-36
MLOC_74028	Uncharacterized protein	AT3G48430	REF6: relative of early flowering 6	2e-86
MLOC_53845	Uncharacterized protein	AT1G25540	PFT1: phytochrome and flowering time regulatory protein (PFT1)	0
MLOC_34838	Uncharacterized protein	AT5G63980	SAL1, ALX8, ATSAL1, HOS2, FRY1, RON1: Inositol monophosphatase family protein	1e-58
MLOC_15455	Uncharacterized protein	AT1G09700	HYL1, DRB1: dsRNA-binding domain-like superfamily protein	3e-65
MLOC_55909	Uncharacterized protein	AT3G48430	REF6: relative of early flowering 6	3e-54
MLOC_54247	Uncharacterized protein	AT5G37055	ATSWC6, SEF: HIT-type Zinc finger family protein	1e-74
MLOC_57282	Uncharacterized protein	AT4G16280	RNA binding	4e-81
MLOC_60829	Uncharacterized protein	AT1G55610	BRL1: BRI1 like	0
MLOC_17370	Uncharacterized protein	AT2G41940	ZFP8: zinc finger protein 8	8e-27
MLOC_75224	Uncharacterized protein	AT4G24620	PGI1, PGI: phosphoglucose isomerase 1	1e-98
MLOC_75451	Uncharacterized protein	AT5G56040	Leucine-rich receptor-like protein kinase family protein	0
MLOC_30102	Uncharacterized protein	AT2G42280	basic helix-loop-helix (bHLH) DNA-binding superfamily protein	5e-26
MLOC_65855	Uncharacterized protein	AT5G13480	FY: Transducin/WD40 repeat-like superfamily protein	6e-167
MLOC_57704	Uncharacterized protein	AT2G43410	FPA: RNA binding	1e-79
MLOC_57021	Uncharacterized protein	AT2G46790	APRR9, PRR9, TL1: pseudo-response regulator 9	4e-59
MLOC_11775	Uncharacterized protein	AT4G02780	GA1, ABC33, ATCPS1, CPS, CPS1: Terpenoid cyclases/Protein prenyltransferases superfamily protein	1e-161
MLOC_70036	Uncharacterized protein	AT5G58230	MSI1, MEE70, ATMSI1: Transducin/WD40 repeat-like superfamily protein	8e-64
MLOC_67797	Uncharacterized protein	AT2G42280	basic helix-loop-helix (bHLH) DNA-binding superfamily protein	8e-24
MLOC_71657	Uncharacterized protein	AT1G18450	ATARP4, ARP4: actin-related protein 4	0
MLOC_65340	Uncharacterized protein	AT2G03070	MED8: mediator subunit 8	3e-76
MLOC_74152	Uncharacterized protein	AT5G58230	MSI1, MEE70, ATMSI1: Transducin/WD40 repeat-like superfamily protein	8e-41
MLOC_824	Uncharacterized protein	AT5G35840	PHYC: phytochrome C	0
MLOC_38941	Uncharacterized protein	AT5G65700	BAM1: Leucine-rich receptor-like protein kinase family protein	0
MLOC_74158	Uncharacterized protein	AT5G06570	alpha/beta-Hydrolases superfamily protein	2e-83
MLOC_56756	Uncharacterized protein	AT5G61030	GR-RBP3: glycine-rich RNA-binding protein 3	6e-09
MLOC_65314	Uncharacterized protein	AT5G59250	Major facilitator superfamily protein	1e-179
MLOC_33190	Uncharacterized protein	AT3G01460	MBD9, ATMBD9: methyl-CPG-binding domain 9	1e-24
MLOC_25846	Uncharacterized protein	AT3G01460	MBD9, ATMBD9: methyl-CPG-binding domain 9	3e-41
MLOC_48470	Uncharacterized protein	AT3G01460	MBD9, ATMBD9: methyl-CPG-binding domain 9	3e-32
MLOC_16059	Uncharacterized protein	AT4G25420	GA5, GA20OX1, AT2301, ATGA20OX1: 2-oxoglutarate (2OG) and Fe(II)-dependent oxygenase superfamily protein	5e-159
MLOC_12807	Uncharacterized protein	AT1G35710	Protein kinase family protein with leucine-rich repeat domain	0
MLOC_73710	Uncharacterized protein	AT4G08850	Leucine-rich repeat receptor-like protein kinase family protein	0
MLOC_43191	Uncharacterized protein	AT3G22590	PHP, CDC73: PLANT HOMOLOGOUS TO PARAFIBROMIN	6e-21
MLOC_81684	Uncharacterized protein	AT1G09570	PHYA, FHY2, FRE1, HY8: phytochrome A	0
MLOC_64332	Uncharacterized protein	AT3G04610	FLK: RNA-binding KH domain-containing protein	3e-138
MLOC_66879	Uncharacterized protein	AT5G23530	AtCXE18, CXE18: carboxyesterase 18	2e-96
MLOC_69186	Uncharacterized protein	AT4G15880	ESD4, ATESD4: Cysteine proteinases superfamily protein	8e-99
MLOC_57326	Uncharacterized protein	AT4G20370	TSF: PEBP (phosphatidylethanolamine-binding protein) family protein	4e-84
MLOC_55246	Uncharacterized protein	AT1G35710	Protein kinase family protein with leucine-rich repeat domain	4e-107
MLOC_7192	Uncharacterized protein	AT2G13540	ENS, ABH1, CBP80, ATCBP80: ARM repeat superfamily protein	1e-180
MLOC_69040	Uncharacterized protein	AT4G02020	EZA1, SWN, SDG10: SET domain-containing protein	0
MLOC_9834	Uncharacterized protein	AT2G18790	PHYB, HY3, OOP1: phytochrome B	0
MLOC_28138	Uncharacterized protein	AT3G48430	REF6: relative of early flowering 6	2e-14
MLOC_72591	Uncharacterized protein	AT3G50660	DWF4, CYP90B1, CLM, SNP2, SAV1, PSC1: Cytochrome P450 superfamily protein	5e-123
MLOC_60733	Uncharacterized protein	AT3G49670	BAM2: Leucine-rich receptor-like protein kinase family protein	0
MLOC_11741	Uncharacterized protein	AT2G41940	ZFP8: zinc finger protein 8	2e-31
MLOC_65665	Uncharacterized protein	AT2G22540	SVP, AGL22: K-box region and MADS-box transcription factor family protein	0.0001
MLOC_11081	Uncharacterized protein	AT4G28650	Leucine-rich repeat transmembrane protein kinase family protein	0
MLOC_80561	Uncharacterized protein	AT5G04240	ELF6: Zinc finger (C2H2 type) family protein / transcription factor jumonji (jmj) family protein	5e-142
MLOC_57109	Uncharacterized protein	AT5G04240	ELF6: Zinc finger (C2H2 type) family protein / transcription factor jumonji (jmj) family protein	1e-50
MLOC_70546	Uncharacterized protein	AT2G45660	AGL20, SOC1, ATSOC1: AGAMOUS-like 20	8e-21
MLOC_58247	Uncharacterized protein	AT1G71400	AtRLP12, RLP12: receptor like protein 12	1e-105
MLOC_60426	Uncharacterized protein	AT4G00450	CRP, CCT: RNA polymerase II transcription mediators	0
MLOC_71606	Uncharacterized protein	AT1G18100	E12A11, MFT: PEBP (phosphatidylethanolamine-binding protein) family protein	1e-20
MLOC_14162	Uncharacterized protein	AT1G79730	ELF7: hydroxyproline-rich glycoprotein family protein	3e-131
MLOC_60091	Uncharacterized protein	AT4G34140	D111/G-patch domain-containing protein	2e-79
MLOC_58552	Uncharacterized protein	AT1G65480	FT: PEBP (phosphatidylethanolamine-binding protein) family protein	2e-68
MLOC_73537	Uncharacterized protein	AT2G01950	VH1, BRL2: BRI1-like 2	0
MLOC_18291	Uncharacterized protein	AT1G22770	GI, FB: gigantea protein (GI)	0
MLOC_70638	Uncharacterized protein	AT1G22770	GI, FB: gigantea protein (GI)	0
MLOC_5241	Uncharacterized protein	AT5G06570	alpha/beta-Hydrolases superfamily protein	9e-65
MLOC_78652	Uncharacterized protein	AT1G03840	MGP: C2H2 and C2HC zinc fingers superfamily protein	3e-125
MLOC_65275	Uncharacterized protein	AT1G10390	Nucleoporin autopeptidase	0
MLOC_67102	Uncharacterized protein	AT2G03500	Homeodomain-like superfamily protein	1e-33
MLOC_56598	Uncharacterized protein	AT5G39660	CDF2: cycling DOF factor 2	1e-72
MLOC_79421	Uncharacterized protein	AT5G39660	CDF2: cycling DOF factor 2	3.8
MLOC_44012	Uncharacterized protein	AT1G68840	RAV2, AtRAV2: related to ABI3/VP1 2	6e-58
MLOC_64864	Uncharacterized protein	AT4G16845	VRN2: VEFS-Box of polycomb protein	1e-57
MLOC_73617	Uncharacterized protein	AT1G14920	GAI, RGA2: GRAS family transcription factor family protein	3e-84
MLOC_22034	Uncharacterized protein	AT2G19520	FVE, ACG1, MSI4, NFC4, NFC04, ATMSI4: Transducin family protein / WD-40 repeat family protein	1e-73
MLOC_5176	Uncharacterized protein	AT4G39400	BRI1, CBB2, DWF2, BIN1, ATBRI1: Leucine-rich receptor-like protein kinase family protein	0
MLOC_63920	Uncharacterized protein	AT3G15354	SPA3: SPA1-related 3	0
MLOC_38462	Uncharacterized protein	AT1G78440	ATGA2OX1, GA2OX1: Arabidopsis thaliana gibberellin 2-oxidase 1	5e-123
MLOC_44472	Uncharacterized protein	AT2G30150	UDP-Glycosyltransferase superfamily protein	5e-61
MLOC_6802	Uncharacterized protein	AT2G30140	UDP-Glycosyltransferase superfamily protein	9e-66
MLOC_71332	Uncharacterized protein	AT5G06100	MYB33, ATMYB33: myb domain protein 33	8e-35
MLOC_66389	Uncharacterized protein	AT5G51810	GA20OX2, AT2353, ATGA20OX2: gibberellin 20 oxidase 2	7e-135
MLOC_54725	Uncharacterized protein	AT3G55370	OBP3: OBF-binding protein 3	6e-33
MLOC_75643	Uncharacterized protein	AT5G07280	EMS1, EXS: Leucine-rich repeat transmembrane protein kinase	0
MLOC_54055	Uncharacterized protein	AT4G02560	LD: Homeodomain-like superfamily protein	1e-26
MLOC_60635	Uncharacterized protein	AT1G24620	EF hand calcium-binding protein family	1e-43
MLOC_15083	Uncharacterized protein	AT5G56040	Leucine-rich receptor-like protein kinase family protein	0
MLOC_37688	Uncharacterized protein	AT4G20140	GSO1: Leucine-rich repeat transmembrane protein kinase	0
MLOC_54256	Uncharacterized protein	AT1G52750	alpha/beta-Hydrolases superfamily protein	0.82
MLOC_74521	Uncharacterized protein	AT5G24860	FPF1, ATFPF1: flowering promoting factor 1	1e-33
MLOC_54417	Uncharacterized protein	AT4G28650	Leucine-rich repeat transmembrane protein kinase family protein	0
MLOC_17604	Uncharacterized protein	AT3G04790	Ribose 5-phosphate isomerase, type A protein	5e-63
MLOC_14151	Uncharacterized protein	AT2G21070	FIO1: methyltransferases	2e-179
MLOC_66063	Uncharacterized protein	AT4G30200	VEL1, VIL2: vernalization5/VIN3-like	3e-90
MLOC_59450	Uncharacterized protein	AT5G07280	EMS1, EXS: Leucine-rich repeat transmembrane protein kinase	0
MLOC_51300	Uncharacterized protein	AT3G04680	CLPS3: CLP-similar protein 3	0
MLOC_6946	Uncharacterized protein	AT3G01460	MBD9, ATMBD9: methyl-CPG-binding domain 9	3e-139
MLOC_58685	Uncharacterized protein	AT1G18450	ATARP4, ARP4: actin-related protein 4	6e-138
MLOC_64619	Uncharacterized protein	AT2G41160	Ubiquitin-associated (UBA) protein	1.9
MLOC_60578	Uncharacterized protein	AT1G12910	ATAN11, LWD1: Transducin/WD40 repeat-like superfamily protein	4e-118
MLOC_54213	Uncharacterized protein	AT3G01460	MBD9, ATMBD9: methyl-CPG-binding domain 9	9e-144
MLOC_74683	Uncharacterized protein	AT3G15620	UVR3: DNA photolyase family protein	2e-84
MLOC_8289	Uncharacterized protein	AT1G04400	CRY2, FHA, AT-PHH1, PHH1, ATCRY2: cryptochrome 2	0
MLOC_39554	Uncharacterized protein	AT3G61250	AtMYB17, MYB17: myb domain protein 17	6e-28
MLOC_52944	Uncharacterized protein	AT2G45650	AGL6: AGAMOUS-like 6	2e-96
MLOC_54366	Uncharacterized protein	AT5G24520	TTG1, TTG: Transducin/WD40 repeat-like superfamily protein	2e-150
MLOC_53868	Uncharacterized protein	AT5G46910	Transcription factor jumonji (jmj) family protein / zinc finger (C5HC2 type) family protein	0
MLOC_75496	Uncharacterized protein	AT3G02380	COL2, ATCOL2: CONSTANS-like 2	8e-50
MLOC_54547	Uncharacterized protein	AT1G79280	NUA: nuclear pore anchor	2e-168
MLOC_70556	Uncharacterized protein	AT1G26830	CUL3A, ATCUL3A, ATCUL3, CUL3: cullin 3	0
MLOC_4144	Uncharacterized protein	AT1G62830	LDL1, SWP1, ATSWP1, ATLSD1, LSD1: LSD1-like 1	0
MLOC_16577	Uncharacterized protein	AT2G06210	ELF8, VIP6: binding	6e-169
MLOC_69222	Uncharacterized protein	AT5G25930	Protein kinase family protein with leucine-rich repeat domain	0
MLOC_15021	Uncharacterized protein	AT5G54390	AHL, ATAHL, HL: HAL2-like	2e-157
MLOC_58713	Uncharacterized protein	AT5G06570	alpha/beta-Hydrolases superfamily protein	1e-84
MLOC_59134	Uncharacterized protein	AT4G14465	AHL20: AT-hook motif nuclear-localized protein 20	7e-80
MLOC_81829	Uncharacterized protein	AT3G20550	DDL: SMAD/FHA domain-containing protein	3e-94
MLOC_5295	Uncharacterized protein	AT4G08850	Leucine-rich repeat receptor-like protein kinase family protein	0
MLOC_43909	Uncharacterized protein	AT1G57820	VIM1, ORTH2: Zinc finger (C3HC4-type RING finger) family protein	0
MLOC_13737	Uncharacterized protein	AT4G08850	Leucine-rich repeat receptor-like protein kinase family protein	0
MLOC_60692	Uncharacterized protein	AT1G35710	Protein kinase family protein with leucine-rich repeat domain	0
MLOC_7036	Uncharacterized protein	AT3G09220	LAC7: laccase 7	3e-173
MLOC_62014	Uncharacterized protein	AT4G14465	AHL20: AT-hook motif nuclear-localized protein 20	1e-46
MLOC_5814	Uncharacterized protein	AT3G06010	ATCHR12: Homeotic gene regulator	0
MLOC_13930	Uncharacterized protein	AT3G24440	VRN5, VIL1: Fibronectin type III domain-containing protein	1e-131
MLOC_74207	Uncharacterized protein	AT3G06010	ATCHR12: Homeotic gene regulator	0
MLOC_78131	Uncharacterized protein	AT4G08850	Leucine-rich repeat receptor-like protein kinase family protein	1e-128
MLOC_69611	Uncharacterized protein	AT5G46910	Transcription factor jumonji (jmj) family protein / zinc finger (C5HC2 type) family protein	0
MLOC_56439	Uncharacterized protein	AT4G16765	2-oxoglutarate (2OG) and Fe(II)-dependent oxygenase superfamily protein	3e-103
MLOC_68591	Uncharacterized protein	AT1G72390	CONTAINS InterPro DOMAIN/s: Spt20 family (InterPro:IPR021950)	5e-86
MLOC_71202	Uncharacterized protein	AT1G78440	ATGA2OX1, GA2OX1: Arabidopsis thaliana gibberellin 2-oxidase 1	1e-57
MLOC_69777	Uncharacterized protein	AT1G33030	O-methyltransferase family protein	0.24
MLOC_62765	Uncharacterized protein	AT2G30140	UDP-Glycosyltransferase superfamily protein	2e-128
MLOC_53316	Uncharacterized protein	AT5G25930	Protein kinase family protein with leucine-rich repeat domain	0
MLOC_13981	Uncharacterized protein	AT1G78440	ATGA2OX1, GA2OX1: Arabidopsis thaliana gibberellin 2-oxidase 1	7e-75
MLOC_38822	Uncharacterized protein	AT1G68840	RAV2, AtRAV2: related to ABI3/VP1 2	1e-62
MLOC_52815	Uncharacterized protein	AT2G46340	SPA1: SPA (suppressor of phyA-105) protein family	0
MLOC_75281	Uncharacterized protein	AT2G25930	ELF3, PYK20: hydroxyproline-rich glycoprotein family protein	2e-30
MLOC_21194	Uncharacterized protein	AT3G12810	PIE1, SRCAP, chr13: SNF2 domain-containing protein / helicase domain-containing protein	2e-62
MLOC_5693	Uncharacterized protein	AT5G23530	AtCXE18, CXE18: carboxyesterase 18	2e-90
MLOC_37366	Uncharacterized protein	AT5G23530	AtCXE18, CXE18: carboxyesterase 18	3e-20
MLOC_54975	Uncharacterized protein	AT1G35710	Protein kinase family protein with leucine-rich repeat domain	0
MLOC_53863	Uncharacterized protein	AT1G77300	EFS, SDG8, ASHH2, LAZ2: histone methyltransferases(H3-K4 specific)	2e-135
MLOC_64195	Uncharacterized protein	AT5G51230	EMF2, VEF2, CYR1, AtEMF2: VEFS-Box of polycomb protein	3e-19
MLOC_62236	Uncharacterized protein	AT5G48940	Leucine-rich repeat transmembrane protein kinase family protein	0
MLOC_13618	Uncharacterized protein	AT1G79460	GA2, KS, ATKS, ATKS1, KS1: Terpenoid cyclases/Protein prenyltransferases superfamily protein	0
MLOC_46367	Uncharacterized protein	AT4G02780	GA1, ABC33, ATCPS1, CPS, CPS1: Terpenoid cyclases/Protein prenyltransferases superfamily protein	5e-67
MLOC_81154	Uncharacterized protein	AT5G02810	PRR7, APRR7: pseudo-response regulator 7	2e-79
MLOC_19593	Uncharacterized protein	AT5G39660	CDF2: cycling DOF factor 2	3e-71
MLOC_5805	Uncharacterized protein	AT1G28440	HSL1: HAESA-like 1	0
MLOC_10665	Uncharacterized protein	AT5G23530	AtCXE18, CXE18: carboxyesterase 18	7e-25
MLOC_62365	Uncharacterized protein	AT5G62640	ELF5: proline-rich family protein	4e-39
MLOC_10022	Uncharacterized protein	AT5G61150	VIP4: leo1-like family protein	3e-111
MLOC_21543	Uncharacterized protein	AT5G47010	UPF1, LBA1, ATUPF1: RNA helicase, putative	0
MLOC_41788	Uncharacterized protein	AT3G48430	REF6: relative of early flowering 6	5e-17
MLOC_61901	Uncharacterized protein	AT1G69120	AP1, AGL7: K-box region and MADS-box transcription factor family protein	4e-83
MLOC_65170	Uncharacterized protein	AT4G20140	GSO1: Leucine-rich repeat transmembrane protein kinase	0
MLOC_70507	Uncharacterized protein	AT5G06570	alpha/beta-Hydrolases superfamily protein	2e-95
MLOC_61353	Uncharacterized protein	AT1G17230	Leucine-rich receptor-like protein kinase family protein	0
MLOC_13032	Uncharacterized protein	AT1G53160	SPL4: squamosa promoter binding protein-like 4	3e-39
MLOC_38196	Uncharacterized protein	AT5G47010	UPF1, LBA1, ATUPF1: RNA helicase, putative	2e-121
MLOC_80042	Uncharacterized protein	AT5G15310	ATMYB16, ATMIXTA, MYB16: myb domain protein 16	4e-44
MLOC_70973	Uncharacterized protein	AT5G16260	ELF9: RNA binding (RRM/RBD/RNP motifs) family protein	2e-168
MLOC_57665	Uncharacterized protein	AT5G63930	Leucine-rich repeat protein kinase family protein	0
MLOC_1557	Uncharacterized protein	AT4G21200	ATGA2OX8, GA2OX8: gibberellin 2-oxidase 8	2e-126
MLOC_68698	Uncharacterized protein	AT3G61250	AtMYB17, MYB17: myb domain protein 17	2e-79
MLOC_57088	Uncharacterized protein	AT1G12610	DDF1: Integrase-type DNA-binding superfamily protein	2e-18
MLOC_64955	Uncharacterized protein	AT3G10390	FLD: Flavin containing amine oxidoreductase family protein	0
MLOC_10563	Uncharacterized protein	AT1G79460	GA2, KS, ATKS, ATKS1, KS1: Terpenoid cyclases/Protein prenyltransferases superfamily protein	7e-73
MLOC_14023	Uncharacterized protein	AT1G79460	GA2, KS, ATKS, ATKS1, KS1: Terpenoid cyclases/Protein prenyltransferases superfamily protein	0
MLOC_38010	Uncharacterized protein	AT1G79460	GA2, KS, ATKS, ATKS1, KS1: Terpenoid cyclases/Protein prenyltransferases superfamily protein	2e-106
MLOC_14305	Uncharacterized protein	AT5G61850	LFY, LFY3: floral meristem identity control protein LEAFY (LFY)	4e-60
MLOC_14681	Uncharacterized protein	AT1G35710	Protein kinase family protein with leucine-rich repeat domain	5e-120
MLOC_12855	Uncharacterized protein	AT1G15550	GA4, ATGA3OX1, GA3OX1: gibberellin 3-oxidase 1	5e-79
MLOC_58915	Uncharacterized protein	AT1G26761	Arabinanase/levansucrase/invertase	5e-76
MLOC_64804	Uncharacterized protein	AT3G33520	ATARP6, ARP6, SUF3, ESD1: actin-related protein 6	5e-105
MLOC_8261	Uncharacterized protein	AT5G06570	alpha/beta-Hydrolases superfamily protein	2e-83
MLOC_10707	Uncharacterized protein	AT5G58900	Homeodomain-like transcriptional regulator	3e-19
MLOC_13033	Uncharacterized protein	AT2G23380	CLF, ICU1, SDG1, SET1: SET domain-containing protein	2e-162
MLOC_62341	Uncharacterized protein	AT1G73080	PEPR1, ATPEPR1: PEP1 receptor 1	0
MLOC_66336	Uncharacterized protein	AT5G20580	BEST Arabidopsis thaliana protein match is: FRIGIDA interacting protein 1 (TAIR:AT2G06005.1)	4e-31
MLOC_58762	Uncharacterized protein	AT1G48270	GCR1: G-protein-coupled receptor 1	2e-96
MLOC_53482	Uncharacterized protein	AT1G73080	PEPR1, ATPEPR1: PEP1 receptor 1	0
MLOC_11310	Uncharacterized protein	AT2G28290	SYD, CHR3: P-loop containing nucleoside triphosphate hydrolases superfamily protein	3e-35
MLOC_62424	Uncharacterized protein	AT5G25930	Protein kinase family protein with leucine-rich repeat domain	0
MLOC_55353	Uncharacterized protein	AT5G56040	Leucine-rich receptor-like protein kinase family protein	0
MLOC_6921	Uncharacterized protein	AT3G02380	COL2, ATCOL2: CONSTANS-like 2	3e-34
MLOC_13102	Uncharacterized protein	AT1G18100	E12A11, MFT: PEBP (phosphatidylethanolamine-binding protein) family protein	2e-79
MLOC_14372	Uncharacterized protein	AT1G60220	OTS1, ULP1D: UB-like protease 1D	2e-58
MLOC_67834	Uncharacterized protein	AT2G42280	basic helix-loop-helix (bHLH) DNA-binding superfamily protein	8e-62
MLOC_56472	Uncharacterized protein	AT1G24260	SEP3, AGL9: K-box region and MADS-box transcription factor family protein	1e-33
MLOC_75935	Uncharacterized protein	AT1G79730	ELF7: hydroxyproline-rich glycoprotein family protein	2e-160
MLOC_14628	Uncharacterized protein	AT3G20740	FIE, FIS3, FIE1: Transducin/WD40 repeat-like superfamily protein	2e-63
MLOC_70579	Uncharacterized protein	AT5G61480	PXY: Leucine-rich repeat protein kinase family protein	0
MLOC_52668	Uncharacterized protein	AT2G43900	Endonuclease/exonuclease/phosphatase family protein	2.6
MLOC_13833	Uncharacterized protein	AT4G04885	PCFS4: PCF11P-similar protein 4	3e-76
MLOC_52666	Uncharacterized protein	AT3G13682	LDL2: LSD1-like2	2e-152
MLOC_37025	Uncharacterized protein	AT5G23150	HUA2: Tudor/PWWP/MBT domain-containing protein	3e-92
MLOC_55492	Uncharacterized protein	AT1G34110	Leucine-rich receptor-like protein kinase family protein	0
MLOC_68306	Uncharacterized protein	AT5G25930	Protein kinase family protein with leucine-rich repeat domain	0
MLOC_41418	Uncharacterized protein	AT4G32980	ATH1: homeobox gene 1	6e-29
MLOC_70043	Uncharacterized protein	AT4G34700	CIB22, AtCIB22: LYR family of Fe/S cluster biogenesis protein	1e-29
MLOC_6272	Uncharacterized protein	AT5G06570	alpha/beta-Hydrolases superfamily protein	2e-80
MLOC_12407	Uncharacterized protein	AT4G30200	VEL1, VIL2: vernalization5/VIN3-like	3e-99
MLOC_44010	Uncharacterized protein	AT5G57360	ZTL, LKP1, ADO1, FKL2: Galactose oxidase/kelch repeat superfamily protein	0
MLOC_63123	Uncharacterized protein	AT3G50210	2-oxoglutarate (2OG) and Fe(II)-dependent oxygenase superfamily protein	5e-86
MLOC_74381	Uncharacterized protein	AT5G06570	alpha/beta-Hydrolases superfamily protein	9e-78
MLOC_66232	Uncharacterized protein	AT1G75820	CLV1, FAS3, FLO5, ATCLV1: Leucine-rich receptor-like protein kinase family protein	0
MLOC_76265	Uncharacterized protein	AT3G12810	PIE1, SRCAP, chr13: SNF2 domain-containing protein / helicase domain-containing protein	0
MLOC_4527	Uncharacterized protein	AT1G35710	Protein kinase family protein with leucine-rich repeat domain	0
MLOC_5926	Uncharacterized protein	AT1G65920	Regulator of chromosome condensation (RCC1) family with FYVE zinc finger domain	0.44
MLOC_5927	Uncharacterized protein	AT4G02780	GA1, ABC33, ATCPS1, CPS, CPS1: Terpenoid cyclases/Protein prenyltransferases superfamily protein	0
MLOC_63361	Uncharacterized protein	AT2G41940	ZFP8: zinc finger protein 8	7e-23
MLOC_4229	Uncharacterized protein	AT3G50660	DWF4, CYP90B1, CLM, SNP2, SAV1, PSC1: Cytochrome P450 superfamily protein	3e-109
MLOC_19119	Uncharacterized protein	AT5G52250	RUP1: Transducin/WD40 repeat-like superfamily protein	5e-15
