# Supplementary material for: Genome-Wide Comparative Analysis of Flowering-Related Genes in Arabidopsis, Wheat, and Barley
Source: Int J Plant Genomics. 2015 Sep 7;2015:874361. doi: 10.1155/2015/874361 (PMC4576011; doi:10.1155/2015/874361)
Supplement: Supplementary file 1 — Supplemental file 1: A list of 204 flowering genes and their functional annotations in Arabidopsis compiled through searches in literature and TAIR, and the 101 additional Arabidopsis genes identified in the reciprocal BLAST analysis. Supplemental file 2: The 144 ortholog groups including genes in Arabidopsis, wheat and barley and their common InterPro domains. Supplemental file 3: Annotation of the flowering related genes in wheat and barley. Supplemental file 4: The structural features of the flowering genes in Arabidopsis, wheat and barley. Supplemental file 5: The expression data of flowering genes in different tissues and developmental stages in Arabidopsis, wheat and barley. Supplemental Table 1: Distributions of 101 flowering genes over five chromosomes and seven known functional group in Arabidopsis. Supplemental Figure 1: Distributions of flowering genes in seven functional groups on different chromosomes in Arabidopsis, barley and wheat. Supplemental Figure 2: Distributions of 101 Arabidopsis flowering genes identified through sequence analysis and their barley and wheat counterparts in different functional groups on different chromosomes. Supplemental Figure 3: Gene expression profiles in the additional ortholog groups in the PEBP, MADS-box and B-box (BBX) families in different tissues and dvelopment stages in wheat (Triticum aestivum cv. Chinese Spring) and barley (Hordeum vulgare L. cv. Morex). [file 874361.f1.zip › Supplemental file 4.xls]

## Sheet: Arabidopsis
The structural features of Arabidopsis flowering genes
GeneID	Number of transcripts	Average number of exons	Average exon length	Average intron length
AT1G01060	5	9	296.7	983.4
AT1G01640	2	3	299.2	636.8
AT1G02400	1	3	445.3	720
AT1G04400	2	5	469.8	1064.3
AT1G09570	2	5.5	686.9	1987.7
AT1G09700	1	3	561.7	1424
AT1G10570	2	14	137.5	264.4
AT1G12610	1	1	1073	0
AT1G12910	1	1	1394	0
AT1G14920	1	1	2128	0
AT1G15550	1	2	627	1688
AT1G18075	1	1	185	0
AT1G18100	1	4	357	1024
AT1G18450	1	20	80.3	119
AT1G22770	1	14	294.4	134.6
AT1G24260	3	7.7	138	491.3
AT1G25540	2	14.5	208.4	673.2
AT1G25560	1	1	1364	0
AT1G26260	3	8.7	176.3	266.7
AT1G26310	1	8	128.8	561
AT1G26830	1	3	856.3	118
AT1G30040	2	2.5	547.6	246.2
AT1G30970	2	7	225.4	801.2
AT1G35460	1	5	229.2	260
AT1G35560	1	1	1409	0
AT1G47990	1	3	321	608
AT1G48270	1	10	145.4	370.2
AT1G50960	1	3	336	581
AT1G51140	1	6	269.8	575.2
AT1G53160	2	2.5	331	103.5
AT1G57820	2	9	237.3	778.5
AT1G60220	1	14	143	141.3
AT1G62830	1	1	2712	0
AT1G63030	2	1.5	559.3	501.5
AT1G65480	1	4	212.8	551.7
AT1G66400	1	1	796	0
AT1G68050	1	2	1055.5	102
AT1G69120	1	8	152.5	637.1
AT1G70170	1	1	1482	0
AT1G71692	1	7	153.6	471.5
AT1G72390	1	13	347.3	158
AT1G73687	1	1	181	0
AT1G77080	4	6.2	122	726.8
AT1G77300	2	17.5	319.2	807.9
AT1G78440	1	3	407	903
AT1G79280	3	48.3	133.9	591
AT1G79460	1	15	170.7	116.7
AT1G79730	1	12	166.6	407.9
AT1G80340	1	2	540.5	1507
AT1G80680	1	6	604.3	227
AT2G01290	1	1	1463	0
AT2G01570	1	1	2301	0
AT2G03070	1	13	159.5	114.8
AT2G03500	1	4	415.5	346
AT2G06005	2	14	84.6	379.3
AT2G06210	1	24	148.1	466.2
AT2G13540	1	18	157.9	190.1
AT2G18790	1	4	998	185.7
AT2G18915	2	2	1081.2	1871
AT2G19425	1	1	102	0
AT2G19520	1	15	124.6	122.9
AT2G21070	3	8.3	221	362.2
AT2G21660	2	2.5	323.2	616.2
AT2G22370	1	5	194.2	471.8
AT2G22540	2	9	170.7	586.2
AT2G22630	1	8	111.6	384.6
AT2G25095	1	1	81	0
AT2G25930	1	4	663.5	545
AT2G27550	1	4	215.5	189.3
AT2G28056	1	3	366.3	1015.5
AT2G28290	3	34.7	313.3	175
AT2G30140	2	2	779.8	84.3
AT2G33810	1	2	489.5	92
AT2G33835	1	5	450.2	1130
AT2G34555	1	3	378	287.5
AT2G39250	1	7	176.7	422.5
AT2G40080	1	1	618	0
AT2G42200	1	3	499.3	362.5
AT2G42280	2	5.5	302.7	579.7
AT2G43410	4	6	554.3	1483.7
AT2G45430	1	1	1374	0
AT2G45660	1	8	164	576.6
AT2G46255	1	1	224	0
AT2G46340	1	8	473.9	1170
AT2G46790	2	7	258.5	336.7
AT2G46830	2	6.5	318.2	339.4
AT2G47310	1	14	140.8	124.8
AT3G01460	1	10	693.7	244.6
AT3G02380	1	2	656.5	1457
AT3G03090	1	14	141.5	433.5
AT3G04610	1	7	293	981.8
AT3G04680	2	9	196.4	618.1
AT3G05120	1	2	869	569
AT3G09190	1	1	1208	0
AT3G10390	1	5	530	100.5
AT3G11440	1	4	502.8	333.3
AT3G12810	1	20	341.4	116.2
AT3G13682	1	2	1119.5	2316
AT3G15270	1	2	447.5	983
AT3G18990	1	5	302.8	924.5
AT3G19140	1	1	425	0
AT3G19980	1	10	152.1	205.7
AT3G20550	1	11	115.5	440.8
AT3G20740	1	13	119.2	375.3
AT3G22590	1	3	479	104
AT3G24440	1	3	662	1218
AT3G26640	1	1	1237	0
AT3G33520	1	6	244.7	430.4
AT3G47500	1	2	857.5	2058
AT3G47710	1	2	138.5	449
AT3G48430	1	8	545.6	110.3
AT3G54720	1	10	226.8	454.4
AT3G54990	2	6	147.8	436.5
AT3G57390	2	7.5	186.5	298.9
AT3G57920	1	3	458	928
AT3G58070	1	1	1041	0
AT3G60870	1	1	797	0
AT3G61250	1	3	462.7	174
AT3G63010	1	2	927.5	206
AT4G00450	1	12	591.3	135.5
AT4G00650	1	3	664.3	242
AT4G01060	3	3	125.3	77.6
AT4G02020	1	17	168.2	156
AT4G02560	2	13.5	231.6	672.1
AT4G02780	1	15	170.3	652.7
AT4G04885	1	6	516	182.6
AT4G09180	1	5	224	300.8
AT4G15880	1	9	211.6	195.9
AT4G16280	4	20.5	155.5	821.2
AT4G16845	2	14.5	122.9	264.7
AT4G17060	1	1	1720	0
AT4G18960	2	9.5	164.6	898.9
AT4G20370	1	4	198.8	775.3
AT4G21200	3	2.7	274.2	718
AT4G22950	1	7	97.7	637.7
AT4G24540	1	9	116	472.9
AT4G24620	2	14	161.5	388.8
AT4G25420	1	3	426	947.5
AT4G25530	1	10	243.8	182.8
AT4G30200	4	5	519.2	1109.9
AT4G30972	1	1	79	0
AT4G31877	1	3	284.7	1296.5
AT4G32980	1	6	377	954
AT4G34700	1	6	123.3	256.2
AT4G35900	1	3	447	175.5
AT4G39400	1	1	4165	0
AT5G01040	1	6	341	902.4
AT5G02030	1	4	503.2	464.7
AT5G02810	1	9	313.6	769.4
AT5G03790	1	3	235.7	341.5
AT5G03840	1	4	166.2	424
AT5G04240	1	7	608	179.7
AT5G04275	1	1	88	0
AT5G05690	3	8.3	201.6	930.8
AT5G06100	3	4.3	430.6	401.7
AT5G10140	4	7	134.9	927
AT5G10625	1	1	994	0
AT5G10945	1	1	85	0
AT5G11977	1	1	95	0
AT5G13480	2	18.5	125.8	638.3
AT5G13790	1	8	119.2	326
AT5G15160	1	2	299.5	1382
AT5G15840	2	1.5	964.7	788
AT5G15850	1	2	848	1806
AT5G16260	1	15	131.5	184.9
AT5G17690	1	6	301.7	687.4
AT5G23150	1	11	446.8	173.9
AT5G23730	1	1	1396	0
AT5G24470	1	6	375.2	855.2
AT5G24860	1	1	671	0
AT5G26147	1	1	89	0
AT5G27320	1	2	832	459
AT5G35840	1	3	1233.7	118.5
AT5G37055	1	4	162	366.7
AT5G37770	1	1	765	0
AT5G39550	1	9	242	585.9
AT5G39660	2	2.5	718.6	262.2
AT5G39860	1	2	350.5	337
AT5G42400	1	17	250.3	638.3
AT5G44160	1	3	573.7	512
AT5G45600	2	6	182.1	355.1
AT5G46910	1	11	216.6	163.9
AT5G47010	1	29	145.3	111.1
AT5G48890	1	1	521	0
AT5G51810	1	3	465.7	970.5
AT5G52250	1	1	1371	0
AT5G55835	1	1	105	0
AT5G57360	2	2.5	911	442.8
AT5G57380	1	5	443.2	1007
AT5G58230	1	6	270	122.6
AT5G59505	1	1	124	0
AT5G60910	2	8	119.4	673.4
AT5G61150	2	11	204.6	534
AT5G61380	1	6	450.2	157
AT5G61850	1	3	420	689
AT5G62040	1	4	132.5	123
AT5G62430	1	2	623.5	1841
AT5G62640	3	9.3	204.5	629.6
AT5G63980	1	7	196.6	124.2
AT5G65050	3	6.3	142.7	710.3
AT5G65060	2	7	125.7	775.6
AT5G65070	3	7.7	121.5	693.7
AT5G65080	2	6.5	124.6	1040.7
AT5G67100	1	30	151.5	122.9

## Sheet: Wheat
The structural features of wheat flowering genes
GeneID	Number of transcripts	Average number of exons	Average exon length	Average intron length
Traes_1AL_041EBB4A6	1	4	270.5	732
Traes_1AL_06C8C7505	1	1	575	0
Traes_1AL_1966DEE15	1	2	615.5	1327
Traes_1AL_52C5531A4	1	4	772	1829
Traes_1AL_55E4D53AF	1	11	328.4	872.2
Traes_1AL_57113CBD4	1	11	111	815.1
Traes_1AL_5F5A87122	1	8	139.4	858.3
Traes_1AL_69C261072	1	3	569	1258.5
Traes_1AL_6B108514B	1	7	132.3	1703
Traes_1AL_6F5982F88	1	2	118	397
Traes_1AL_80931BE4C	1	1	1379	0
Traes_1AL_B68E59AAB	1	1	1458	0
Traes_1AL_CC827E5C6	1	10	145.5	494.9
Traes_1AL_D36224AD9	1	4	687.5	1807
Traes_1AL_E77BBB3DE	1	3	1021.7	2165
Traes_1AL_F4EC674B3	1	13	132.2	273.2
Traes_1AS_0B3F4AE5E	1	3	821	479.5
Traes_1AS_2EC304B15	1	3	258	337.5
Traes_1AS_37424AFD6	1	9	213.7	598.1
Traes_1AS_4A6E603D3	1	5	345.8	1364.8
Traes_1AS_5F591BB6F	1	2	1425	2995
Traes_1AS_682A666AE	1	22	73.3	692.8
Traes_1AS_6A40B08D9	1	6	201.7	104.8
Traes_1AS_6C47432E2	1	4	443	921
Traes_1AS_80C01987D	1	10	287	2283.8
Traes_1AS_985BB33A1	1	7	139.4	1108.5
Traes_1AS_9FC2E0BB3	1	2	1481	446
Traes_1AS_BDECE97A5	1	1	2544	0
Traes_1AS_CE4EFB0AC	1	1	2165	0
Traes_1BL_0E506AB7D	1	10	101.7	885
Traes_1BL_20ACD3421	1	11	83.8	527.8
Traes_1BL_233A2D537	1	3	1055	81.5
Traes_1BL_25B8AB99E	1	7	563	2792.2
Traes_1BL_2DCDCD191	1	4	460.5	2425.7
Traes_1BL_33A3CED20	1	14	135.3	642.5
Traes_1BL_39C1317F0	1	2	648	116
Traes_1BL_40FB1B9E5	1	13	286.5	2229
Traes_1BL_51C489EE8	1	7	237	993.7
Traes_1BL_53C31B54B	1	1	205	0
Traes_1BL_60A56C455	1	1	824	0
Traes_1BL_92AA2A265	1	11	288.8	1184.1
Traes_1BL_B44C0D37C	1	7	214.4	716.5
Traes_1BL_B95F8C666	1	4	774.8	474.7
Traes_1BL_CF98E922B	1	5	436.4	1597.5
Traes_1BL_F14523046	1	1	806	0
Traes_1BL_F1D5BF5F8	1	1	368	0
Traes_1BS_024A580FB	1	2	1960	4008
Traes_1BS_0BC1EB8D5	1	2	1698.5	81
Traes_1BS_0EDD50331	1	3	373	1639.5
Traes_1BS_1202C8C0D	1	3	220.3	445.5
Traes_1BS_3D04F8758	1	2	2003.5	4128
Traes_1BS_3E4052CF2	1	2	1750	84
Traes_1BS_40F6DB3E3	1	8	172.2	800.1
Traes_1BS_573322FF1	1	9	158.2	1587.9
Traes_1BS_680CF6C21	1	2	1481	442
Traes_1BS_757804D58	1	24	81.2	688.6
Traes_1BS_769E35380	1	2	158	477
Traes_1BS_81F7DAE3E	1	9	216.7	923.2
Traes_1BS_8A04C604C	1	2	1428.5	2950
Traes_1BS_8A9B3CE82	1	12	211.8	816.6
Traes_1BS_9248013A7	1	1	1730	0
Traes_1BS_A2F5A3F39	1	5	395	1806
Traes_1BS_AD47D1583	1	1	3324	0
Traes_1BS_B7C75A7C4	1	1	2503	0
Traes_1BS_BEF75A847	1	4	697	3268.3
Traes_1BS_D81308A45	1	2	1693	3479
Traes_1BS_E1EADB03B	1	1	320	0
Traes_1BS_E1EADB03B1	1	1	320	0
Traes_1BS_EC1EFB024	1	4	538.5	240.7
Traes_1DL_25540DE53	1	4	859.2	1406.3
Traes_1DL_2997D073B	1	7	207.7	958.7
Traes_1DL_547D8DAC2	1	14	270	616
Traes_1DL_57F246ADF	1	1	1538	0
Traes_1DL_5BDA8ABA9	1	2	138	828
Traes_1DL_6DA0DFC5B	1	6	111.8	581.8
Traes_1DL_71B026104	1	3	129	90.5
Traes_1DL_96D83DE2D	1	4	426.5	1339
Traes_1DL_B8ACFA24B	1	2	1661	3411
Traes_1DL_D5BBCA2D0	1	2	168	107
Traes_1DL_D7AF9D2EC	1	9	135.9	870.6
Traes_1DL_E0447D170	1	11	101.5	981.9
Traes_1DL_EEFA8572E	1	8	438.9	1903.4
Traes_1DL_FC0973C52	1	11	296	781
Traes_1DL_FF32EE5CB	1	1	726	0
Traes_1DS_0435E9A1F	1	24	92.5	1042
Traes_1DS_07BDA3BF7	1	3	735.3	1737.5
Traes_1DS_125A395C1	1	3	373	2416
Traes_1DS_238932566	1	1	1842	0
Traes_1DS_2528CAD16	1	2	1338.5	2766
Traes_1DS_26788CFD4	1	1	3361	0
Traes_1DS_26F22A8B1	1	2	2029.5	4179
Traes_1DS_2FC781118	1	2	1733	93
Traes_1DS_59C948E14	1	12	261.2	2591.2
Traes_1DS_6B00100D9	1	12	313.8	1151.9
Traes_1DS_70BE14BCA	1	1	2422	0
Traes_1DS_82D0EC12B	1	2	2120.5	88
Traes_1DS_AAA7B8951	1	9	215	137.4
Traes_1DS_CD37D3A95	1	12	206.8	1021.2
Traes_1DS_F22A3DB6A	1	9	132.1	830.5
Traes_1DS_F3F7B8AFE1	1	1	2512	0
Traes_1DS_FEFAE4EB7	1	5	345.8	2036.5
Traes_2AL_04F903351	1	2	762	289
Traes_2AL_09333829B	1	2	1126	335
Traes_2AL_097BADCFE	1	4	343.8	1412
Traes_2AL_0B8878DB4	1	10	151.3	868.4
Traes_2AL_0C599D85F	1	5	574.4	1504.2
Traes_2AL_156C770EE	1	3	1928.7	4848.5
Traes_2AL_20C2D79E1	1	8	192.2	1070.4
Traes_2AL_2ABB28A56	1	13	111.6	602.7
Traes_2AL_2F198B97C	1	4	128.8	411.7
Traes_2AL_37EF1A21C	1	3	261	481
Traes_2AL_41B71F83C	1	3	453	921.5
Traes_2AL_4DCD06BE9	1	8	250.4	450.1
Traes_2AL_552AE18AD	1	4	129.5	170
Traes_2AL_55439FB49	1	1	1074	0
Traes_2AL_5766736C8	1	2	513.5	100
Traes_2AL_57C9471E6	1	14	206.9	1116.5
Traes_2AL_639C0A939	1	2	162	281
Traes_2AL_7E9927674	1	2	1273	574
Traes_2AL_839C94CA3	1	2	833	1816
Traes_2AL_83D0D0C3F	1	3	396	1814
Traes_2AL_84DE2C67B	1	13	111.6	850.1
Traes_2AL_9130F3256	1	2	1306	2803
Traes_2AL_997B66BDC	1	2	299	754
Traes_2AL_9EEAEBACF	1	4	327	628.3
Traes_2AL_A38A2E415	1	14	155	542.2
Traes_2AL_B8AB48108	1	1	1036	0
Traes_2AL_BA387175F	1	3	368.7	457
Traes_2AL_CD1ED3C77	1	9	216.1	719.1
Traes_2AL_CE25729E7	1	4	374	792
Traes_2AL_D5D935586	1	11	180.2	137.1
Traes_2AS_147CCD59D	1	15	117.9	399.4
Traes_2AS_1569FE9F1	1	14	161.4	471.8
Traes_2AS_1569FE9F11	1	14	161.4	149.2
Traes_2AS_2610FD515	1	14	203.1	108.5
Traes_2AS_2FCD59730	1	8	346.5	1449.1
Traes_2AS_393B5AA65	1	13	193	1769.8
Traes_2AS_3A517A515	1	9	153	1041.5
Traes_2AS_4FEC7A465	1	14	161.9	914.6
Traes_2AS_546A83229	1	1	710	0
Traes_2AS_5F7EC1988	1	10	206.9	190
Traes_2AS_64063A59B	1	4	255.2	463.7
Traes_2AS_6C2F49AE0	1	2	969.5	3690
Traes_2AS_84EA9C609	1	2	324.5	1238
Traes_2AS_84EA9C6091	1	2	324.5	1238
Traes_2AS_9F8E6C111	1	14	236.9	574.3
Traes_2AS_A4BAAEE05	1	8	158.8	744.6
Traes_2AS_B97CC9D25	1	1	526	0
Traes_2AS_C2A4AFE6F	1	2	109.5	1925
Traes_2AS_D3212BACF	1	4	216	189.3
Traes_2AS_E1C5E1CF3	1	5	257.6	102.8
Traes_2AS_E9DB1BAC8	1	1	194	0
Traes_2AS_EA89CC3DF	1	18	335.1	1057.2
Traes_2AS_EFE57A1E3	1	7	180.4	567.8
Traes_2AS_FD8F950EB	1	1	203	0
Traes_2BL_02465D5C6	1	9	183.7	544.9
Traes_2BL_09BC0104D	1	2	966	153
Traes_2BL_1025CE246	1	2	711.5	1712
Traes_2BL_135C46DE5	1	12	172.2	880.1
Traes_2BL_13F87C128	1	11	207.8	864.9
Traes_2BL_187B00903	1	3	1414.7	4060.5
Traes_2BL_1B1358201	1	3	487	458.5
Traes_2BL_20095A876	1	4	343	652.7
Traes_2BL_212C1CE5C	1	12	255.4	575.5
Traes_2BL_216652F6B	1	3	210.3	538
Traes_2BL_221EC0BB1	1	4	217	441
Traes_2BL_230A3A2D0	1	4	187.2	348.7
Traes_2BL_26F24E716	1	8	188.4	2434.7
Traes_2BL_295397D93	1	14	202.8	1348.8
Traes_2BL_2A9A178A1	1	4	122.5	441.3
Traes_2BL_3EB4E0806	1	4	241.5	1211.7
Traes_2BL_486009929	1	3	1402.3	2262
Traes_2BL_4A69A598E	1	1	620	0
Traes_2BL_53636F938	1	3	214.7	1244.5
Traes_2BL_551524B9B	1	4	264.5	705
Traes_2BL_59B9199D9	1	2	676	110
Traes_2BL_600226046	1	1	713	0
Traes_2BL_6965BCDC0	1	12	185.2	780.8
Traes_2BL_79F1B50DF	1	3	474	955.5
Traes_2BL_7C6E23A64	1	1	1506	0
Traes_2BL_80AC86A1A	1	14	204.8	561
Traes_2BL_879586172	1	4	129.5	124
Traes_2BL_896CB4EE3	1	3	92	283.5
Traes_2BL_8DB6CE516	1	4	195.8	1141.3
Traes_2BL_8DEC0EFBF	1	3	396	913.5
Traes_2BL_9E115B19F	1	3	531.3	957.5
Traes_2BL_A0F003DB8	1	4	553	372.3
Traes_2BL_A1329E405	1	1	325	0
Traes_2BL_A18546451	1	2	2335.5	235
Traes_2BL_B06E350C2	1	7	151.3	772.3
Traes_2BL_B15F55EBC	1	13	144.9	1402
Traes_2BL_B57FE39ED	1	11	213.5	535.4
Traes_2BL_CA6D7F377	1	3	555	155.5
Traes_2BL_D92E88190	1	2	1291	2836
Traes_2BL_E0978B1BC	1	4	119.2	742.3
Traes_2BL_E198EA9E0	1	1	1780	0
Traes_2BL_E3766BFA0	1	5	123.8	407
Traes_2BL_E6E029813	1	2	1836	4349
Traes_2BL_FF2BB4801	1	3	179	107.5
Traes_2BS_186EA570A	1	2	543	1646
Traes_2BS_1BDF33897	1	2	2837.5	122
Traes_2BS_2CA9DB5DE	1	9	187.3	990.5
Traes_2BS_2ECE9A912	1	2	2128.5	277
Traes_2BS_39A73310D	1	13	157.1	160.2
Traes_2BS_39BD6926A	1	1	1871	0
Traes_2BS_3EF779D1A	1	1	1555	0
Traes_2BS_43A8E1EC8	1	4	272	853.7
Traes_2BS_510BCDA5A	1	2	1440.5	80
Traes_2BS_5C5698050	1	1	1236	0
Traes_2BS_6859C24E5	1	2	928	1583
Traes_2BS_7056AA1D7	1	15	178.5	507.4
Traes_2BS_7A600F97B	1	1	341	0
Traes_2BS_8BED816B1	1	2	591	116
Traes_2BS_8D1919934	1	29	160.9	1379.1
Traes_2BS_A561940DE	1	1	1773	0
Traes_2BS_C50B84BEC	1	3	198.7	571
Traes_2BS_CADB1C601	1	1	1173	0
Traes_2BS_CF72E2D31	1	9	159.6	4330
Traes_2BS_D44A3B19F	1	18	344.2	2176.2
Traes_2BS_F310D15CA	1	6	152.2	324.6
Traes_2DL_0367084B6	1	2	141	376
Traes_2DL_037522CF1	1	13	146.6	375.8
Traes_2DL_13202251A	1	13	149.2	493.4
Traes_2DL_16EDF0CD2	1	1	197	0
Traes_2DL_185A8A4811	1	1	1017	0
Traes_2DL_384A4958A	1	5	151.6	862
Traes_2DL_3AB49D941	1	1	604	0
Traes_2DL_485183B12	1	4	223	810.3
Traes_2DL_589B80A76	1	4	72.5	244.7
Traes_2DL_5C8D8DACA	1	2	342	799
Traes_2DL_644383DE2	1	8	142.4	324.1
Traes_2DL_66F9CEA3C	1	3	229.3	172
Traes_2DL_69EE502BC	1	5	603.2	2341.8
Traes_2DL_71F120931	1	6	87.8	351.8
Traes_2DL_7ED8C4B52	1	5	172	826.2
Traes_2DL_8B66F30F9	1	13	184.6	171.7
Traes_2DL_8B87AB74D	1	12	172.2	867.8
Traes_2DL_8E2AEFA74	1	13	177	667.5
Traes_2DL_903A29CBA	1	8	231.5	792.7
Traes_2DL_9A5596BB0	1	11	212.2	1626.2
Traes_2DL_A9384D6C8	1	5	187	101
Traes_2DL_AAD024F1D	1	8	176.2	490
Traes_2DL_AB3A10225	1	1	1265	0
Traes_2DL_ABD08139B	1	2	95	272
Traes_2DL_BDECC07BD	1	4	676.5	1316
Traes_2DL_BEDDAC0D4	1	11	242.6	973.1
Traes_2DL_C2CFFECCA	1	4	344.2	651
Traes_2DL_C3100D10D	1	1	272	0
Traes_2DL_C964675DE	1	3	235	572
Traes_2DL_D5377D922	1	2	266	62
Traes_2DL_D76A6774E	1	1	168	0
Traes_2DL_DDC687E7F	1	3	113	3390.5
Traes_2DL_E14B9F774	1	14	164.6	893.7
Traes_2DL_E17A1BB12	1	6	205.8	1205.2
Traes_2DL_E268BBCE9	1	1	306	0
Traes_2DL_F2C4569D7	1	2	301.5	708
Traes_2DL_F5ACFE33D	1	2	1312	4912
Traes_2DS_00DB0399E	1	2	201	108
Traes_2DS_05A402868	1	2	314.5	1240
Traes_2DS_0638D08CD	1	1	502	0
Traes_2DS_22A94EEA6	1	13	155.4	604.1
Traes_2DS_28D8638F5	1	14	167.4	509.7
Traes_2DS_2A961F39D	1	3	540.7	1236.5
Traes_2DS_3A2D5B67D	1	3	128.7	591.5
Traes_2DS_4A7081FC9	1	4	107.2	118.7
Traes_2DS_4C54B598A	1	2	1012	3811
Traes_2DS_51FA6743A	1	15	140.4	903.4
Traes_2DS_56E0A0F3B	1	14	118.6	1377.3
Traes_2DS_7917F0E44	1	14	178.6	492.5
Traes_2DS_81D62E5E9	1	4	261.2	1255
Traes_2DS_8C5E250FE	1	1	1840	0
Traes_2DS_99D0CE4EF	1	7	149.1	1664.8
Traes_2DS_9D722F3D8	1	14	204.5	477.9
Traes_2DS_9F6EA1670	1	2	1039	3921
Traes_2DS_CAF3312DA	1	1	2687	0
Traes_2DS_F37B7AEBE	1	1	636	0
Traes_2DS_F37B7AEBE1	1	1	636	0
Traes_2DS_F8E15CA0E	1	11	256.2	1285.2
Traes_3AL_0692DB1BA	1	15	102.7	884.6
Traes_3AL_0714C5FD6	1	11	116.6	339.5
Traes_3AL_0FBC0145E	1	1	1167	0
Traes_3AL_144E4E05F	1	12	281	858.4
Traes_3AL_14A36F545	1	1	1382	0
Traes_3AL_5631EB300	1	2	2204.5	339
Traes_3AL_57252611A	1	17	126.9	656.6
Traes_3AL_5D77BFE80	1	4	204.8	436
Traes_3AL_8260356E3	1	3	57.7	939
Traes_3AL_9C1D366B8	1	5	106	511.2
Traes_3AL_A4643AAFB	1	4	397	1035.7
Traes_3AL_AC0130BFA	1	8	232.8	835.7
Traes_3AL_B21FE056C	1	6	259.2	652.6
Traes_3AL_BE11882DF	1	17	126.6	648.6
Traes_3AL_C623DDC1B	1	1	1458	0
Traes_3AL_C630554B4	1	2	325.5	844
Traes_3AL_CF8C54319	1	10	159	452.7
Traes_3AL_D09550C731	1	1	1679	0
Traes_3AL_F09C7CA19	1	3	626.3	455.5
Traes_3AL_FEE8E1448	1	2	302	1313
Traes_3AS_0E7CB4B4A	1	8	187.6	164.4
Traes_3AS_1810EB0A2	1	1	477	0
Traes_3AS_1DEBF1E8B	1	1	3270	0
Traes_3AS_4310A2281	1	4	127.2	1185.7
Traes_3AS_47DAFFD83	1	15	379.1	1107.3
Traes_3AS_4AAF923CA	1	12	101.2	760.8
Traes_3AS_4C4673A12	1	1	2284	0
Traes_3AS_55E9080C2	1	10	137.8	1908.9
Traes_3AS_73BA34B1D	1	1	1024	0
Traes_3AS_9442E0834	1	11	157	532
Traes_3AS_B4247C855	1	1	235	0
Traes_3AS_B90F2964B	1	2	53	204
Traes_3AS_BE15533CD	1	2	271.5	679
Traes_3AS_C04B81B4A	1	2	174	440
Traes_3DL_021BBEBB1	1	4	199.2	588
Traes_3DL_1488959A8	1	1	1309	0
Traes_3DL_44A324B22	1	1	158	0
Traes_3DL_4C22EC18E	1	15	101.9	863.5
Traes_3DL_7FF56E663	1	11	134.5	125.6
Traes_3DL_857F47A93	1	1	293	0
Traes_3DL_9C123F102	1	1	524	0
Traes_3DL_A3057429A	1	15	163.9	512.5
Traes_3DL_A43F3BA75	1	7	134.4	319.5
Traes_3DL_AA5F7D02E	1	1	987	0
Traes_3DL_B63AF687B	1	31	136.1	405.2
Traes_3DL_C1684BF20	1	4	768.8	2004
Traes_3DL_C22C625F6	1	9	104.6	1488.5
Traes_3DL_CD24293CE	1	4	320.2	1537.7
Traes_3DL_D4FBDA9DC	1	8	134.9	1057.3
Traes_3DL_D9A29948B	1	4	507.8	1600.3
Traes_3DL_DBB198EC7	1	1	901	0
Traes_3DL_FBDAB64AA	1	6	377	2246.2
Traes_3DS_29943C262	1	2	1374.5	3008
Traes_3DS_36E151986	1	10	125.9	779.2
Traes_3DS_474F8AFA0	1	1	642	0
Traes_3DS_51A589227	1	2	141.5	163
Traes_3DS_5A21E47BA	1	9	158	624.6
Traes_3DS_65BB825BC	1	5	292.6	585.2
Traes_3DS_71052A06E	1	10	276.5	814
Traes_3DS_72524290F	1	2	1728.5	117
Traes_3DS_7A9CDCC9A	1	1	218	0
Traes_3DS_8813A90FE	1	4	76.5	152.7
Traes_3DS_963B4F8EA	1	4	87.8	155
Traes_3DS_9D7D919AA	1	10	198.2	686.8
Traes_3DS_A99FEEE69	1	1	814	0
Traes_3DS_CEB6ACFB1	1	1	236	0
Traes_3DS_E0EF3E9AB	1	4	41.8	942
Traes_4AL_04C3D1853	1	1	361	0
Traes_4AL_088D3E9A6	1	3	1236.7	1167
Traes_4AL_0CBF57B3F	1	3	475	951.5
Traes_4AL_179FF76CB	1	2	798.5	96
Traes_4AL_24A54C8BA	1	6	708.7	2429.6
Traes_4AL_57401F2FC	1	2	513.5	1209
Traes_4AL_68B60F6AA	1	4	134	435.7
Traes_4AL_6C152CCAE	1	2	996	863
Traes_4AL_77F4CC833	1	1	432	0
Traes_4AL_8261340A1	1	3	557.7	2156
Traes_4AL_890B9918A	1	8	188	1378.3
Traes_4AL_96068A41E	1	11	310.7	1740
Traes_4AL_979DF5D95	1	2	302	1324
Traes_4AL_9C7A34EE9	1	2	1871.5	3835
Traes_4AL_9E07A9119	1	13	112.6	235.4
Traes_4AL_A728DE57C	1	5	573.4	2121.8
Traes_4AL_BD0CF9CD4	1	4	264.8	154
Traes_4AL_C77F4AD2A	1	2	925.5	2635
Traes_4AL_CA1B7D645	1	7	206.1	1147.2
Traes_4AL_CDCF32E7A	1	1	1628	0
Traes_4AL_DF45795AA	1	2	488.5	1178
Traes_4AL_E57587E16	1	1	1421	0
Traes_4AL_EC06F4A00	1	3	501.7	1084
Traes_4AL_F15D6F5BC	1	2	807	1680
Traes_4AL_F46203719	1	6	674.5	2761
Traes_4AL_FABDF4EDA	1	2	786.5	100
Traes_4AS_04E4A0063	1	2	1662	3565
Traes_4AS_1F3163292	1	4	874.2	2815.7
Traes_4AS_3662A9E87	1	2	129.5	323
Traes_4AS_51137189A	1	1	991	0
Traes_4AS_51C01DC16	1	1	650	0
Traes_4AS_6C23CE2D6	1	4	360.5	786
Traes_4AS_6D708470C	1	3	266.3	586
Traes_4AS_7DC625FF5	1	2	538.5	1177
Traes_4AS_8ABAC399B	1	5	199.4	1360.2
Traes_4AS_9414F63D7	1	17	197.4	842.1
Traes_4AS_A10921326	1	9	246.2	4494.4
Traes_4AS_B2CDBFB54	1	9	252	1554.9
Traes_4AS_BA5BB8032	1	6	61	123.8
Traes_4AS_C10CD24DD	1	1	1443	0
Traes_4AS_C318715F9	1	8	189.9	1736
Traes_4AS_CFF3CB872	1	5	629	1272.2
Traes_4AS_E2A56F1FE	1	1	1538	0
Traes_4BL_410DEBFD3	1	5	143	1235.5
Traes_4BL_430501C10	1	9	317	989.2
Traes_4BL_4E9C903D0	1	1	806	0
Traes_4BL_57623F302	1	3	458	1624.5
Traes_4BL_5B2AF2556	1	1	461	0
Traes_4BL_63EFE8C91	1	2	537	1172
Traes_4BL_693C5364D	1	17	196.2	1667.6
Traes_4BL_6D772D95E	1	4	237	139.7
Traes_4BL_94E5E213F	1	3	583.3	270.5
Traes_4BL_B075EFE84	1	7	79.1	216.3
Traes_4BL_BAFA18B1D	1	8	266	997.6
Traes_4BL_BBA44FA72	1	1	236	0
Traes_4BL_CB29C15C5	1	5	175.6	358.2
Traes_4BL_E60B04022	1	5	680.6	1231.2
Traes_4BL_E6B9520A3	1	12	602.2	2065.6
Traes_4BL_EDA8441F6	1	1	440	0
Traes_4BL_FAEE40C4A	1	1	1333	0
Traes_4BS_0AACB12E3	1	11	308.5	1117.4
Traes_4BS_10F2C0427	1	4	179	569.7
Traes_4BS_2E9D73915	1	1	1464	0
Traes_4BS_2EE4988CD	1	1	2790	0
Traes_4BS_502916E76	1	2	219.5	58
Traes_4BS_5E37B93A8	1	1	181	0
Traes_4BS_659C7D2C2	1	8	161	831.4
Traes_4BS_6A0B5C129	1	1	2441	0
Traes_4BS_7DD12F787	1	11	155.8	710.4
Traes_4BS_8F2CB5E84	1	2	1977.5	2181
Traes_4BS_9831A28AE	1	13	157	2809
Traes_4BS_B52D1D505	1	2	336	98
Traes_4BS_B60C8930B	1	1	1637	0
Traes_4BS_C59AD9F22	1	6	337.3	1804.6
Traes_4BS_CCF46C1E8	1	5	777.8	309.2
Traes_4BS_DCCAE937D	1	4	235.5	773
Traes_4BS_E024BE836	1	3	1194	1143
Traes_4BS_EE7B661C1	1	2	930.5	2705
Traes_4BS_FAFDC2526	1	1	314	0
Traes_4DL_0BECD8A49	1	9	196.4	913.9
Traes_4DL_2B1C9A09C	1	1	1285	0
Traes_4DL_370A59EFC	1	12	603.2	2958.8
Traes_4DL_3A16689F6	1	7	224	1639.2
Traes_4DL_3A77EDB4C	1	5	703.4	1645.5
Traes_4DL_3AA42353D	1	6	163	377.2
Traes_4DL_53442ACE0	1	3	1207.3	2880.5
Traes_4DL_54A5AC741	1	2	184	324
Traes_4DL_5633C0561	1	2	94.5	482
Traes_4DL_5640A8CC5	1	5	250.4	321.2
Traes_4DL_59DFE7A4C	1	4	260	519
Traes_4DL_5D396447B	1	1	425	0
Traes_4DL_67EFB6303	1	2	394	121
Traes_4DL_9EDB926C7	1	5	242.8	2055
Traes_4DL_A35860CB4	1	2	274.5	270
Traes_4DL_DC1C9D80E	1	1	2005	0
Traes_4DL_EE41726EA	1	9	331.8	1215.9
Traes_4DL_FA8591613	1	1	1462	0
Traes_4DL_FB4CB6ADB	1	2	133.5	340
Traes_4DL_FE7B7E018	1	1	270	0
Traes_4DL_FEF226C62	1	1	777	0
Traes_4DS_1368E7DAD	1	1	301	0
Traes_4DS_209D4D0D6	1	1	1442	0
Traes_4DS_2D08DBB36	1	4	232	417.7
Traes_4DS_3B4D921AD	1	2	744	1762
Traes_4DS_3B58FB9BA	1	1	2271	0
Traes_4DS_5A7ABE019	1	1	504	0
Traes_4DS_937F0A44D	1	1	1407	0
Traes_4DS_9C2FD9F381	1	1	1157	0
Traes_4DS_9C6CD24ED	1	6	677.7	3442
Traes_4DS_ADBA6E30A	1	1	1921	0
Traes_4DS_C865A9E93	1	2	574.5	458
Traes_4DS_DA9D690DF	1	7	332.9	2943.7
Traes_4DS_DAC58A2DC	1	3	1172.7	4247
Traes_4DS_ED523F482	1	1	311	0
Traes_5AL_0B70FE57B	1	12	584.1	2200.8
Traes_5AL_0CDE382F3	1	3	636	534.5
Traes_5AL_13E2DEC48	1	7	126.1	957.5
Traes_5AL_1AF8FD33F	1	4	134.8	394
Traes_5AL_21C395CA8	1	6	165.2	407.8
Traes_5AL_2765E104A	1	5	943.8	1179.8
Traes_5AL_4155E6870	1	6	138.3	1427
Traes_5AL_4A4031CAB	1	1	274	0
Traes_5AL_59A1CEB28	1	7	189.4	566.7
Traes_5AL_5FDA82EA5	1	6	109.2	215.4
Traes_5AL_633ED6A5D	1	4	305.5	557.3
Traes_5AL_6D0E57ACB	1	2	102.5	265
Traes_5AL_71985B7B2	1	15	137.4	1714.9
Traes_5AL_8080B4ED5	1	4	295.5	945.3
Traes_5AL_852A1474C	1	6	451.8	1242.6
Traes_5AL_9731E2D53	1	4	134.8	495
Traes_5AL_A3CE8872B	1	7	195.9	216.7
Traes_5AL_B5FA7CEF0	1	5	608.6	1913.5
Traes_5AL_C0E595204	1	17	145.5	1982.4
Traes_5AL_C5AAF6700	1	9	114.8	204.2
Traes_5AL_CAD3E96E7	1	15	81.9	328.7
Traes_5AL_CD47A37A6	1	1	2213	0
Traes_5AL_D3B6FE48E	1	15	95.6	247.6
Traes_5AL_DBD085A1A	1	4	431.2	1439.3
Traes_5AL_E0C2C9DB0	1	3	287.7	594.5
Traes_5AL_E4B33807F	1	12	181.2	462.3
Traes_5AL_EBF32FE10	1	9	470.8	1143.4
Traes_5AL_EFB6E50C9	1	5	216.6	1381.2
Traes_5AL_F2A30FDBF	1	17	133.3	1058.2
Traes_5AS_7BFB385EF	1	8	140.9	573
Traes_5AS_7E3208FD4	1	6	667.3	536.2
Traes_5AS_A2715CBB2	1	8	217.2	1434.1
Traes_5AS_CA2D7A024	1	12	306.2	1059.7
Traes_5AS_E9E60BA43	1	6	148.7	413
Traes_5AS_EC41EF7CA	1	6	408.2	2277.4
Traes_5AS_F00CC91CC	1	4	606	1900.7
Traes_5BL_02F8B4BFF	1	4	1163.8	2704.7
Traes_5BL_04768821D	1	1	853	0
Traes_5BL_1472D645B	1	9	222.2	1001.5
Traes_5BL_16D3D8BEC	1	14	149.9	1359.9
Traes_5BL_199A847E4	1	1	910	0
Traes_5BL_2917941A9	1	4	215	485.3
Traes_5BL_2D78F2A49	1	4	194.2	101.7
Traes_5BL_2F0E6C496	1	1	2090	0
Traes_5BL_3E06A51F0	1	2	1592	3422
Traes_5BL_3E173A7BB	1	2	209	706
Traes_5BL_4317E525B	1	4	191.2	519.3
Traes_5BL_50E133EB1	1	2	589	1414
Traes_5BL_52911E1E4	1	4	128.8	1825.3
Traes_5BL_529907C56	1	5	189.2	2558
Traes_5BL_53D9B9762	1	4	247.8	601.3
Traes_5BL_5937975F2	1	6	261.3	1605.8
Traes_5BL_5D0539D02	1	1	2254	0
Traes_5BL_5D2D22E67	1	7	272.6	687
Traes_5BL_5FE09CFB2	1	4	725	3329.3
Traes_5BL_6149ECB2E	1	12	140	719.6
Traes_5BL_6688D6ECE	1	7	147.9	728.7
Traes_5BL_72EFF0AF0	1	7	188.7	822.5
Traes_5BL_752A54614	1	6	555.5	1121.2
Traes_5BL_8123B1AD3	1	2	227	108
Traes_5BL_89636D032	1	2	317	2987
Traes_5BL_8DBF82519	1	2	1596	511
Traes_5BL_9627436AE	1	8	190.6	932.7
Traes_5BL_96D5EA4EE	1	3	629	1857
Traes_5BL_9A27C4A75	1	4	133.2	205
Traes_5BL_9F0C01FC5	1	2	267.5	790
Traes_5BL_9FB490A0A	1	3	1627.3	4086.5
Traes_5BL_A2B216782	1	15	124.2	254.6
Traes_5BL_B94C45A8F	1	1	1067	0
Traes_5BL_D412D28CC	1	2	754	100
Traes_5BL_DA15C88FA	1	17	110.4	2295.8
Traes_5BL_E175CF194	1	15	165	498.1
Traes_5BL_E6535628C	1	4	815.5	1236.7
Traes_5BL_EC1F3715B1	1	1	1333	0
Traes_5BL_F08C5D7AE	1	5	251.2	1313.2
Traes_5BL_F5A06AA29	1	2	2126	4659
Traes_5BL_FBC01D590	1	3	226.3	445.5
Traes_5BL_FCF02145F	1	2	497.5	168
Traes_5BL_FE6764BE9	1	2	378.5	936
Traes_5BL_FFF341290	1	19	69.1	803.2
Traes_5BS_07B1F2F4F	1	5	129.2	977.8
Traes_5BS_23717182B	1	7	577.6	1367.5
Traes_5BS_2B78940D1	1	2	318	367
Traes_5BS_373D5A520	1	1	3564	0
Traes_5BS_400779D59	1	1	1291	0
Traes_5BS_427C77CAB	1	12	312.6	1314.9
Traes_5BS_4BF0F2F1B	1	1	2323	0
Traes_5BS_550BDEE86	1	6	259.5	2245.4
Traes_5BS_7BDE28375	1	2	529.5	7291
Traes_5BS_7FC36D34B	1	4	609	2376
Traes_5BS_A19FD8E34	1	2	196.5	1477
Traes_5BS_ACAA84BD0	1	6	124.5	348.4
Traes_5BS_B590A9E51	1	6	85	299
Traes_5DL_04461F12F	1	8	521.5	2202.4
Traes_5DL_070AF3F74	1	14	126.6	820.5
Traes_5DL_0B769D390	1	5	527.8	219.2
Traes_5DL_0C788D94B	1	18	131.4	1504.4
Traes_5DL_161698203	1	1	648	0
Traes_5DL_2DAD5063B	1	11	118.7	593
Traes_5DL_3CE365C74	1	8	316.2	1240
Traes_5DL_3D188C339	1	2	1038.5	2367
Traes_5DL_3E77D28A6	1	2	810.5	1713
Traes_5DL_53D0B5EED	1	4	134	155.3
Traes_5DL_6C625992B	1	4	490.5	1203.3
Traes_5DL_7A4E087D1	1	8	279.6	857.4
Traes_5DL_83DA6EC83	1	5	363.2	1042
Traes_5DL_852F246A7	1	1	239	0
Traes_5DL_8C647BFE2	1	7	201.1	1229.2
Traes_5DL_8CE2482E6	1	6	446.7	177
Traes_5DL_8ED8376D9	1	5	141.2	977.8
Traes_5DL_91AE6CA271	1	1	1393	0
Traes_5DL_95900F5DB	1	1	650	0
Traes_5DL_989C93D0B	1	6	495.7	2039.2
Traes_5DL_9CC4EC839	1	8	93.5	2237.4
Traes_5DL_9E99E3A1E	1	4	249.2	116.7
Traes_5DL_A07C14C07	1	15	165	1038.2
Traes_5DL_A11093627	1	4	1000.5	769
Traes_5DL_AD04F7874	1	5	122	282.5
Traes_5DL_B8F5FB8B1	1	13	131.2	515.3
Traes_5DL_BB9843FB4	1	3	178	624.5
Traes_5DL_BD1C8E19E	1	14	130.4	455.4
Traes_5DL_C588E74B5	1	2	74	1615
Traes_5DL_C9DD4275B	1	1	5550	0
Traes_5DL_CEDABCD95	1	17	110.2	2376.8
Traes_5DL_DAA202B82	1	7	147.9	441.5
Traes_5DL_DCB06802A	1	3	193	115
Traes_5DL_DE006BD75	1	3	1188	98.5
Traes_5DL_F149F6BD2	1	5	254.2	1322
Traes_5DL_FFF0AA252	1	20	65.6	1348.3
Traes_5DS_16243E52C	1	8	197.8	623.1
Traes_5DS_27BF60D68	1	1	3692	0
Traes_5DS_6D4421C33	1	1	3330	0
Traes_5DS_866BAC69D	1	3	92.7	4401.5
Traes_5DS_976CBF9EB	1	6	665.8	1867.8
Traes_5DS_B05596869	1	6	69	280.4
Traes_5DS_BEC4270EB	1	2	511.5	1137
Traes_5DS_D1E8EB1A3	1	12	328.2	166.5
Traes_5DS_F4C284210	1	3	697	283
Traes_5DS_F4C2842101	1	3	697	1482
Traes_5DS_F8D323D4D	1	7	308.7	1848.8
Traes_6AL_1F7DAC5FA	1	8	150	1133.9
Traes_6AL_3D3A17B74	1	11	301.1	1694.9
Traes_6AL_4775D09661	1	2	899	5430
Traes_6AL_487ACBF08	1	14	123.1	1461.5
Traes_6AL_54F112708	1	34	142.8	890.8
Traes_6AL_66B24F155	1	4	273	454
Traes_6AL_6926D08B4	1	3	551	744.5
Traes_6AL_765BD3C57	1	1	911	0
Traes_6AL_836050D63	1	2	701	1622
Traes_6AL_86BABC721	1	5	583	2491
Traes_6AL_91466C09A	1	19	120.3	1822.6
Traes_6AL_A02221916	1	10	151.4	1331.7
Traes_6AL_A0A31AA9F	1	6	368	134.2
Traes_6AL_A0BE9244B	1	14	73.3	706.9
Traes_6AL_AE17AA751	1	4	278	829
Traes_6AL_C2A56B745	1	2	1838	3828
Traes_6AL_CA27B1396	1	5	783.6	230.8
Traes_6AL_DA27ABCA61	1	1	1220	0
Traes_6AL_EE3AE43A51	1	1	554	0
Traes_6AL_F60B3676F	1	1	2577	0
Traes_6AS_0AE5E0EA6	1	1	881	0
Traes_6AS_26C64A3E5	1	3	241	1439
Traes_6AS_2B85F4104	1	5	309.6	969.5
Traes_6AS_3432A7BDF	1	5	190.4	787.5
Traes_6AS_34F8549DD	1	6	187.5	438
Traes_6AS_447C71E5B	1	1	357	0
Traes_6AS_4BC1DE504	1	1	748	0
Traes_6AS_4BFE9C402	1	13	156.5	1006.8
Traes_6AS_68AD15C6B	1	2	1436.5	2716
Traes_6AS_920A35FA61	1	2	749.5	1951
Traes_6AS_A144A66D1	1	1	610	0
Traes_6AS_AD173C5A3	1	8	287.6	1178.3
Traes_6AS_B3C246E08	1	4	137.8	199.3
Traes_6AS_BB47E0741	1	1	929	0
Traes_6AS_D000E8364	1	6	452.5	3966.2
Traes_6AS_D29DEDD0E	1	6	652	3857.8
Traes_6AS_D6ABA1D79	1	6	206	1421
Traes_6AS_DF6C22BF3	1	4	697	2003.3
Traes_6AS_F23B2397A	1	20	102.4	1422.4
Traes_6BL_080A406A3	1	21	157.6	2119
Traes_6BL_099BB023B	1	2	290.5	1235
Traes_6BL_0F2796077	1	2	458.5	108
Traes_6BL_5614B8A85	1	8	217.6	652.7
Traes_6BL_59FD7B5E5	1	7	124.4	507.5
Traes_6BL_60726C7E8	1	10	110.3	1283.1
Traes_6BL_784C950E0	1	4	643.2	1759.3
Traes_6BL_7C6B17284	1	7	216.4	1291.7
Traes_6BL_8C1068E9C	1	4	116.8	791.7
Traes_6BL_B599E4710	1	27	140.3	603.9
Traes_6BL_B8497D305	1	2	450	1198
Traes_6BL_B926FE5D6	1	4	367.5	953.7
Traes_6BL_C9B82742C	1	1	1595	0
Traes_6BL_D9F3AF4C9	1	5	431	245.8
Traes_6BL_DA76A4429	1	4	227	793.7
Traes_6BL_DD45FDDBD1	1	2	1032.5	170
Traes_6BL_E6DA9DBA1	1	3	442.3	1021
Traes_6BL_ED40C8806	1	6	353.7	125.2
Traes_6BL_F5F82174B	1	3	258.3	903.5
Traes_6BS_215AB5FF8	1	5	262.8	1691
Traes_6BS_28AEA3020	1	11	563.4	3241.8
Traes_6BS_2B746261B	1	3	1059.7	451
Traes_6BS_2EE276741	1	5	203.8	452
Traes_6BS_3D918779D	1	2	1797.5	567
Traes_6BS_3DA6B7806	1	20	92	1163.1
Traes_6BS_429A77135	1	4	262	873.3
Traes_6BS_5A5FFAD49	1	1	1496	0
Traes_6BS_63350D7F6	1	1	3072	0
Traes_6BS_6BED3CB2C	1	5	152.2	519.8
Traes_6BS_83D68B5AE1	1	2	423.5	119
Traes_6BS_95C487FB9	1	7	166.9	189.7
Traes_6BS_A4F1E63CE	1	4	233.8	619
Traes_6BS_B0FFC3C42	1	13	109.6	598.5
Traes_6BS_C750FF1A6	1	10	114.3	810.1
Traes_6BS_CA4EFA8F5	1	5	90.4	614
Traes_6BS_D40CD86F0	1	12	164.8	1214
Traes_6BS_E3510E27A	1	2	277.5	1072
Traes_6BS_F80636902	1	2	219.5	132
Traes_6DL_036293C55	1	1	2498	0
Traes_6DL_0AF913208	1	3	211	876.5
Traes_6DL_136DE13FB	1	1	1211	0
Traes_6DL_22478164A	1	6	136	625.4
Traes_6DL_41CBE9959	1	3	218.3	340
Traes_6DL_41E673F0F	1	5	612.2	1724.2
Traes_6DL_4B69D3147	1	2	407	79
Traes_6DL_5B1D4DBF5	1	8	186.9	2525.7
Traes_6DL_62A8C29E0	1	4	208.2	772.3
Traes_6DL_64573D0A6	1	24	132.5	914.6
Traes_6DL_802B0691E	1	1	1029	0
Traes_6DL_8898A7FB0	1	1	1069	0
Traes_6DL_A0BEC1674	1	1	2048	0
Traes_6DL_AC060BD8E	1	1	496	0
Traes_6DL_AF7A7A45B	1	6	184.5	484.2
Traes_6DL_B3D380E3B	1	1	2686	0
Traes_6DL_C215BACFD	1	6	369.2	683.8
Traes_6DL_CFB079182	1	3	374	1361.5
Traes_6DL_CFD8E7EFB	1	42	134.4	931.2
Traes_6DL_D029E79D0	1	10	181	1673.9
Traes_6DL_D3EA19F4E	1	8	131.9	368.3
Traes_6DL_E87AAC6B3	1	11	291.8	1636.3
Traes_6DL_E9420D99F	1	1	518	0
Traes_6DL_F11C3C833	1	5	562	2624.5
Traes_6DS_00E3E3941	1	4	137.8	168.3
Traes_6DS_00E3E39411	1	4	137.8	385.7
Traes_6DS_1EE244304	1	11	154.9	700.3
Traes_6DS_2532259B8	1	20	87.8	1519.7
Traes_6DS_2BAD7A60A	1	1	320	0
Traes_6DS_43902276F	1	1	3430	0
Traes_6DS_4E0833FB1	1	5	215	433.5
Traes_6DS_5029722FE	1	10	620.8	4893
Traes_6DS_611B7FFC2	1	1	847	0
Traes_6DS_6ECD63B95	1	6	158.3	103.6
Traes_6DS_A4316050C	1	1	1510	0
Traes_6DS_B4ED74CFD	1	5	232.8	768
Traes_6DS_C768527A4	1	2	1172	2450
Traes_6DS_E7BB82C74	1	3	1246	2312
Traes_6DS_EF3C604B0	1	1	3083	0
Traes_7AL_151CAA335	1	13	181.2	862.1
Traes_7AL_19F222799	1	13	305.6	2588.6
Traes_7AL_1CF278839	1	2	894.5	3695
Traes_7AL_419146F7D	1	1	1007	0
Traes_7AL_487B7CFBB	1	3	109.3	502.5
Traes_7AL_67921A952	1	7	98	813.8
Traes_7AL_7B5ACA69E	1	11	177.7	516.5
Traes_7AL_7CC969251	1	13	106.9	716.7
Traes_7AL_8D721316C	1	13	368.3	561.7
Traes_7AL_9D1BEACC0	1	11	106.2	373.1
Traes_7AL_AD817EBE6	1	2	670	1782
Traes_7AL_B4C4AA1B1	1	3	385	1623
Traes_7AL_C24AA4192	1	1	259	0
Traes_7AL_C6434FE8D	1	2	658.5	2806
Traes_7AL_CC4FAE41F	1	12	132	392.2
Traes_7AL_DDB77B9FF	1	4	225.2	486
Traes_7AL_DE57CEF89	1	20	364.6	2248.6
Traes_7AL_E912F3106	1	11	98.8	699.7
Traes_7AL_E912F31061	1	11	98.8	494.3
Traes_7AL_F0AD673E0	1	6	460.5	3474.4
Traes_7AL_F9127BBC5	1	5	654.8	110.2
Traes_7AS_0CD3B69E7	1	8	154.6	1518.7
Traes_7AS_146DDE769	1	2	1885	92
Traes_7AS_1C93C32AA	1	7	91.4	590.7
Traes_7AS_2F6D7E599	1	2	146	369
Traes_7AS_4FAB72487	1	4	151.8	311.3
Traes_7AS_515D4A118	1	3	89.3	253.5
Traes_7AS_5293F3028	1	3	141.7	405.5
Traes_7AS_57E069383	1	9	158.7	2178.2
Traes_7AS_722C376CF	1	2	341	148
Traes_7AS_7DB94A25D	1	4	134.8	502.3
Traes_7AS_877A1C3F4	1	7	156.6	920.8
Traes_7AS_89A1BC551	1	2	1718.5	3858
Traes_7AS_982FC83D8	1	8	80.9	495.1
Traes_7AS_9D08DB635	1	5	95	350.2
Traes_7AS_BD4F67471	1	7	184.6	747.3
Traes_7AS_D350840F2	1	8	156.2	530.6
Traes_7AS_D90A9DFAD	1	7	76.9	1274
Traes_7AS_D9C6AC2A0	1	15	167.8	1508.9
Traes_7AS_EBD5F1F54	1	3	421.3	913
Traes_7AS_F2DF86C49	1	2	491.5	95
Traes_7AS_F46AC277B	1	3	385	472
Traes_7AS_F8FB007E9	1	2	1902	104
Traes_7BL_02F3E2C78	1	2	129	109
Traes_7BL_0569135E0	1	12	166.9	870
Traes_7BL_23AE6CDF5	1	20	371.9	987.5
Traes_7BL_40F7010CC	1	11	437.4	1225.7
Traes_7BL_4B1AFE613	1	3	126.3	376
Traes_7BL_5CADD1825	1	7	99.3	402.7
Traes_7BL_70E7494E5	1	8	122.9	398.7
Traes_7BL_71AC91D02	1	3	393	1817.5
Traes_7BL_7E32A8329	1	2	106.5	124
Traes_7BL_80FFB0A13	1	2	113.5	368
Traes_7BL_8A1D0A241	1	8	156.6	430.6
Traes_7BL_8E2627E0A	1	3	729.7	1494.5
Traes_7BL_998EC9F74	1	10	460.6	2828.7
Traes_7BL_9BCF391CF	1	7	98	703.3
Traes_7BL_B70C524A2	1	6	91	237.6
Traes_7BL_B7F78475F	1	13	98.5	220
Traes_7BL_CADA931D8	1	2	74	100
Traes_7BL_F0FE4E657	1	1	845	0
Traes_7BS_343947775	1	3	298.7	141.5
Traes_7BS_4D5DE99CC	1	2	150	1119
Traes_7BS_4FDD8D6E2	1	1	374	0
Traes_7BS_54E859139	1	1	231	0
Traes_7BS_581AA844D	1	3	219.7	723
Traes_7BS_7BA1E9F73	1	7	129.6	546.3
Traes_7BS_8ACDB7DCA	1	2	79	266
Traes_7BS_955956707	1	15	208.3	878.5
Traes_7BS_9B2A4DBEA	1	35	296.1	1447.5
Traes_7BS_A97A8D175	1	13	97.2	1118.1
Traes_7BS_C19A41986	1	10	157.6	987.1
Traes_7BS_C33DC08F4	1	4	398.5	1821
Traes_7BS_C79EBD23E	1	4	90.8	562
Traes_7BS_E02DEC947	1	2	2046.5	4193
Traes_7BS_E11EC3E6E	1	8	166.5	1848.9
Traes_7BS_E337E82FB	1	2	616	856
Traes_7DL_02E7F7D6A	1	12	179.8	162.5
Traes_7DL_1654C8A74	1	5	520.4	1292.2
Traes_7DL_211D5CA44	1	13	169.6	148.2
Traes_7DL_310E46F15	1	11	279.8	2993.8
Traes_7DL_413D66224	1	1	1494	0
Traes_7DL_4C9302CF2	1	6	197	574.4
Traes_7DL_71DA2B98D	1	1	2683	0
Traes_7DL_801BC1E0F	1	2	1398	2726
Traes_7DL_8A2266279	1	11	406.5	2253.3
Traes_7DL_8C1C72C7E	1	12	169.2	674
Traes_7DL_8DFE5AF5E	1	1	2218	0
Traes_7DL_A2604A6D5	1	7	119.1	424.8
Traes_7DL_A7F7C3C7E	1	6	130.2	486.4
Traes_7DL_B9FCAE20E	1	2	830.5	2197
Traes_7DL_CAF83263E	1	7	98	712.2
Traes_7DL_CF910CFFD	1	4	244.2	683.3
Traes_7DL_DA8C64036	1	1	829	0
Traes_7DL_DF97791D5	1	13	102.5	942.7
Traes_7DL_E8584BFF8	1	8	476.1	3684.1
Traes_7DL_EF64BC4FC	1	20	366.6	1961
Traes_7DS_04DBC98E0	1	2	1770	485
Traes_7DS_0D1C03C27	1	15	332.2	1141.7
Traes_7DS_12C14942B	1	3	258.7	247
Traes_7DS_15AE640A4	1	13	88.9	929.9
Traes_7DS_23A2E8EBB	1	2	350.5	895
Traes_7DS_46E811D74	1	2	2952.5	6784
Traes_7DS_4AF5C695F	1	3	103.7	2593
Traes_7DS_54B6FE448	1	2	62.5	110
Traes_7DS_5527ABEE9	1	4	154.8	289.3
Traes_7DS_5A6347777	1	7	103.6	709.7
Traes_7DS_6233E5A7D	1	3	1111	1130.5
Traes_7DS_653DD38AF	1	9	178.3	1112.8
Traes_7DS_677D1DF9F	1	13	97.6	368.2
Traes_7DS_948FD23FB	1	20	199.5	1472.3
Traes_7DS_B671A4EAD	1	5	176.4	441
Traes_7DS_BB1E07C79	1	10	142.7	416.8
Traes_7DS_C8938031B	1	6	173.3	258.2
Traes_7DS_CA52270D8	1	8	145.8	1086.7
Traes_7DS_D046B30B4	1	13	167.7	1513.4
Traes_7DS_E2A582546	1	3	171	1353.5
Traes_7DS_F5FDB6AD1	1	2	1891.5	3873

## Sheet: Barley
The structural features of barley flowering genes
GeneID	Number of transcripts	Average number of exons	Average exon length	Average intron length
MLOC_10022	1	8	178.1	847.9
MLOC_10243	2	1.5	2187.3	1680.5
MLOC_10435	6	9.8	300.6	716.5
MLOC_10563	2	11	170	552.9
MLOC_10658	1	7	278.3	668.3
MLOC_10665	2	1.5	1283.3	122
MLOC_10707	1	3	513	408.5
MLOC_11081	1	1	3878	0
MLOC_11189	2	1.5	2001.3	1741
MLOC_11310	7	18.6	218.7	1174.8
MLOC_11405	1	2	905.5	1947
MLOC_11741	1	1	1725	0
MLOC_11775	2	9	165.3	820.7
MLOC_12407	6	3.2	636.8	1128.1
MLOC_12732	4	8.8	338.3	1002.6
MLOC_12807	2	1.5	2398	63.5
MLOC_12855	1	3	453.3	813.5
MLOC_13032	1	2	555	1676
MLOC_13033	6	12.5	208.3	1062
MLOC_13102	1	5	338.6	557.5
MLOC_13446	2	1.5	1219.7	2764
MLOC_13618	1	14	202.3	178.1
MLOC_13654	2	1.5	959.3	43.5
MLOC_13737	3	2	1659.7	93.4
MLOC_13833	2	4.5	653.1	1906.2
MLOC_13930	3	3.7	1110.7	2108.4
MLOC_13981	2	1.5	1327.3	57
MLOC_14023	5	13	205	654.4
MLOC_14118	5	6.2	563.4	816.1
MLOC_14151	1	8	285.4	892.3
MLOC_14162	3	11.3	169.9	781
MLOC_14305	3	2	456.2	791.2
MLOC_14372	3	4.7	392.8	1116.8
MLOC_14628	3	11.3	120.8	576.9
MLOC_14681	4	1.8	1747.1	50.2
MLOC_1497	5	8.8	106.2	541.1
MLOC_15021	1	4	553.5	299.7
MLOC_15083	2	1.5	1758.7	54.5
MLOC_15360	1	17	133.9	109.5
MLOC_15455	2	4	499.4	1348.4
MLOC_1557	2	2	628.5	429
MLOC_16059	3	1.7	750.4	794.5
MLOC_16577	2	8.5	134.1	959.2
MLOC_17370	1	1	992	0
MLOC_17604	2	1.5	585	68.5
MLOC_18291	2	3	776.2	99.4
MLOC_19119	1	1	895	0
MLOC_194	1	1	1613	0
MLOC_19593	3	1.7	1424.6	1746
MLOC_20007	1	2	1355.5	5912
MLOC_20396	3	6	250.8	1560.5
MLOC_21194	2	8	125.8	515.5
MLOC_21543	1	15	107.6	199.9
MLOC_22034	1	6	202.8	585.4
MLOC_25846	2	2	315.8	930.7
MLOC_28138	1	1	465	0
MLOC_296	2	1.5	266.7	185.5
MLOC_30102	4	3	284.8	499.8
MLOC_33190	1	1	983	0
MLOC_33377	1	1	153	0
MLOC_34838	2	4	401.5	722.6
MLOC_35578	1	1	225	0
MLOC_35818	4	2.2	580.3	493.6
MLOC_3638	3	3.3	562	1170.9
MLOC_37025	11	12.6	402.5	2646
MLOC_37366	1	1	514	0
MLOC_3742	4	8	227.4	1070.5
MLOC_37688	5	2	1731.4	1623.8
MLOC_38010	2	6	195.7	284.5
MLOC_38196	9	8.2	159.1	674.2
MLOC_38462	2	2	935.8	1143
MLOC_38822	1	1	1159	0
MLOC_38941	1	2	1612.5	3769
MLOC_39554	3	2	1143.3	208.2
MLOC_41418	3	1.7	616.6	540.2
MLOC_4144	2	1.5	1884.7	1668.5
MLOC_41788	1	1	403	0
MLOC_4229	1	3	495.7	1092
MLOC_43191	1	1	630	0
MLOC_43909	1	9	266.3	398.1
MLOC_44010	2	2	1077.5	1164.3
MLOC_44012	1	1	1088	0
MLOC_44120	3	13.7	139.1	490.1
MLOC_44160	1	4	301.2	596.7
MLOC_44472	2	1.5	1247	940
MLOC_45233	1	1	1614	0
MLOC_4527	1	1	4028	0
MLOC_46367	1	5	128.8	475.2
MLOC_48470	1	1	596	0
MLOC_49147	1	1	692	0
MLOC_50296	4	12.2	194.9	512.7
MLOC_51300	2	10.5	148.7	895
MLOC_5176	2	1.5	2299.7	152
MLOC_52387	2	5.5	329.9	365.2
MLOC_5241	1	1	977	0
MLOC_52666	1	2	1250	1059
MLOC_52668	6	7.7	208.7	767
MLOC_52815	5	7.2	690.3	1940
MLOC_52944	2	8.5	176.6	1592
MLOC_5295	1	1	5122	0
MLOC_53316	2	2	2048.8	60
MLOC_53482	3	2.7	1430.2	1395.7
MLOC_53725	3	1.7	1027.6	1503.2
MLOC_5375	3	9.7	138.1	1739
MLOC_53845	3	12	157.4	1047.4
MLOC_53863	8	13.2	242.7	752.4
MLOC_53868	11	9.5	298.6	1803.5
MLOC_53973	3	6.7	161.3	400.7
MLOC_54055	4	8.2	274.1	438.2
MLOC_54213	3	6	561.1	4211.5
MLOC_54247	2	4	186	737.9
MLOC_54256	5	3.6	409.8	908.8
MLOC_54366	1	2	743	4790
MLOC_54417	2	2	2811.8	1978.3
MLOC_54546	5	20.2	142.3	842.5
MLOC_54547	2	15	106.3	640.7
MLOC_54725	5	9.6	246.7	1011.8
MLOC_54975	2	1.5	2833.7	73.5
MLOC_55246	4	2.8	1358	1706.2
MLOC_55353	2	2.5	1445.4	120.2
MLOC_55492	3	1.3	1759.5	1510.7
MLOC_55909	3	3	1074.7	1295.5
MLOC_55924	4	5	228.1	840.9
MLOC_56110	27	10.9	226.5	773.8
MLOC_56439	5	8.6	122.5	694.6
MLOC_56472	2	5.5	135.4	1609.9
MLOC_56598	3	2	1062	2253.6
MLOC_56756	3	3	798	813.4
MLOC_5693	1	1	1508	0
MLOC_57021	2	7.5	305.3	893.4
MLOC_57088	1	1	1449	0
MLOC_57109	2	3.5	1176.7	1027
MLOC_57182	2	4.5	822.4	611.4
MLOC_57282	2	13	147.4	579.4
MLOC_57326	1	4	210.5	436
MLOC_57580	4	4.8	257.9	901.9
MLOC_57665	1	3	1529	434
MLOC_57700	2	9	124.6	1471.8
MLOC_57704	3	5.7	639.1	499.5
MLOC_57890	1	8	162	804.1
MLOC_5805	2	1.5	2118.3	1518.5
MLOC_5814	1	8	409.4	1529.6
MLOC_58247	2	3	1185.2	285
MLOC_58552	5	3.4	469.6	844.1
MLOC_58590	2	1.5	2000.7	53.5
MLOC_58685	4	10.8	104.2	886
MLOC_58713	1	1	1585	0
MLOC_58762	5	8.2	198.2	940.9
MLOC_58915	10	3.8	988.1	1002.5
MLOC_59134	2	1.5	735.7	941.5
MLOC_5926	5	10.2	199.8	573.1
MLOC_5927	7	11.6	211.1	1144.8
MLOC_59450	2	1.5	3405	234.5
MLOC_60091	14	8.6	280.2	1317
MLOC_60426	5	6.8	1046.1	2867.1
MLOC_60577	3	1.7	1196.6	313
MLOC_60578	5	1.8	1014	148.2
MLOC_60635	4	1.5	820	400.4
MLOC_60692	7	2.9	1313	583.1
MLOC_60733	3	1.7	1972.2	251.5
MLOC_6074	1	2	1163	2935
MLOC_60829	2	1.5	2998.3	2405
MLOC_60874	1	1	354	0
MLOC_61189	2	1.5	1366.3	75
MLOC_61353	2	2.5	1426.2	2531.5
MLOC_61478	1	2	1819	98
MLOC_61901	3	7.3	178.4	2251.2
MLOC_61974	2	16.5	87.4	494.2
MLOC_62014	1	1	1587	0
MLOC_62236	1	1	2987	0
MLOC_62341	4	2.2	1653	2608.9
MLOC_62365	1	3	151	2088.5
MLOC_62398	2	1.5	2906.3	2854
MLOC_62424	17	4.6	885.4	812.5
MLOC_6272	1	1	1464	0
MLOC_62765	2	2	634.2	100.3
MLOC_63123	5	9.8	136.2	492.3
MLOC_63361	1	1	489	0
MLOC_63615	2	1.5	3333.7	1082.5
MLOC_63920	5	5.2	414.9	1366.4
MLOC_64083	2	4.5	772.9	1688
MLOC_64332	2	7.5	263	2151
MLOC_64619	5	2.8	825.4	1250.8
MLOC_64804	6	7.8	249.6	1520.8
MLOC_64955	2	1.5	1969.3	2341
MLOC_65170	3	2	2526.3	115.4
MLOC_65275	3	5.7	508.5	1169.2
MLOC_65314	3	9	158.1	591.2
MLOC_65340	4	9.2	161.7	735.1
MLOC_65665	7	3.1	352.7	399
MLOC_65843	1	8	167.4	832.7
MLOC_65855	4	14.5	166.2	782.9
MLOC_66063	4	3.2	767.5	1441
MLOC_66099	2	3	685	1378.4
MLOC_66232	3	2	1504.5	1324.4
MLOC_66336	5	4.8	151.3	544
MLOC_66389	1	2	706	2096
MLOC_66879	1	1	1490	0
MLOC_67102	2	1.5	684.3	50
MLOC_67797	2	3	176.5	806.8
MLOC_67834	7	3.7	445.4	425.3
MLOC_67940	3	1.7	1113.8	968.2
MLOC_6802	1	1	1561	0
MLOC_68137	1	2	1782.5	558
MLOC_68306	2	1.5	2482	1825
MLOC_68387	1	1	1078	0
MLOC_68576	1	3	400.7	896
MLOC_68591	3	7.7	393.6	1979
MLOC_68698	1	3	515.7	170.5
MLOC_6879	2	3	690.2	1244.6
MLOC_69040	6	15.3	184.7	1008.7
MLOC_69186	4	8.8	211.5	1645.5
MLOC_6921	1	1	2697	0
MLOC_69222	6	2.2	1491.8	607.5
MLOC_6946	2	4.5	767	1420.2
MLOC_69611	4	10.8	302.9	715.5
MLOC_69777	2	1.5	599	451.5
MLOC_6996	4	2.5	646.8	1129.9
MLOC_70036	1	3	369.3	855.5
MLOC_70043	2	3.5	120.9	799.2
MLOC_7036	3	2	626.5	926.4
MLOC_70507	1	1	1340	0
MLOC_70542	2	2.5	1250.2	2267.2
MLOC_70546	1	6	175.5	166.8
MLOC_70556	2	1.5	1907.7	182
MLOC_70579	2	1.5	2499.3	1733.5
MLOC_70638	4	10.8	156.6	591.1
MLOC_70973	1	13	143.8	634.5
MLOC_71202	3	3	353	2374.1
MLOC_71332	2	3	632	1560.8
MLOC_71606	2	1.5	924	599
MLOC_71657	4	15	100.2	337.6
MLOC_7192	1	8	248.2	668.1
MLOC_72591	1	5	259.4	881.2
MLOC_73537	1	1	2942	0
MLOC_73617	2	1.5	1314.3	135.5
MLOC_73710	2	1.5	1840.7	1551
MLOC_74028	2	1.5	726.3	510
MLOC_74152	2	2.5	451.6	505
MLOC_74158	2	2	509.5	165
MLOC_74207	1	4	496.2	286.7
MLOC_74381	1	1	1404	0
MLOC_74521	1	1	693	0
MLOC_74683	4	9	161.8	509.2
MLOC_74854	1	4	240	1025.7
MLOC_75096	1	1	1643	0
MLOC_75224	3	3	684.8	1232
MLOC_75281	2	1.5	1051	873
MLOC_75451	3	1.7	1810.2	1452.5
MLOC_75496	6	3.8	1193.1	1793
MLOC_75643	4	3.2	1356.2	2322.1
MLOC_75886	1	1	1227	0
MLOC_75935	3	8	146.8	807.7
MLOC_76265	3	6.7	565.2	1579.8
MLOC_77423	6	3	1113.1	1384.2
MLOC_78131	2	2.5	1063.6	2018.2
MLOC_78652	2	1.5	991.3	52
MLOC_79273	1	1	862	0
MLOC_79421	3	1.3	3072.5	1097
MLOC_79906	1	1	202	0
MLOC_80042	1	2	325.5	153
MLOC_80561	1	4	228.2	615.3
MLOC_81154	11	8	338	1015.9
MLOC_8155	1	1	1345	0
MLOC_81684	1	6	409	264.6
MLOC_81829	2	8.5	134.5	834
MLOC_824	14	9.1	212	564.1
MLOC_8261	1	1	1405	0
MLOC_8289	2	4	666.1	1064.6
MLOC_8592	1	1	1805	0
MLOC_9834	1	3	1213.3	638.5

## Sheet: OG_intron
The average intron length of flowering genes in different ortholog groups
Orthogroup	Arabidopsis	Wheat	Barley
OG5_164233	983.4	2803.7	816.1
OG5_127186	1064.3	1300	1161.5
OG5_136555	764	1924	489.1
OG5_164667	1424	1457.6	1348.4
OG5_160105	202.8	1536.1	1116.8
OG5_143059	501.5	0	0
OG5_128223	0	3690.5	2469.1
OG5_144924	0	0	551.9
OG5_147177	1597.5	486.2	813.5
OG5_127642	1024	491.3	727.4
OG5_128301	119	1097.6	611.8
OG5_190821	134.6	835.5	345.2
OG5_144912	491.3	1174.5	1609.9
OG5_170135	673.2	1083.7	1047.4
OG5_153242	0	0	0
OG5_170388	599	1761	2251.2
OG5_128691	118	2680.2	1518
OG5_170079	266.9	108	1191.4
OG5_129325	801.2	869.8	901.9
OG5_138749	0	0	313
OG5_126909	755.5	607.3	593.5
OG5_132887	370.2	1713.3	940.9
OG5_150265	577.5	423.9	577.3
OG5_170357	543.2	1785.5	1676
OG5_130555	682.2	552.9	398.1
OG5_131236	1208.2	1247.6	1689.5
OG5_146543	583.7	594.5	896
OG5_138761	0	0	425.9
OG5_150244	805.3	2251.5	2859.8
OG5_178217	471.5	664.7	400.7
OG5_139532	812.3	0	804.1
OG5_128830	807.9	1159.3	752.4
OG5_129652	591	884.1	741.6
OG5_141657	116.7	649.5	488.7
OG5_129924	407.9	556.9	794.4
OG5_127364	227	1401.3	890.3
OG5_127414	0	1054.8	68.5
OG5_128845	466.2	1124.5	959.2
OG5_129445	190.1	929.9	668.1
OG5_147254	122.9	874	585.4
OG5_128986	362.2	803.8	892.3
OG5_128971	616.2	762.7	813.4
OG5_177438	586.2	431.9	399
OG5_158796	189.3	517.3	545.2
OG5_127595	175	1187	997
OG5_152699	84.3	721.5	757.7
OG5_170827	0	0	53.5
OG5_160037	1483.7	1446.7	499.5
OG5_137076	0	1026.4	563.5
OG5_190130	576.6	754.2	537.8
OG5_143093	1170	1836.3	1653.2
OG5_150036	244.6	1663.7	2187.5
OG5_156319	1350.3	2253.9	1793
OG5_132789	433.5	606.2	540.7
OG5_163423	981.8	2032.5	1855.8
OG5_127602	618.1	581.7	895
OG5_126961	514	1705.3	1074
OG5_156358	367.5	1158.3	1560.8
OG5_127568	116.2	1732.4	1047.7
OG5_212406	924.5	0	0
OG5_128999	440.8	1429.6	834
OG5_130364	375.3	447.7	576.9
OG5_128820	104	550.7	0
OG5_190237	1218	1501	1676.5
OG5_129661	430.4	860.3	1520.8
OG5_150317	1160.1	2463.8	1698.9
OG5_191085	110.3	2439.9	944.2
OG5_160203	0	0	0
OG5_147148	174	913.3	383.6
OG5_163510	135.5	2408.4	2867.1
OG5_129164	156	911.5	1035.3
OG5_163665	652.7	465.8	753.5
OG5_129507	182.6	3579.2	1906.2
OG5_127954	195.9	1367.5	1358
OG5_155119	821.2	2218.3	579.4
OG5_135817	898.9	958.5	1287.9
OG5_126980	388.8	563.5	755.8
OG5_137081	959	809.9	1112.3
OG5_170648	1109.9	1588.8	1284.5
OG5_177987	954	708.1	540.2
OG5_127136	0	2054.8	1150.2
OG5_149474	902.4	1222.9	500.7
OG5_158902	464.7	1499.9	1274.7
OG5_139246	769.4	916.8	1009.2
OG5_170678	179.7	2216.8	615.3
OG5_143053	930.8	943.2	880.5
OG5_128052	638.3	1131	782.9
OG5_128874	184.9	807.7	634.5
OG5_129545	687.4	0	2764
OG5_156252	173.9	1415.9	2646
OG5_160330	0	0	0
OG5_178368	855.2	709.8	893.4
OG5_130358	366.7	375.1	737.9
OG5_127895	638.3	847	741.8
OG5_170069	512	679	52
OG5_178108	163.9	1150.9	1259.5
OG5_128540	111.1	1165.8	437.1
OG5_127148	122.6	1014.5	680.2
OG5_129431	534	1653.1	847.9
OG5_170758	157	314.4	365.2
OG5_170760	689	1363.8	791.2
OG5_163093	123	569.3	843.6
OG5_131003	629.6	3860.2	2088.5
OG5_129356	124.2	948	511.1
OG5_128177	122.9	448.7	311.1
OG5_168410	158	1434	1979
OG5_164449	114.8	479.7	735.1
OG5_164356	346	440	50
OG5_164701	379.3	583.5	544
OG5_132511	471.8	618.3	840.9
OG5_153294	545	1214.2	873
OG5_170601	672.1	1151.1	438.2
OG5_169591	264.7	0	0
OG5_130262	256.2	1782	799.2
OG5_147255	0	343.3	0
