# Supplementary material for: Genome-Wide Comparative Analysis of Flowering-Related Genes in Arabidopsis, Wheat, and Barley
Source: Int J Plant Genomics. 2015 Sep 7;2015:874361. doi: 10.1155/2015/874361 (PMC4576011; doi:10.1155/2015/874361)
Supplement: Supplementary file 1 — Supplemental file 1: A list of 204 flowering genes and their functional annotations in Arabidopsis compiled through searches in literature and TAIR, and the 101 additional Arabidopsis genes identified in the reciprocal BLAST analysis. Supplemental file 2: The 144 ortholog groups including genes in Arabidopsis, wheat and barley and their common InterPro domains. Supplemental file 3: Annotation of the flowering related genes in wheat and barley. Supplemental file 4: The structural features of the flowering genes in Arabidopsis, wheat and barley. Supplemental file 5: The expression data of flowering genes in different tissues and developmental stages in Arabidopsis, wheat and barley. Supplemental Table 1: Distributions of 101 flowering genes over five chromosomes and seven known functional group in Arabidopsis. Supplemental Figure 1: Distributions of flowering genes in seven functional groups on different chromosomes in Arabidopsis, barley and wheat. Supplemental Figure 2: Distributions of 101 Arabidopsis flowering genes identified through sequence analysis and their barley and wheat counterparts in different functional groups on different chromosomes. Supplemental Figure 3: Gene expression profiles in the additional ortholog groups in the PEBP, MADS-box and B-box (BBX) families in different tissues and dvelopment stages in wheat (Triticum aestivum cv. Chinese Spring) and barley (Hordeum vulgare L. cv. Morex). [file 874361.f1.zip › Supplemental file 5.xls]

## Sheet: Arabidopsis
The normalized expression values (log2-based) of Arabidopsis flowering genes in 63 tissues and developmental stages
	root7	root17	root MS1	root GM8	root GM5-8	root GM21	root GM5-21	seedling shoot	seedling shoot GM5	seedling shoot GM21	seedling shoot GM5-21	cotyledon	hypocotyl	leaf1-2	rosette leaf2	rosette leaf4	rosette leaf4_1	rosette leaf6	rosette leaf8	rosette leaf10	rosette leaf12	rosette leaf_proximal	rosette leaf_distal	rosette leaf early	rosette leaf mid	rosette leaf late	expanding leaf	senescence leaf	cauline leaf	petiole	shoot	stem internode	stem node	whole plant 21d	whole plant 22d	whole plant 23d	leaf shoot apex	shoot shoot apex	inflorescence shoot apex	flower inflorescence stage 1-6	flower stage 9	flower stage 10-11	flower stage 12	flower stage 12 sepal	flower stage 12 petal	flower stage 12 stamen	flower stage 12 carpel	flower stage 13	flower stage 15
AT2G45430	9.01	9.3	9.3	9.54	9.04	9.31	9.5	5.17	5.12	5.13	5.05	5.17	5.77	5.28	5.02	5.1	5.23	5.17	5.08	5.22	5.21	5.25	5.17	5.29	5.05	5.07	5.18	4.79	4.98	5.09	5.19	5.04	4.74	5.16	5.06	4.9	5.13	5.03	5.2	4.86	5.73	4.82	4.87	4.82	5.02	5.09	4.8	5.09	4.94
AT4G25530	4.47	4.47	4.67	4.63	4.63	4.43	4.49	4.7	4.53	4.6	4.46	4.85	4.31	4.76	4.6	4.66	4.64	4.73	4.62	4.51	4.7	4.62	4.37	4.44	4.65	4.56	4.79	4.54	4.75	4.49	4.47	4.59	4.37	4.58	4.56	4.61	4.61	4.65	4.53	4.51	4.2	4.41	4.42	4.39	4.63	5.06	4.48	4.31	4.46
AT4G16845	7.7	7.66	7.53	7.62	7.64	7.43	7.44	7.35	7.14	7.1	7.15	7.19	7.44	7.11	7.33	7.18	7.26	7.11	7.27	7.17	7.34	7.05	7.35	7.23	7.53	7.61	7.29	7.82	7.6	7.18	7.29	7.42	7.39	7.04	7.25	7.27	7.61	7.91	8.22	8.25	8.12	7.98	7.94	7.5	8.21	8.63	8.13	8.01	7.7
AT3G60870	9.1	9.83	9.65	9.89	9.31	10.49	10	5.34	5	4.93	4.71	4.67	5.94	4.53	4.45	4.43	4.48	4.32	4.33	4.27	4.29	4.55	4.47	4.61	4.37	4.55	4.56	4.37	4.51	4.26	4.43	4.36	4.32	4.3	4.25	4.37	4.6	4.52	5.71	5.57	4.38	4.02	4.39	4.22	4.45	4.44	4.45	4.34	4.64
AT4G17060	7.96	7.68	7.82	7.84	7.78	7.68	7.76	7.9	7.58	7.69	7.74	7.42	7.64	7.7	7.6	7.51	7.76	7.39	7.53	7.49	7.51	7.71	7.61	7.63	7.85	7.96	7.61	7.7	7.48	7.67	7.89	7.67	7.84	7.5	7.63	7.66	7.92	8.22	8.39	8.52	8.45	7.89	7.73	7.32	7.88	8.05	7.98	8.05	7.46
AT4G16280	6.81	6.94	6.38	6.92	6.63	7.18	6.97	7.04	6.62	7.1	6.85	6.6	6.69	6.85	6.92	6.7	6.77	6.7	6.52	6.65	6.64	6.44	6.78	6.63	6.74	6.76	6.85	7.43	6.98	6.54	6.73	7.09	6.6	6.62	6.63	6.65	6.78	7.09	7.13	7.02	6.78	6.73	6.64	6.85	6.82	7.19	6.88	6.75	6.75
AT4G15880	7.69	7.78	7.66	7.67	7.88	7.88	7.76	7.59	7.61	7.72	7.8	7.15	7.8	7.27	7.61	7.43	7.66	7.31	7.35	7.4	7.46	7.39	7.56	7.64	7.83	7.82	7.6	8.49	8.15	7.56	7.8	7.91	7.92	7.49	7.73	7.88	7.8	8.13	8.49	8.57	8.48	8.23	8.1	7.99	7.96	8.06	8.39	8.34	7.88
AT3G48430	7.71	7.8	6.69	7.48	7.4	7.48	7.22	7.62	7.18	7.42	7.17	6.86	7.42	6.98	7.23	7.18	7.17	6.95	6.98	7.01	7.25	7.19	7.42	7.3	7.6	7.42	6.96	7.78	7.31	6.96	7.47	7.37	7.2	7.04	7.08	7.16	7.31	7.53	7.94	8.08	8.18	8.07	7.83	7.37	8.42	7.72	8.06	7.76	7.5
AT1G51140	7.6	7.95	8.12	7.84	7.69	7.94	8.15	5.9	6.24	6.46	7.25	7.06	7.3	7.37	7.93	7.57	7.21	7.91	7.6	7.65	7.57	7.55	7.58	7.8	7.79	7.85	7.73	8.61	8.46	7.64	8.07	7.14	6.56	7.66	7.81	7.79	7.65	7.8	7.7	7.71	7.86	7.93	7.95	8.32	8.58	8.53	7.38	7.39	8.04
AT1G26310	4.88	4.8	4.88	4.87	4.9	4.99	4.92	5.1	5.03	5.27	5.33	5.12	4.91	5.26	4.93	5.07	5.23	5.37	5.1	5.25	5.14	5.06	5.09	5.03	5.16	5.05	5.08	4.92	4.84	4.94	4.98	5.28	4.97	5.09	5.25	5.18	5.13	5.28	7.09	7.47	6.11	5.51	5.93	6.05	6.13	5.06	5.23	6.68	5.34
AT1G57820	8.4	8.18	7.49	7.45	7.49	6.83	7	6.73	7.03	6.08	6.43	6.35	8.41	7.46	5.69	6.38	7.87	6.79	7.28	7.51	8.02	7.05	6.7	8.06	8.6	8.89	7.34	4.84	5.21	7.68	8.47	6	7.12	7.57	7.64	7.6	9.29	9.8	10.39	10.4	9.35	8.69	7.99	5.67	6.32	6.21	8.75	8.82	6.59
AT5G13480	7.5	7.52	7.24	7.56	7.55	7.24	7.3	7.25	7.22	7.18	7.15	7.1	7.52	7.2	7	7.18	7.46	7.11	7.11	7.36	7.48	7.1	7.01	7.57	7.77	7.99	7.28	7.16	7.06	7.32	7.69	7.15	7.4	7.22	7.24	7.22	7.65	8.01	8.15	8.35	7.87	7.59	7.6	7.2	7.87	7.22	8.05	7.82	7.14
AT1G26260	6.27	6.52	5.5	5.56	5.63	5.27	5.69	4.89	5.04	4.91	5.13	5.19	5.16	5.11	5.39	5.41	5.57	5.48	5.48	5.65	5.64	5.39	5.47	5.28	5.7	5.88	5.33	6.3	6.55	5.21	5.36	5.77	6.13	5.7	6.08	6.02	5.68	6.15	8.05	7.71	6.88	6.43	6.24	5.14	5.93	5.31	6.92	6.81	5.66
AT5G16260	8.43	8.32	8.01	8.15	8.13	8.15	8.16	8.1	7.8	8.1	8.11	7.61	8.22	7.53	8.22	8	7.71	8	7.82	7.86	7.9	7.85	7.97	7.73	8.06	8.28	7.82	8.66	8.3	7.88	8.1	7.89	7.67	8	7.94	7.74	8.4	8.65	9.22	8.91	8.81	8.62	8.24	7.78	8.22	7.95	8.91	8.54	8.05
AT5G15850	4.95	4.79	5.4	5.44	5.33	5.21	5.4	9.2	8.67	9.12	9.11	8.6	7.02	8.57	9.88	9.01	8.45	8.73	8.12	7.84	7.39	8.77	8.95	7.32	7.23	7.17	8.48	8.57	10.42	8.34	8.3	9.37	7.73	7.93	8.8	8.47	7.36	6.23	6.31	6.71	7.92	8.55	8.77	10.02	8.15	7.69	6.97	7.23	8.61
AT5G15840	4.63	4.57	4.5	4.26	4.5	4.5	4.43	5.26	5	4.99	4.62	5.24	5.17	5.34	5.97	4.95	5.15	4.94	5.33	5.59	5.59	5.68	5.51	4.75	4.5	4.55	4.8	4.82	5.93	5.43	5.13	4.94	5.62	4.89	5.27	5.12	5.24	5.28	5.98	5.27	5.65	5.97	5.42	5.38	5.04	5.21	5.72	4.89	4.54
AT5G27320	6.31	6.12	6.48	7.02	6.35	6.8	6.38	6.06	6.29	6.07	6.55	6.49	6.16	6.17	6.24	5.78	5.78	5.83	5.73	5.49	5.54	5.77	5.95	6.33	6.2	6.02	6.49	7.85	7.36	5.96	5.79	7.03	6.53	5.88	6	6.3	5.62	5.44	5.73	5.83	5.75	5.78	5.24	5.75	5.93	5.33	5.27	5.65	6.19
AT5G10625	3.89	5.2	3.65	3.59	3.67	3.62	4.12	3.74	3.67	3.64	3.89	3.67	3.48	3.78	3.49	3.59	3.69	3.78	3.69	3.71	3.6	3.61	3.58	3.9	3.71	3.66	3.68	4.42	3.85	3.53	3.78	3.66	3.62	3.67	3.69	3.73	3.57	3.68	6.45	7.34	3.89	3.84	3.87	6.28	4.15	5.67	3.52	4.11	7.83
AT5G67100	6.73	6.43	5.26	5.43	5.38	4.84	4.84	4.64	4.8	4.41	4.66	5.15	6.35	5.85	4.3	4.82	6.15	5.31	5.38	5.62	5.89	5.37	4.95	5.84	6.56	6.68	5.47	3.74	4.04	6.09	6.33	4.54	5.32	5.61	5.67	5.47	6.98	7.27	7.71	7.66	6.96	6.5	6.2	4.43	4.93	5.2	6.95	6.6	5
AT5G65060	6.67	6.72	6.58	6.74	6.56	6.54	6.57	6.54	6.49	6.57	6.44	6.43	6.62	6.59	6.66	6.57	6.66	6.59	6.6	6.6	6.66	6.63	6.64	6.63	6.72	6.69	6.5	6.8	6.84	6.58	6.68	6.97	6.76	6.63	6.72	6.67	6.66	6.64	6.89	7.05	6.98	6.96	6.91	6.73	6.82	6.81	7.22	6.82	6.9
AT5G65070	4.34	4.07	3.94	4	4.11	4.09	4.09	4.36	4.29	4.35	4.23	4.43	4.92	4.49	4.35	4.24	4.15	4.22	4.24	4.34	4.18	4.16	4.29	4.45	4.4	4.5	4.15	4.19	4	4.09	4.13	4.1	3.98	4.17	4.07	4.09	4.38	4.36	4.3	4.33	4.04	4.15	4.24	4.04	4.22	4.28	4.01	4.19	4.03
AT5G65080	3.81	3.57	3.67	3.58	3.72	3.63	3.58	3.7	3.53	3.73	3.56	3.73	3.76	3.86	3.89	3.84	3.84	3.86	3.9	3.87	3.91	3.93	3.94	3.8	4.24	4.27	3.85	3.8	3.93	3.94	3.74	3.63	3.66	3.81	3.89	3.97	3.76	3.87	3.91	3.82	3.73	3.83	3.88	3.97	3.99	4.42	3.96	3.8	3.8
AT5G63980	9.66	9.17	9.75	8.86	9.28	8.54	8.86	9.17	9.18	8.55	8.79	9.57	10.38	9.65	9.18	9.53	9.86	9.55	9.67	9.68	9.75	9.7	9.42	10.19	10.07	9.97	9.36	9.03	9.18	10.12	10.01	8.54	9.85	9.59	9.89	9.55	10.05	10.32	10.04	9.41	9.21	8.97	9.51	9	9.11	8.95	9.23	9.52	8.57
AT5G62640	8.44	8.36	8.24	8.58	8.55	8.6	8.34	8.53	8.3	8.21	8.04	7.94	8.15	8.25	8.1	7.91	8.44	7.98	8.05	8.24	8.37	7.93	8.05	8.49	8.68	8.73	8.44	8.65	8.22	8.11	8.48	8.18	8.09	8.07	8.19	8.18	8.62	8.62	8.84	8.9	8.76	8.51	8.25	8.22	8.42	8.42	8.41	8.3	8.21
AT5G62430	6.76	8.11	6.41	6.21	6.23	6.31	6.72	6.95	7.38	7.4	7.91	8.22	7.14	8.28	8.19	8.08	8.75	7.89	7.24	7.05	6.87	7.35	7.45	8.13	7.68	7.42	8.87	8.76	9.16	7.94	7.97	8.86	7.93	7.68	8.83	8.6	7	6.73	5.7	5.63	5.58	5.93	6.46	7.67	7.63	8.07	8.47	5.96	7.49
AT5G61850	4.26	4.13	4.35	4.44	4.03	4.18	4.05	4.15	4.15	4.4	4.3	4.19	4.24	4.51	4.28	4.18	4.31	4.32	4.24	4.47	4.19	4.33	4.17	4.2	4.2	4.28	4.41	4.16	4.24	4.33	4.22	4.29	4.07	4.34	4.37	4.3	4.34	5.01	8.23	8.9	5.44	3.99	4.45	4.15	4.17	7.11	4.08	4.87	4.15
AT5G62040	4.59	4.56	4.55	4.7	4.92	4.85	4.78	4.91	5.15	5.03	4.94	5.71	4.61	5.12	6.55	5.29	4.8	5.2	4.96	4.81	4.81	4.71	5.37	5.15	4.85	4.78	5.16	4.87	5.39	4.67	4.86	4.95	4.72	5.09	4.96	4.97	4.71	4.73	4.59	4.67	4.53	4.6	4.78	4.97	4.69	4.86	4.72	4.68	4.73
AT5G61380	8.63	8.75	8.29	9.2	8.76	9.4	9.17	9.1	8.74	9.28	9.43	8.76	8.46	8.28	8.74	9.26	8.19	9.22	9.14	9.2	9.14	9.16	9.32	8.06	8.21	7.91	8.2	8.98	8.79	8.8	8.83	8.37	8.84	9.11	8.6	8.71	8.52	8.72	9.23	9.08	8.73	8.84	8.47	8.62	8.52	7.9	8.98	7.69	9.12
AT5G60910	5.92	6.28	6.16	6.32	6.36	6.28	6.44	5.9	6.23	8.2	8.57	6.34	5.74	6.3	7.25	7.26	6.59	7.41	7.53	7.98	8.64	7.15	7.58	6.36	6.6	6.5	6.79	8.48	11.22	5.78	6.04	10.14	8.66	8.2	8.44	8.5	6.49	6.24	10.36	10.38	9.26	9.62	9.89	9.25	6.19	6.42	11.21	9.69	10.31
AT5G61150	7.91	7.94	7.3	7.75	7.59	7.73	7.65	7.26	7.3	7.32	7.35	7.27	7.89	7.41	7.49	7.3	7.55	7.19	7.37	7.29	7.29	7.63	7.57	7.22	7.55	7.48	7.39	7.97	7.6	7.58	7.97	7.37	7.43	7.43	7.43	7.56	7.83	8.17	8.29	7.98	7.74	7.69	7.6	7.53	7.84	7.51	7.81	7.72	7.19
AT5G58230	9.15	8.84	8.93	8.8	8.73	8.69	8.75	8.57	8.66	8.52	8.54	8.37	8.83	8.65	8.45	8.27	8.82	8.32	8.45	8.65	8.82	8.37	8.29	8.87	9.12	9.36	8.73	8.91	8.77	8.54	8.84	8.29	8.47	8.64	8.76	8.81	9.41	9.68	9.93	10.02	9.78	9.38	9.36	8.47	9.29	8.74	9.89	9.71	8.9
AT4G09180	5.74	5.46	8.07	7.46	7.9	6.71	7.56	5.14	5.25	5.1	5.21	5.44	4.99	5.46	5.16	5.14	5.42	5.35	5.3	5.34	5.22	5.16	4.97	5.43	5.13	5.52	5.58	4.78	4.97	5.05	5.21	5.09	5.16	5.08	5.23	5.16	5.23	5.02	4.87	4.91	5.08	4.98	5.2	5.03	5.17	5.34	4.98	5.06	4.82
AT2G18915	6.52	6.92	7.65	8.21	7.75	8.52	8.21	8.24	7.99	8.24	8.58	7.8	7.11	7.7	7.77	7.59	7.54	7.57	7.57	7.37	7.29	7.21	7.46	7.97	7.8	7.7	8.37	8.84	8.38	7.1	7.99	8.15	7.86	7.55	7.73	7.73	7.37	7.25	7.37	7.7	7.69	7.9	7.68	7.73	7.63	7.77	7.82	7.87	7.94
AT5G52250	6.1	5.97	7.8	8.7	8.43	7.25	7.27	9.12	8.13	8.36	7.78	6.84	6.97	6.76	6.88	6.73	6.29	6.38	6.25	6.29	6.67	6.55	6.68	6.7	6.78	6.88	6.74	6.62	6.3	6.9	6.32	6.84	6.17	6.43	6.02	6.39	6.86	6.15	5.7	5.62	6.17	7.47	7.98	7.41	8.62	8.15	7.37	6.95	9.19
AT5G51810	4.95	4.62	4.78	5.18	4.92	5.3	4.95	5.29	5.53	5.21	5.04	4.94	5.33	4.89	4.8	4.77	4.63	4.78	4.64	4.89	4.77	4.78	4.72	4.99	4.92	4.93	5.17	4.45	4.7	4.71	4.82	4.42	4.32	4.71	4.56	4.64	5.04	5.08	4.8	5.15	5.07	5.42	6.17	4.62	4.59	7.64	7.4	5.65	7.31
AT5G46910	7.16	7.64	7.01	7.38	7.27	6.72	6.75	7.05	6.51	6.74	6.98	6.04	6.65	6.18	5.53	5.9	5.82	6.25	6.23	6.24	6.22	6.03	6.2	6.24	6.53	6.23	5.8	5.76	5.92	6.14	6.61	6.51	6.44	6.75	5.91	5.82	6.21	6.26	6.66	7.31	7.3	7.13	7.04	6.58	7.93	9	7.2	7.06	6.9
AT5G47010	8.16	8.11	8.07	8.23	8.22	8.19	8.2	7.93	7.9	7.81	7.9	7.89	7.96	7.95	7.91	7.95	8.01	7.92	8.12	7.88	8	8.01	7.99	8.09	8.05	8.02	8.09	8.82	8.36	8.13	8.74	8.24	8.13	8.16	8.15	8.21	8.29	8.35	8.49	8.57	8.44	8.34	8.41	8.2	8.35	8.54	8.68	8.29	8.18
AT5G45600	8.53	8.19	8.1	7.68	7.74	7.29	7.53	7.03	7.23	6.92	6.8	7.16	7.72	7.66	7.33	7.11	8.06	7.03	7.36	7.56	7.9	7.32	7.29	7.94	8.26	8.38	7.81	7.72	7.25	7.54	7.84	7.31	7.56	7.59	7.79	7.79	8.51	8.57	8.85	8.93	8.61	8.48	8.02	7.46	7.94	7.27	8.48	8.58	7.79
AT5G44160	6.24	6.47	6.24	6.41	5.97	6.5	6.08	4.5	4.42	4.47	4.67	5.08	4.42	4.67	4.76	4.62	4.58	4.57	4.69	4.9	4.51	4.75	4.72	4.38	4.32	4.28	4.49	4.21	4.77	4.74	4.67	5.53	5.64	4.6	4.47	4.4	4.14	4.21	4.03	4.07	4.08	4.05	4.08	4.62	4.19	4.47	3.95	4.1	4.17
AT5G42400	6.54	6.46	5.77	6.52	6.13	6.43	6.24	5.84	5.82	6.1	5.95	6.05	6.4	5.86	6.23	6.14	6.34	5.88	5.94	6.11	6.22	5.79	6.14	5.89	6.22	6.47	6.01	6.98	6.34	6.2	6.85	6.6	6.4	6.05	6.32	6.5	6.28	6.55	6.99	6.67	6.75	6.89	6.36	6.36	6.95	6.6	6.97	6.58	6.49
AT5G39860	4.31	4.25	4.23	4.21	4.3	4.21	4.2	5.21	5.01	4.91	5.33	5.69	4.15	5.77	4.44	4.81	6.73	4.74	4.83	5.08	4.95	4.7	4.8	8.01	7.14	7.17	8.51	4.39	5.39	4.58	5.23	6.08	5.69	5.5	6.34	6.52	5.08	4.87	4.88	5.29	6.05	6.6	7.08	6.02	8.45	4.53	7.55	6.29	7.68
AT5G39660	7.49	7.78	6.97	7.72	6.84	7.93	7.79	7.69	7.35	7.47	7.93	7.24	6.87	7.32	7.43	7.03	6.71	6.41	6.02	6.17	6.33	6.42	6.62	5.97	6.4	6.41	6.44	8.45	8.71	6.71	6.43	9.23	7.5	7	7.23	7.11	6.71	6.5	6.23	6.3	6.87	7.39	6.99	7.76	7.14	7.55	6.73	6.68	7.34
AT5G39550	6.37	5.99	5.55	5.37	5.59	5.12	5.13	5.02	4.9	4.62	4.65	4.59	5.99	5.16	4.44	4.66	5.33	4.93	5.12	5.18	5.57	5.01	4.77	6.06	6.33	6.49	5.23	4.5	4.29	5.57	5.48	4.6	5.1	5.12	4.97	4.96	6.07	6.26	6.83	6.58	6.03	5.38	5.02	4.33	4.91	5.18	5.36	5.62	4.59
AT5G37770	9.35	9.78	7.56	6.64	7.08	7.51	7.93	9.32	9.32	10.4	10.24	10.08	8.87	9.71	9.91	9.91	8.03	9.86	9.9	9.57	9.57	9.54	9.84	7.92	7.19	7.36	9.1	7.78	8.85	9.03	6.76	8.27	8.8	9.47	7.46	7.31	9.85	9.33	7.68	7.48	7.33	7.45	7.6	9.81	9.96	8.64	9.82	7.44	8.17
AT5G37055	6.35	6.47	5.93	6.18	5.72	6.39	6.11	6.04	5.62	5.8	5.78	5.86	5.82	5.86	5.94	5.89	5.76	5.69	5.82	5.8	5.93	6.1	6.07	5.7	5.93	6.15	5.61	5.79	6.02	6.26	5.23	6.53	5.99	5.91	5.87	5.88	5.84	5.8	6.43	6.08	6.07	5.84	5.53	5.39	5.88	5.2	5.81	5.84	5.76
AT5G35840	6.55	6.7	6.29	7.15	7.01	7.18	6.96	6.75	7.05	7.19	7.2	6.81	6.84	6.9	7.23	6.94	6.93	6.72	6.86	6.82	6.96	6.9	7.13	7.29	7.41	7.24	7.17	7.64	7.54	6.77	7.68	7.2	7.01	6.95	6.95	7.21	6.96	6.87	7.23	7.32	7.28	7.51	7.13	7.28	7.47	6.64	7.34	7.25	7.4
AT5G24470	5.99	5.93	6.9	7.21	6.93	7.57	7.63	8.03	7.38	7.31	7.45	7.19	6.4	7.15	6.99	7.09	7.36	6.96	6.89	7.37	7.5	7.3	7.4	8.6	8.29	8.19	8.78	7.95	6.5	7.62	6.64	6	7.02	7.26	6.88	6.92	6.96	7.18	7.36	7.32	6.83	6.97	6.94	7.2	6.95	6.64	6.87	7.3	7.71
AT5G23730	7.06	6.72	8.68	8.66	7.99	8.08	7.8	8.51	8.13	7.95	8.19	8.6	8.37	8.69	8.27	7.91	8.82	7.81	7.54	7.53	7.46	7.77	7.71	8.37	7.95	7.83	7.83	7.76	8.02	8.01	8.87	8.5	8.24	7.81	8.26	8.18	8.29	7.94	7.24	7.33	7.92	8.59	8.86	8.86	9.59	8.03	7.74	7.96	8.06
AT5G23150	7.09	7.22	7.01	7.29	7.27	7.63	7.55	7.25	7.03	7.35	7.32	7.04	6.85	7.19	7.34	7.24	7.16	7.12	6.95	6.98	6.99	7.13	7.22	7	7.29	7.35	7.22	8.14	7.8	7.11	6.57	7.69	7.21	7.22	7.19	7.27	7.01	7.16	7.32	7.32	7.35	7.42	7.39	7.27	7.64	7.82	7.48	7.23	7.34
AT5G17690	7.21	6.99	6.68	7.07	6.66	7.45	7.23	7.05	6.67	6.86	6.85	6.68	6.9	6.59	6.86	6.85	6.87	6.89	6.83	6.79	6.98	7.01	6.89	6.78	7.1	7.08	6.6	7.63	7.22	6.88	6.78	6.84	6.87	6.77	6.83	7.08	7.05	7.25	8.1	7.79	7.54	7.32	6.95	6.7	6.44	6.31	7.56	7.38	7.09
AT5G15160	5	5.29	4.86	4.71	5.14	4.77	4.8	5.93	6.64	5.94	6.33	5.12	5.78	6.04	4.91	5.5	6.68	5.25	5.73	6.49	6.28	5.05	5.01	7.1	7.41	7.24	6.34	5.31	5.43	7.03	5.75	6.22	7.22	5.9	6.44	6.51	7.2	6.72	5.96	6.95	7.33	7.36	6.37	6.89	7.25	5.46	5.58	5.82	5.04
AT5G13790	4.72	3.92	4.26	5.17	5.02	4.72	4.44	5.35	4.93	4.45	4.46	4.4	5.62	4.45	4.33	4.52	4.35	4.53	4.39	4.3	4.22	4.13	4.4	4.86	4.67	4.61	4.09	3.95	3.8	4.31	4.62	4.16	4.54	4.33	4.31	4.26	5.15	5.85	5.23	6.13	5.97	6.19	5.31	4.54	5.01	6.11	5.47	5.89	4.95
AT5G10140	5.11	4.59	4.6	4.76	4.76	4.73	4.64	6.35	5.3	5.79	5.35	7.36	8.27	4.82	5.13	4.97	4.72	4.94	4.81	4.93	4.78	4.57	4.67	7.1	5.65	5.52	5.24	4.64	4.76	4.62	5.79	4.58	4.32	4.73	4.9	4.64	5.93	6.86	4.93	4.71	5.78	6.31	5.12	4.64	4.61	5.42	4.68	6.31	4.55
AT5G06100	5.48	5.67	5.56	6.16	5.52	6.17	6.17	5.91	5.72	5.88	6.03	5.71	5.7	5.82	5.75	5.75	5.96	5.75	5.66	5.89	5.8	5.41	5.69	5.72	6.04	5.94	5.88	6.94	6.42	5.49	5.89	6.06	5.94	5.72	5.93	5.82	5.74	5.83	6.36	6.41	6.74	6.6	6.25	5.9	5.98	7.33	5.94	6.29	5.95
AT5G05690	8.11	8.79	7.9	8.82	8.3	8.62	8.36	10.74	10.74	11.2	11.07	10.05	8.71	10.33	10.32	10.12	10.49	9.97	10.1	10.22	10.35	10.19	10.37	10.62	10.29	9.87	11.2	10.45	10.71	10.23	10.12	9.41	8.97	10.05	10.4	10.35	9.65	9.09	8.96	9.06	9.5	10.15	10.36	11.07	10.95	9.15	10	10.07	10.03
AT5G03840	7.27	8.01	7.3	6.43	7.85	7.68	6.8	5.63	5.57	6.01	6.43	5.79	6.77	5.85	5.5	5.68	5.8	5.92	5.87	6.13	6.16	5.72	5.74	5.72	5.53	5.69	5.71	5.55	5.72	6.28	5.58	6.49	6.99	6.42	6.51	6.51	5.71	6.03	7.63	7.56	5.39	5.48	5.52	5.64	5.67	5.67	5.65	5.81	5.81
AT5G03790	4.27	4.31	4.42	4.35	4.24	4.36	4.29	4.55	4.39	4.35	4.38	4.39	4.48	4.45	4.4	4.33	4.48	4.47	4.43	4.64	4.5	4.31	4.46	4.75	4.82	5.12	4.75	4.27	4.49	4.44	4.83	4.33	4.39	4.33	4.42	4.47	5.24	6.56	6.68	6.25	5.59	4.94	5.53	4.43	4.4	4.36	6.72	5.03	4.68
AT5G02810	6.25	7.36	5.73	7.24	6.38	7.96	7.31	8.62	8.16	8.5	8.84	8.44	7.17	8.73	8.51	7.81	8.97	7.3	7.27	7.34	7.42	7.39	7.61	9.31	9.34	9.19	9.96	9.38	7.96	8.27	6.4	8.87	8.37	7.91	8.46	8.38	7.9	7.62	7.03	6.85	7.11	7.5	7.26	8.29	8.02	7.18	7.56	9.01	7.54
AT5G01040	10.82	9.38	9.51	9.59	10.09	9.37	9.05	8.9	7.81	7.18	4.91	7.02	8.91	5.91	5.29	4.99	5.08	5.14	5.19	4.94	4.69	5.06	5.25	5.91	5.06	4.81	5.03	4.74	4.31	4.76	5.2	4.33	4.39	4.49	4.13	4.49	6.66	6.78	5.78	5.83	4.54	4.9	4.79	4.41	4.35	4.73	5.25	4.72	4.22
AT3G09190	8.71	9.04	8.63	8.36	8.34	8.81	8.84	9.04	9.42	8.94	9.21	8.68	8.79	8.86	8.38	8.66	9.15	8.72	8.73	8.88	8.96	8.66	8.69	9.12	9.18	9.09	9.51	8.13	9.02	8.91	8.98	8.95	9.03	8.8	9.22	9.01	8.9	8.73	9.28	9.5	9.8	9.96	9.68	9.1	10.09	8.07	10	9.94	9.05
AT3G63010	7.64	7.74	8.5	8.46	8.18	8.43	8.93	8.19	6.82	7.1	6.89	6.76	5.56	5.86	6.5	6.23	5.3	5.97	5.82	5.53	5.62	5.97	6.35	6.33	6.29	6.02	5.49	9.63	7.69	5.65	6.14	5.29	5.62	6.02	5.75	5.94	6.11	6.33	6.77	7.58	6.31	5.9	5.3	6.11	5.04	5.01	6.15	5.59	7.01
AT3G61250	5.1	5.1	4.93	4.76	4.57	4.95	5.09	5.42	5.5	5.34	5.3	4.79	6.42	4.89	4.94	4.82	4.97	5	4.89	4.84	5.46	4.62	4.8	5.61	5.73	6.07	5.55	4.88	5.21	5.4	5.55	4.79	4.78	5.31	5.26	5.46	6.82	7.52	9.17	9.17	8.26	7.93	6.77	5.14	4.86	4.81	8.09	7.81	6.44
AT3G57920	5.64	6.49	5.38	4.93	5.02	4.99	5.12	4.96	5.09	4.93	5.14	4.77	5.18	4.88	4.85	4.77	5.51	5.11	5.05	5.15	5.78	4.94	5.07	5.23	5.55	5.55	5.03	4.79	4.6	5.3	5.84	6.07	6.9	5.7	5.55	5.82	5.97	6.39	8.31	8.4	8.06	7.62	6.25	5.38	6.66	5.04	6.68	7.14	5.39
AT3G58070	5.72	5.58	5.84	5.86	5.88	5.8	5.97	6.13	6.5	6.29	6.24	6.74	6.05	7.44	6.87	7.05	7.52	7.22	7.48	7.62	7.79	7.59	7.08	7.05	7.29	7.43	6.62	6.33	7.08	6.64	8.05	6.12	6.15	7.17	8.19	7.86	7.11	6.79	7.1	6.29	5.76	5.72	6.08	6.1	6.16	5.97	6.04	6	5.76
AT3G57390	6.41	6.13	6.74	6.82	6.77	6.96	6.56	6.78	6.73	6.33	6.36	6.19	7.05	6.25	6.66	6.22	6.31	6.17	6.06	5.88	5.95	6.05	6.22	6.45	6.68	6.63	6.25	7.36	5.69	6.44	6.32	6.13	6.03	5.97	6.02	6.05	6.63	6.89	6.25	5.86	7.02	6.77	8.05	6.4	7.03	10.32	7.26	7.31	8.27
AT3G54990	5.84	5.1	6.36	6.54	6.2	6.32	6.26	6.41	6.19	5.42	5.49	6.05	7.97	5.51	4.83	4.68	4.86	4.85	4.68	4.71	4.69	4.54	4.76	7.27	5.9	5.46	5.15	4.56	4.57	4.52	6.17	4.53	4.41	4.79	4.59	4.42	5.83	6.21	4.77	4.42	5.02	4.75	4.5	4.48	4.47	4.78	4.55	4.8	4.85
AT3G54720	7.71	8.05	6.71	6.94	6.95	7.33	7.51	6.8	6.52	6.37	6.62	6.14	7.71	7.14	6.21	6.18	7.28	6.29	6.22	6.6	7.12	6.12	6.23	7.46	7.48	7.44	7.49	5.62	6.39	7.05	7.34	6.38	7.3	6.82	7.02	7	7.6	8.28	9.1	9.2	8.41	7.66	7.04	4.84	5.43	5.69	7.82	8.18	6.49
AT3G47500	7.15	7.04	7.48	7.79	7.76	8.16	8.5	8.22	8.07	7.71	8.15	8.38	7.97	8.4	8.12	7.54	9.32	7.41	7.03	7.17	7.33	7.4	7.43	9.15	9.18	9.14	9.34	10.05	9.55	7.91	7.47	9.84	8.78	7.81	9.02	9.14	7.96	8.06	6.65	6.9	7.4	7.84	7.62	8.22	8.17	7.36	6.8	8.54	9.07
AT4G39400	8.96	9.2	8.79	8.98	8.87	9.05	8.79	9.75	9.86	10.34	10.08	9.48	9.36	9.3	9.8	9.94	9.15	9.84	9.73	9.73	9.38	9.84	10.05	9.43	9.27	9.29	9.7	8.61	9.87	9.71	9.42	9.3	9.31	9.6	9.53	9.69	9.27	9.45	9.87	9.82	9.49	9.56	9.71	9.41	9.74	8.19	10.08	9.72	9.74
AT4G35900	5.14	5.4	5.22	5.17	5.18	5.18	5.33	5.18	5.14	5.61	5.53	5.23	4.98	5.32	5.28	5.22	5.07	5.12	4.98	5.26	5.35	5.18	5.09	4.92	5.03	5.03	5.21	5.2	6.4	4.97	4.99	5.26	5.07	5.13	5.28	5.18	5.42	6	7.93	6.5	4.83	4.61	4.76	4.73	4.83	5.14	4.82	5.13	4.77
AT4G34700	11.18	11.04	11.45	11.09	11.16	10.86	11.02	10.44	10.67	10.26	10.18	10.59	10.99	10.55	10.39	10.5	10.54	10.71	10.71	10.73	10.74	10.64	10.69	10.66	10.61	10.64	10.45	10.05	10.59	10.7	10.31	10.56	10.83	10.63	10.78	10.58	10.84	11.04	11.13	11.01	10.97	10.77	10.88	10.89	11.1	10.96	10.82	10.89	10.59
AT4G32980	5.27	4.83	4.65	4.57	4.51	4.27	4.45	6.36	7.25	5.94	6.23	8.54	8.86	7.19	7.52	7.35	7.64	7.17	7.01	6.69	6.98	7.15	7.07	8.32	7.71	7.59	7.95	6.78	5.86	7.33	9.06	4.7	5.12	7.07	7.68	7.31	8.21	8.98	8.9	8.17	7.97	8.44	7.85	8.31	6.05	5.88	7.02	7.95	7.23
AT4G30200	9.85	9.88	9.3	10.05	9.76	10.02	9.71	9.42	9.23	9.41	9.46	8.89	9.61	9.03	9.01	8.84	8.84	8.77	8.94	8.99	9.16	8.81	8.86	9.21	9.33	9.23	8.92	9.81	9.4	9	9.44	9.97	9.43	8.97	8.98	8.98	9.4	9.5	9.81	9.9	9.78	9.84	9.61	9.23	9.44	9.98	9.79	9.56	9.39
AT4G25420	4.99	4.77	4.94	4.66	4.93	4.91	4.96	4.98	5.13	5.19	5.24	5.56	5.59	5.39	5.26	5.3	6.03	5.53	5.7	5.63	5.33	5.64	5.38	6.07	5.69	5.81	5.55	4.95	5.58	6.39	5.43	6.98	7.45	5.43	5.83	5.82	5.24	5.2	5.19	5.32	5.13	5.29	4.95	4.93	5.26	6	4.9	5.67	5.95
AT4G24540	4.79	4.64	4.85	4.8	4.93	4.93	4.9	5.17	5.52	7.27	7.53	5.21	6.54	5.3	5.03	6.64	6.46	7.15	7.35	7.35	7.89	7.02	6.5	5.1	6.68	7.99	5.75	5.92	6	8.49	5.68	8.7	9.3	7.43	7.69	7.39	7.43	8.27	8.99	6.61	4.73	4.85	5.07	4.9	4.93	5.12	5.01	5.33	5.21
AT4G24620	10.56	10.39	10.33	10.16	10.31	9.84	10.04	9.15	9.4	8.76	8.87	9.69	9.7	9.92	8.91	9.28	9.82	9.59	9.69	9.81	9.77	9.65	9.48	9.96	9.83	9.6	9.64	8.08	8.79	9.56	10.48	8.75	9.21	9.43	9.57	9.46	9.56	9.57	9.42	9.31	9.63	9.68	9.72	9.99	9.89	9.54	9.48	9.36	9.35
AT4G22950	7.52	7.43	6.09	4.48	4.47	4.75	5.72	4.35	4.12	4.25	4.12	4.15	4.16	4.23	4.22	4.2	4.12	4.19	4.3	4.24	4.4	4.31	4.2	4.26	4.58	6.14	4.3	4.55	4.6	4.12	4.2	4.07	4.13	4.23	4.35	4.23	4.34	4.43	4.18	4.2	4.29	4.1	4.05	4.15	4.11	4.17	4.11	4	4.1
AT4G21200	4.13	4.01	3.92	3.68	3.76	4.41	4.83	3.86	4.46	3.79	3.76	3.85	3.55	3.84	3.58	3.69	3.55	3.73	3.83	3.97	3.76	3.88	3.81	4.31	3.56	3.48	3.58	3.51	3.34	3.61	3.6	3.59	3.44	3.67	3.54	3.59	3.6	3.59	3.76	4.02	4.37	4.46	3.77	3.78	4.34	3.62	3.86	4.87	3.78
AT4G20370	5.17	4.98	5.11	4.97	5.08	5.18	5.05	5.37	5.4	5.38	5.26	5.65	5.23	5.54	5.64	5.38	5.58	5.65	5.29	5.58	5.47	5.31	5.56	5.37	5.19	5.35	5.69	6.06	6.2	5.21	5.33	5.55	5.03	5.34	5.29	5.31	5.08	5.32	5.15	5.15	4.9	4.89	4.99	5.65	5.29	5.54	5.19	4.95	5.34
AT4G18960	3.48	3.42	3.47	3.62	3.6	3.53	3.67	3.62	3.68	3.99	4.49	3.74	3.47	3.8	3.98	3.98	3.93	4.05	3.95	3.87	3.74	4	4.14	3.54	3.63	3.48	3.73	3.83	3.75	3.68	3.69	3.46	3.54	3.9	3.97	4.35	3.53	3.53	6.4	8.09	8.71	8.86	8.98	4.35	4.18	10.44	9.12	9.25	7.9
AT2G43410	4.86	4.5	4.89	4.58	4.63	4.35	4.43	4.67	4.54	4.46	4.5	4.62	4.55	4.78	4.24	4.51	4.91	4.61	4.59	4.68	4.74	4.73	4.57	4.88	4.96	4.79	4.79	4.59	4.56	4.5	5.14	4.68	4.82	4.64	4.71	4.78	5.14	5.35	5.75	5.45	5.5	5.12	4.98	4.39	5.27	4.96	5.27	5.38	4.69
AT4G02560	7.56	7.52	6.68	7.52	7.43	7.34	7.28	6.85	6.64	6.59	6.66	6.72	6.9	6.81	6.77	6.7	7.02	6.48	6.6	6.63	6.67	6.67	6.94	6.75	7.21	7.23	6.76	7.41	7.09	6.79	7.6	7.05	6.92	6.61	6.75	7.08	7.18	7.61	7.8	7.82	7.85	7.6	7.27	7.01	7.98	8	7.59	7.55	6.91
AT4G02780	4.6	4.54	4.62	4.49	4.43	4.5	4.52	4.38	4.66	4.53	4.49	4.78	4.66	5.02	4.71	4.91	4.86	4.67	4.72	4.66	4.68	4.73	4.76	4.49	4.52	4.46	4.73	4.67	4.73	4.59	4.83	4.69	4.59	4.68	4.7	4.5	4.78	5.23	4.77	4.63	4.56	4.66	4.66	4.56	4.54	4.69	4.72	4.67	4.6
AT4G02020	7.91	8.14	7.33	8.12	7.57	8.12	7.88	7.53	7.56	7.95	8.16	7.54	8.14	7.35	8	7.82	7.28	7.63	7.54	7.41	7.44	7.46	7.62	7.39	7.54	7.43	7.53	8.29	8.12	7.77	7.96	8.29	8.22	7.64	7.78	7.9	7.47	7.67	8.07	8.13	8.21	8.22	8.1	8.44	8.21	7.91	8.55	7.87	8.2
AT4G00650	5.24	5.18	5.29	5.17	5.14	5.28	5.25	5.42	5.21	5.33	5.17	5.39	5.19	5.68	5.28	5.27	5.48	5.18	5.3	5.33	5.2	5.19	5.22	5.19	5.23	5.35	5.41	5.45	5.43	5.08	5.54	5.45	5.18	5.31	5.06	5.31	5.46	5.4	5.51	5.36	5.16	5.09	5.06	5.11	5.24	5.23	5.41	5.08	5.33
AT4G00450	7.21	7.25	6.68	7.25	7.18	7.43	7.31	7.08	6.88	7.19	7.06	7.01	7.01	6.94	7.34	7.16	6.87	6.87	6.83	6.91	6.95	7.25	7.3	6.92	6.96	6.92	6.83	8.14	7.95	7.02	7.55	7.72	7.14	7.17	7.12	7.32	7.05	7.18	7.43	7.65	7.35	7.47	7.3	7.23	7.62	7.5	7.43	7.15	7.31
AT1G25540	8.15	8.11	7.91	8.39	8.33	8.42	8.35	8.26	7.88	8.1	8.07	7.93	7.67	7.83	8.22	8.03	7.76	7.93	7.66	7.75	7.74	7.77	7.85	7.71	8.14	7.96	7.87	8.72	8.15	7.7	8.13	8.05	7.62	7.65	7.81	7.71	7.96	8.04	8.1	8.06	8.36	8.25	8.32	8.15	8.35	9.64	8.2	8.08	8.36
AT1G25560	8.75	8.56	7.39	8.74	7.54	8.3	7.53	9.96	10.04	9.9	9.98	9.43	8.56	8.87	10.43	9.78	7.37	9.49	9.47	9.11	9.1	9.56	9.87	8.21	8.65	8.54	9.53	9.15	8.89	8.96	7.23	7.77	8.64	9.02	7.9	8.3	8.63	7.89	6.79	6.96	6.21	6.42	6.31	6.28	5.24	5.58	7.43	6.38	8.36
AT1G12610	9.02	9.1	4.18	4.1	4.12	4.13	4.05	4.39	4.75	6.08	6.72	6.55	6.31	7.01	5.02	5.49	4.51	6.19	6.03	5.79	5.67	5.45	5.54	4.37	4.15	4.04	4.21	4.08	6.27	6.7	4.16	4.62	5.89	7.33	4.07	3.9	6.95	5.61	4.16	4.85	4	4.04	4.05	6.2	7.07	5.35	6.85	3.97	4.33
AT1G18100	4.82	4.74	8.07	5.35	7.45	6.02	8.42	4.83	4.97	4.84	4.99	4.61	4.49	4.76	4.73	4.62	4.8	4.72	4.77	4.73	4.89	4.92	4.62	5.09	4.86	4.97	4.83	4.6	4.55	4.58	4.45	4.53	4.57	4.66	4.59	4.49	4.74	4.62	4.66	4.89	4.62	4.64	4.44	4.64	4.6	4.81	4.51	4.61	4.57
AT1G50960	4.26	4.01	4.21	4.07	4.28	4.16	4.27	4.32	4.16	4.13	4.26	4.24	4.96	4.31	4.24	4.25	4.3	4.27	4.08	4.11	4.18	4.08	4.13	4.17	4.21	4.28	4.39	4.43	4.29	4.15	4.08	4.04	4.06	4.22	4.22	4.13	4.09	4.19	4	4.2	4.08	3.9	4.05	4.1	4.45	4.38	4.34	4.08	4.2
AT5G04240	8.91	8.58	8.47	8.65	8.39	8.82	8.73	8.84	8.85	8.85	8.89	8.52	8.76	8.92	8.71	8.49	9.45	8.48	8.63	8.82	9	8.62	8.59	9.07	9.34	9.37	8.88	8.93	8.88	8.55	9.45	8.72	8.43	8.73	8.92	9.14	9.08	9.24	9.46	9.63	9.51	9.46	9.23	8.75	9.03	8.28	9.51	9.55	8.88
AT4G04885	9.2	10.37	5.28	5.37	5.6	5.8	5.66	6.8	6.31	7.75	7.59	8.21	9.36	7.87	6.88	7.06	6.74	7.16	8.07	7.94	8.44	7.01	7.27	5.83	5.71	5.58	5.74	6.5	6.27	7.63	5.54	6.53	7.38	6.81	5.36	5.42	7.64	8.8	5.37	5.7	6.01	5.71	5.7	9.11	9.29	8.93	10.04	5.47	6.78
AT5G48890	8.29	8.52	7.97	8.23	7.81	9.49	9.1	6.92	7.48	7.2	7.05	7.65	7.57	7.21	8.28	7.78	7.71	7.68	7.5	7.67	7.94	7.78	7.79	7.64	7.45	7.33	7.57	7.18	7.27	7.61	7.9	7.83	8.81	7.61	7.87	7.73	6.93	6.72	6.86	6.11	5.3	5.56	5.42	5.4	5.38	5.6	5.3	5.5	5.91
AT3G24440	7	7.05	6.48	6.52	6.64	6.24	6.24	6.19	6.01	6.24	6.06	5.73	6.66	6.24	5.67	5.72	6.38	5.79	5.89	6.06	6.03	5.87	5.78	6.48	6.63	6.7	5.91	5.83	5.56	6.03	6.92	6.06	6.4	5.86	5.93	5.93	6.86	7.27	7.61	7.65	7.51	7.17	6.81	6.08	6.85	7.07	7.06	7.15	6.13
AT3G19980	9.11	9.27	9.29	9.18	9.1	8.98	9.11	8.57	8.64	8.7	8.54	8.44	8.64	8.43	8.89	8.59	8.66	8.47	8.55	8.49	8.55	8.5	8.5	8.85	8.72	8.76	8.78	9.82	9.29	8.47	8.78	9.03	9.17	8.62	8.76	8.9	9.05	9.18	9.55	9.39	9.3	9.2	9.32	9.09	9.25	9.24	9.45	9.4	9.27
AT3G13682	4.81	4.62	4.56	4.71	5.08	4.56	4.63	4.74	4.41	4.6	4.41	4.59	4.42	4.8	4.74	4.6	5	4.77	4.6	4.83	4.84	4.7	4.49	4.92	5.09	4.83	4.85	4.69	4.67	4.53	5.12	4.61	4.66	4.48	4.65	4.53	4.67	4.82	5.25	5.58	5.01	4.94	4.67	4.73	4.82	4.97	4.8	4.82	4.52
AT2G33835	6.83	6.47	6.2	6.38	6.37	6.5	6.54	6.35	6.18	6.28	6.39	5.92	6.48	6.01	6.42	6.25	6.56	6.12	6.26	6.01	6.33	6.13	6.24	6.26	6.66	6.7	6.25	7.27	6.74	6.12	6.85	6.28	6.38	6.31	6.55	6.57	6.68	7.27	7.79	7.66	7.35	7.16	6.5	6.24	6.55	5.67	7.04	7.27	6.4
AT3G22590	8.11	7.9	7.86	7.93	7.95	7.76	7.76	7.8	7.73	7.59	7.71	7.78	7.91	8	7.61	7.76	8	7.74	7.84	7.76	7.97	7.96	7.89	7.95	8.11	8.21	7.89	7.93	7.94	7.88	8.05	7.94	8.01	7.78	8	7.89	8.25	8.27	8.45	8.66	8.51	8.36	8.1	7.76	8.32	7.37	8.4	8.38	7.95
AT3G18990	8.29	8.15	8.04	8.36	8.37	8.48	8.3	7.23	7.37	7.3	7.37	6.66	7.61	6.94	6.98	6.93	6.84	6.71	6.91	6.89	7.11	6.75	6.81	7.11	7.3	7.19	7.07	7.91	7.23	6.84	7.36	7.63	7.44	6.88	6.93	7.1	7.57	7.69	7.83	8.19	8.17	7.9	7.79	6.73	8.26	6.99	8.33	7.89	7.45
AT3G19140	4.03	3.96	4.1	4.09	4.15	4.09	4.03	4.03	4.01	4.08	4.3	4.04	3.97	4.14	4.24	4.12	4.15	4.05	3.99	4.07	4.23	4.03	3.96	3.93	3.86	4.09	4.11	4.38	4.07	3.95	3.86	4.14	3.95	4.11	4.11	4.12	4.05	4.04	4.05	4.05	4.04	3.74	3.97	4.06	4.11	4.02	3.94	3.78	4.09
AT3G15270	4	3.99	4.04	3.82	3.94	3.86	3.71	4.02	4.2	4.92	5.2	4.29	4.04	4.38	5.48	5.5	5.34	5.27	5.01	4.83	5.2	5.01	5.85	4.28	4.6	4.78	4.53	5.86	6.83	4.31	4.58	4.43	4.71	5.6	5.82	6.57	4.73	4.61	7.63	9.07	9.09	9.14	8.14	9.49	8.04	4.78	8.05	8.17	6.2
AT3G20550	7.82	8.12	7.32	7.92	7.71	8.1	7.8	7.66	7.47	7.88	8.04	7.21	7.56	7.46	7.71	7.54	7.43	7.33	7.37	7.41	7.35	7.42	7.44	7.38	7.9	7.89	7.73	8.21	7.8	7.36	7.64	7.81	7.6	7.53	7.53	7.52	7.76	7.88	8.34	8.33	8.22	8.09	7.73	7.55	7.88	7.29	8.15	7.78	7.66
AT3G12810	4.66	4.57	4.46	4.78	4.57	4.54	4.77	4.82	4.67	4.7	4.71	4.92	4.65	4.9	4.59	4.45	4.96	4.73	4.71	4.65	4.69	4.6	4.6	4.88	4.65	4.83	4.86	5.49	5.03	4.49	6.11	4.84	4.89	4.9	4.85	5.04	4.93	5.06	5.35	5.44	4.93	5.13	4.79	4.81	4.76	4.74	5.29	4.98	4.73
AT1G12910	7.31	7.24	6.99	7.4	7.37	7.22	7.14	7.62	7.23	7.22	6.86	6.89	6.77	7.04	7.01	6.98	6.98	6.91	6.99	7.12	7.11	7.14	7.2	7.28	7.51	7.55	7.22	7.04	7.06	6.96	6.79	7.05	7	6.88	6.85	6.9	7.13	7.43	7.81	7.88	7.79	7.59	7.23	6.87	7.3	6.76	7.37	7.57	6.97
AT3G20740	7.69	7.74	7.54	7.54	7.59	7.53	7.46	7.47	7.7	7.59	7.5	7.34	7.48	7.92	7.36	7.45	8.11	7.39	7.56	7.56	7.87	7.5	7.46	7.95	8.03	8.2	7.71	7.58	7.46	7.65	7.85	7.08	7.32	7.5	7.6	7.65	8.34	8.42	8.62	8.39	8.23	7.77	7.7	7.51	7.79	7.56	8.15	8.01	7.19
AT3G02380	4.48	4.48	4.92	5.12	5.18	4.78	4.84	8.6	8.7	8.42	8.42	8.67	8.49	9.18	9.27	8.12	9.15	7.63	6.79	6.74	6.57	7.05	7.55	8.29	8.05	7.79	8.82	6.36	10.33	7.6	8.12	10.5	8.11	7.58	8.97	8.44	7.84	7.67	6.18	6.75	7.97	8.53	7.86	8.36	8.01	6.24	6.46	7.72	6.29
AT3G04610	9.25	9.2	8.64	8.83	8.67	8.68	8.67	8.71	8.58	8.47	8.56	8.29	8.96	8.56	8.37	8.3	8.95	8.29	8.51	8.6	8.97	8.37	8.33	8.83	9.16	9.34	8.55	8.86	8.63	8.71	9.34	8.66	8.72	8.58	8.71	8.58	9.39	9.67	9.84	9.88	9.63	9.48	9.23	8.71	9.26	8.88	9.65	9.26	8.96
AT3G04680	8.16	7.97	8.08	7.98	8	7.92	8.02	7.83	7.92	7.75	7.66	7.86	7.99	8.02	7.84	7.71	8.19	7.81	7.87	8	8.06	7.93	7.75	8.07	8.13	8.27	7.81	7.5	7.69	7.84	8.23	7.5	7.55	7.88	7.91	7.98	8.27	8.5	8.39	8.7	8.67	8.34	8.14	8.1	8.16	7.93	8.44	8.33	7.67
AT3G03090	6.34	6.06	6.16	6.32	6.25	5.79	5.97	7.4	7.58	8.02	7.82	7.76	7.77	7.93	8.21	8	7.8	7.97	8.01	7.86	7.82	7.9	7.89	7.86	7.78	7.9	7.82	8.08	7.93	8.24	8.14	7.14	7.66	7.96	8.12	8.12	7.92	8.11	8.68	8.45	8.28	8.28	8.38	7.56	7.82	8.82	8.81	8.39	8.02
AT3G10390	6.16	6.02	5.97	6.23	5.75	5.93	6.02	6	5.93	5.87	5.97	5.66	6.01	6.11	5.81	5.6	6.11	5.86	5.63	5.77	5.9	5.47	5.65	6.22	6.32	6.37	6.11	6.3	6.1	5.72	6.44	5.8	5.85	5.82	5.92	5.96	6.58	6.63	6.73	6.68	6.71	6.24	6.27	6.22	6.68	6.5	6.64	6.15	5.92
AT3G01460	7.22	7.06	6.68	6.86	6.6	6.91	6.78	7.02	6.92	7.07	7.05	7.14	7.09	7.4	7	6.97	7.29	7	6.96	6.96	7.24	7.14	7.25	7.09	7.27	7.2	7	7.34	7.22	7.03	7.56	7.02	6.95	7.28	7.19	7.17	7.28	7.48	7.72	7.8	7.42	7.47	7.27	6.95	7.4	7.18	7.68	7.44	7.13
AT3G33520	8.28	8.17	7.81	8.1	7.8	8.1	7.86	8.39	8.25	8.15	8.02	8.23	8.18	8.51	7.98	7.97	8.52	7.85	8.01	8.06	8.29	7.92	7.94	8.19	8.37	8.43	8.18	7.82	8.02	8.12	8.46	7.71	7.84	8.14	8.05	8.2	8.55	8.6	8.68	8.53	8.38	8.33	7.97	8.15	8.53	7.54	8.37	8.28	7.78
AT3G11440	6.27	6.8	6.29	6.79	6.68	6.81	6.75	6.85	6.62	7.06	6.55	6.45	6.12	6.54	6.79	6.81	6.33	6.67	6.46	6.44	6.41	6.41	6.48	6.53	6.63	6.57	6.53	6.97	6.77	6.36	6.24	6.62	6.85	6.39	6.4	6.45	6.16	6.18	6.31	6.82	7.52	7.08	6.81	6.56	6.59	8.45	6.15	7.08	6.59
AT3G05120	8.27	8.4	7.84	8.24	7.53	8.1	8.03	7.5	7.93	8.09	8.54	8.09	8.23	7.48	8.23	7.97	7.17	7.76	7.73	7.26	7.31	7.5	7.7	8.04	7.75	7.66	8.12	8.66	8.55	7.85	8.06	7.97	8.97	7.8	7.78	7.71	7.64	7.82	8.15	8.12	7.84	8	7.66	8.55	7.3	5.94	7.86	7.82	8.34
AT1G69120	4.49	4.45	4.53	4.57	4.54	4.71	4.78	4.56	4.85	5.87	6.76	4.82	4.57	4.94	4.75	4.66	4.99	4.94	4.77	4.9	4.97	4.87	4.4	4.66	4.63	4.55	5.14	4.46	4.69	4.64	4.5	4.66	4.65	5.54	5.49	6.19	4.65	4.6	9.79	10.95	10.48	10.8	9.94	11.14	10.93	5.11	5.2	10.62	8.29
AT1G02400	8.93	8.38	8.77	7.88	8.42	8.41	8.66	10.09	7.83	8.58	7.95	6.72	6.55	6.54	6.81	7.43	5.55	7.7	7.42	7.33	6.62	7.66	8.38	6.48	5.68	5.71	5.87	7.89	7.84	7.98	5.41	6.35	5.79	7.8	5.44	5.49	6.39	6.89	5.31	5.03	6.47	5.23	5.36	7.77	5.39	5.48	6.51	5.76	6.86
AT1G47990	4.73	4.8	4.83	4.72	5.01	4.72	4.83	5.04	4.8	4.93	4.72	4.83	4.43	4.98	4.61	4.87	4.82	5.05	4.91	4.91	4.9	5.12	4.77	5.03	4.89	4.92	4.89	4.75	4.68	4.8	4.85	4.81	4.89	4.76	4.79	4.85	4.93	4.91	4.78	4.93	4.65	4.66	4.91	4.89	5.13	5.28	5.21	4.58	4.77
AT5G57360	8.11	7.86	8.11	8.15	8.11	8.85	8.76	7.89	7.74	7.9	7.92	7.31	8.19	6.87	7.92	7.81	7.25	7.51	7.48	7.57	7.68	7.66	7.82	7.73	7.6	7.13	7.73	9.48	8.42	7.81	7.24	8	7.98	7.61	7.95	8.02	7.13	7.73	8.63	8.36	8.21	8.46	8.13	7.8	8.2	8.13	7.91	8.08	8.2
AT1G30040	6.45	6.7	6.35	6.1	6.18	6.4	6.45	6.75	6.64	7.07	7.27	6.74	6.54	7.4	6.15	6.64	6.25	7.19	7.55	7.54	7.39	7.28	7.04	6.5	6.15	6.36	6.15	7.43	6.68	7.52	6.3	5.73	7.34	7.16	6.03	6	7.25	7.18	6.98	7.29	6.76	7.62	7.72	9.89	7.76	6.79	7.45	6.94	9.48
AT1G66400	8.09	9.42	6.5	5.84	6.39	6.09	6.79	6.03	6.38	6.57	6.65	7.62	7.1	7.1	6.25	6.53	6.04	6.72	7.21	6.87	6.75	6.4	6.56	5.55	5.23	5.56	6.51	6.71	5.9	6.4	5.11	5.79	6.25	5.98	5.23	5.58	6.97	6.41	4.76	4.98	6.5	6.49	5.55	7.92	8.63	8.53	7.28	6.31	6.56
AT3G47710	8.49	8.86	8.4	7.5	7.71	6.42	6.9	3.19	3.22	3.09	3.12	3.21	3.53	3.21	3.22	3.2	3.23	3.3	3.26	3.3	3.27	3.26	3.23	3.19	3.24	3.18	3.26	3.22	3.21	3.19	3.19	3.19	3.11	3.25	3.29	3.13	3.25	3.09	3.16	3.12	3.06	3.12	3.12	3.25	3.24	3.35	3.2	3.13	3.11
AT1G80340	5.44	5.3	7.08	7.07	7.2	6.68	6.89	5.53	5.63	5.52	5.39	6.37	5.45	6.08	5.49	5.7	5.83	5.95	5.59	5.81	5.52	5.8	5.81	5.76	5.54	5.4	5.87	5.3	5.34	5.71	5.86	5.58	5.25	5.55	5.63	5.53	5.51	5.56	5.38	5.32	5.12	5.07	5.23	5.4	5.58	5.75	5.26	5.14	5.33
AT1G72390	5.28	5.58	5.69	5.84	5.54	5.6	5.51	5.54	5.51	5.51	5.75	6.23	5.48	5.9	6	5.81	5.95	5.97	5.79	5.83	5.73	6.07	5.82	5.66	5.74	5.63	5.8	6.4	5.95	5.64	6.58	5.92	5.59	5.84	5.81	5.73	5.85	5.81	5.87	5.88	5.75	5.63	5.42	5.66	5.74	6.02	5.93	5.43	5.65
AT2G47310	4.67	4.56	4.63	4.51	4.31	4.27	4.51	4.44	4.36	4.44	4.66	4.79	4.42	4.75	4.47	4.52	4.82	4.44	4.6	4.59	4.56	4.61	4.76	4.42	4.61	4.68	4.58	4.56	4.59	4.77	4.84	4.87	4.56	4.55	4.59	4.45	5	4.9	5.1	4.83	4.89	4.8	4.34	4.47	5.08	4.38	5.03	4.56	4.55
AT1G78440	4.58	4.38	5.26	5.02	4.88	4.81	4.89	4.51	4.58	4.72	4.9	4.6	5.79	4.78	4.52	4.52	5	4.8	4.86	4.8	5	4.6	4.47	4.74	4.59	4.67	4.72	4.23	4.57	5.47	4.64	4.75	5.22	4.87	4.92	4.75	4.93	5.3	4.54	5.02	5.28	5.75	5.69	5.6	4.73	6.2	5.04	6.82	4.89
AT1G63030	5.89	5.61	4.18	4.36	4.26	4.08	4.04	4.24	4.28	4.28	4.27	4.43	4.46	4.37	4.27	4.48	4.29	4.64	4.43	4.48	4.35	4.57	4.47	4.4	4.3	4.33	4.45	4.14	4.99	4.51	4.43	4.38	5.4	4.68	4.25	4.12	4.54	4.19	4.18	4.5	4.03	4.08	3.94	4.11	4.64	4.43	4.62	3.94	4.13
AT3G26640	9.68	9.79	9.25	9.79	9.32	9.42	9.32	9.45	9.28	9.42	9.13	9.13	9.14	9.3	9.16	9.14	9.01	9.01	8.97	9.09	9.25	9.1	9.08	9.05	9.38	9.35	9.19	9.08	9.4	9.32	8.81	9.6	9.21	9.1	9.01	9.08	9.41	9.48	9.76	9.78	9.71	9.49	9.34	8.98	9.7	8.89	9.68	9.35	9.14
AT1G35460	7.65	8.11	7.35	7.87	7.53	7.95	7.9	8.53	8.15	8.71	8.21	8.21	7.65	8.09	8.81	8.61	7.78	8.36	8.26	8.29	8.1	8.59	8.73	8.47	8.15	8	8.66	8.52	8.44	8.47	6.91	8.75	8.78	8.19	8.12	8.25	7.32	7.28	7.61	7.66	7.45	7.59	7.48	7.75	8.04	6.98	7.67	7.5	7.79
AT1G79730	8.85	8.78	8.15	8.84	8.67	8.62	8.55	8.29	8.19	8.14	7.97	8	8.7	8.06	8.31	8.06	8.29	7.87	7.97	8.04	8.13	7.94	8.1	8.38	8.55	8.59	8.15	8.87	8.6	8.16	8.33	8.32	8.32	8.03	8.09	8.3	8.69	8.95	9.14	9.15	9.11	8.91	8.63	8.22	8.64	8.76	9.01	8.71	8.44
AT1G53160	4.64	4.82	4.82	4.8	4.65	4.82	4.81	5.41	5.32	6.88	6.92	5.61	4.76	6.32	7.43	7.08	6.06	6.6	6.26	5.96	6.06	6.27	7.24	6.25	5.78	5.69	5.72	6.4	9.43	5.07	5.23	5.05	5.14	6.82	6.71	7.21	5.44	5.07	10.47	10.75	9.96	9.26	8.29	7.3	8.19	6.77	8.66	9.39	8.48
AT1G71692	7.13	7.61	6.41	6.19	6.23	6.36	6.42	4.44	4.43	4.39	4.48	4.47	6.9	4.54	4.36	4.41	4.54	4.47	4.5	4.56	4.47	4.39	4.39	4.41	4.37	4.52	4.61	4.22	4.28	4.53	4.39	4.54	4.62	4.41	4.34	4.42	4.5	4.72	4.27	4.44	4.31	4.35	4.23	4.32	4.3	4.34	4.12	4.23	4.26
AT1G01060	7.78	8.29	8.74	8.69	8.73	8.76	8.81	9.99	9.72	9.17	9.39	10.23	10.08	9.98	10.18	9.72	9.92	9.61	8.71	8.68	8.29	9.19	9.41	8.21	7.98	8.25	7.67	9.63	11.58	9	10.1	11.22	9.21	9.52	10.2	10.09	9.86	9.55	9.02	9.4	10.1	10.36	10.45	10.81	10.59	9.58	9.54	8.82	10.39
AT1G01640	9.36	9.85	8.4	9.02	8.49	9.36	9.03	5.5	5.49	6.02	5.97	5.08	7.19	5.09	6.66	6.43	5.03	6.16	5.78	5.5	5.44	5.87	5.78	4.99	5.01	5.18	5.29	7.97	7.91	6.54	4.97	9.23	8.5	5.76	6.18	6.04	4.93	5	4.93	5.12	5.49	6.16	5.46	6.7	5.47	6.44	5.28	5.79	6.17
AT1G18450	9.16	9.14	8.43	8.85	8.36	8.98	8.67	8.45	8.3	8.7	8.66	8.07	8.78	8.29	8.22	8.11	8.53	8.16	8.09	8.22	8.6	8.06	8.12	8.4	8.97	9.06	8.45	8.37	8.15	8.46	8.58	8.39	8.38	8.35	8.47	8.47	9.25	9.55	9.84	9.73	9.42	9.19	8.95	8.25	8.92	7.55	9.7	9.14	8.53
AT1G15550	7.92	8.43	8.57	8.23	8.51	7.74	7.84	6.42	6.94	6.28	6.37	6.88	8.19	8.03	7.21	6.92	8.42	7.3	7.48	7.62	7.83	7.58	7.41	8.3	8.2	8.04	7.34	6.61	6.36	7.24	8.75	6.35	6.27	7.1	7.35	7	7.69	8.12	8.16	6.33	6.32	6.23	6.08	5.84	6.36	6.17	6.41	6.12	6.75
AT1G80680	8.66	8.64	7.87	8.42	8.07	8.51	8.27	8	8.02	8.13	8.1	7.87	8.49	7.8	8.2	7.83	8.04	7.84	7.75	7.96	8.01	7.76	7.77	8.09	8.39	8.39	7.85	8.93	8.19	8.19	8.7	8.08	8.04	8	8.11	8.23	8.34	8.71	8.93	8.85	8.64	8.48	8.21	7.81	8.11	7.31	8.68	8.26	8.04
AT1G35560	5.37	5.46	5.64	5.67	5.55	5.82	5.7	6.31	6.27	6.27	6.36	6.97	6.09	6.5	7.11	6.92	6.22	6.5	6.26	6.06	5.82	6.46	6.6	6.43	5.98	5.86	6.25	7.13	7.37	5.99	6.58	6.73	6.05	6.03	6.45	6.33	6.01	6.14	6.06	6.05	5.97	5.67	5.35	5.22	5.47	5.07	5.08	5.59	5.34
AT1G48270	7.19	7.08	7.17	7.03	7.19	6.76	6.83	6.47	6.34	6.38	6.34	6.63	6.84	6.94	6.33	6.54	6.87	6.66	6.4	6.46	6.61	6.47	6.45	6.86	6.92	6.96	6.68	6.62	6.36	6.47	6.77	6.63	6.8	6.49	6.65	6.46	7.08	7.23	7.57	7.43	7.33	6.93	6.94	6.49	6.99	7.03	7.18	7.15	6.55
AT1G62830	6.64	6.42	6.11	6.17	6.35	6.2	6.31	5.81	6.23	5.92	5.96	5.95	6.71	6.42	5.88	5.98	6.67	5.9	6.11	6.3	6.45	6	5.94	6.73	7.06	6.74	6.4	6.4	6.19	6.29	7	5.85	6.49	6.22	6.49	6.42	6.83	7.16	7.52	7.43	7.44	7.19	6.52	5.86	7.07	5.53	7.15	6.94	5.98
AT2G01570	8.27	8.42	8.41	8.51	8.11	8.49	8.63	8.87	9.14	9.48	8.87	8.27	8.26	9.07	9.32	9.54	9.51	9.47	9.51	9.67	9.54	9.62	9.62	9.33	9.5	9.87	9.99	8.99	9.47	9.62	9.13	9.52	9.41	9.21	9.57	9.81	9.16	9.31	9.6	9.52	9.35	9.54	9.3	8.74	9.8	8.36	9.25	9.64	8.45
AT1G79460	6.13	5.76	5.16	5.16	5.14	4.99	5.14	4.4	4.41	4.64	4.85	4.79	6.51	4.74	5.56	5.41	5.61	5.68	5.81	5.7	5.49	5.46	5.55	5.45	5.39	5.47	5.67	5.01	4.98	6.01	5.87	5.92	6.46	5.75	6.04	6.23	5.74	6.47	7.01	6.67	6.35	6.33	6.23	4.88	6.19	6.96	6.24	6.26	5.18
AT1G10570	7.47	7.6	6.87	7.2	7.21	7.46	7.4	7.08	7.12	7.22	7.35	7.42	7.68	7.21	7.46	7.3	7.31	7.29	7.22	7.29	7.28	7.27	7.4	7.04	7.4	7.39	7.13	7.63	7.57	7.54	7.36	7.77	7.56	7.36	7.48	7.48	7.31	7.27	7.76	7.6	7.56	7.71	7.56	7.5	7.92	7.52	8.07	7.39	7.68
AT2G21660	12.82	12.81	12.48	12.15	10.8	12.18	11.26	11.55	11.48	12.34	12.45	12.26	12.56	11.87	12.34	12.47	12.28	12.28	12.39	12.45	12.57	12.04	12.19	12.37	12.62	12.47	12.52	13.26	12.27	12.39	11.98	12.27	12.94	12.48	12.41	12.59	12.5	13.05	13.28	13.28	12.87	12.82	12.39	11.53	12.5	11.39	12.95	12.33	12.58
AT1G04400	9.82	9.79	9.94	10.44	10.07	10.25	10.14	10.49	10.64	10.7	10.87	10.82	9.92	10.35	10.93	10.7	10.25	10.53	10.42	10.45	10.52	10.53	10.75	10.49	10.46	10.42	10.8	11.18	11.17	10.29	10.31	10.5	10.52	10.52	10.52	10.58	9.97	9.69	9.82	9.85	10.11	10.41	10.34	11.01	10.33	9.14	10.18	9.98	10.8
AT1G26830	8.39	8.56	8.04	8.39	8.18	8.16	8.11	8.09	7.81	7.94	7.99	8.16	8.09	8.27	8.11	8.13	8.09	7.98	7.95	7.9	7.88	8.07	8.09	7.94	8.17	8.11	7.97	9.07	8.31	8.1	8.38	8.73	8.5	7.99	8.09	8.07	8.21	8.27	8.36	8.46	8.78	8.41	8.27	8.2	8.44	8.81	8.14	8.18	8.27
AT2G13540	8.56	8.32	7.83	7.97	7.89	7.79	7.62	7.87	7.92	7.63	7.82	7.5	8.16	7.97	7.52	7.58	8.35	7.64	7.77	7.95	8.13	7.72	7.67	8.06	8.47	8.6	8.07	8.01	7.93	7.93	8.43	7.62	7.87	7.92	8.1	8.25	8.59	8.91	9.02	9.23	9.04	8.57	8.41	7.92	8.55	7.76	8.97	8.86	7.97
AT4G01060	5.84	6.06	6.1	5.78	6.09	5.41	5.71	4.11	4.37	4.39	4.14	4.23	4.58	4.27	4.28	4.22	4.08	4.34	4.11	4.14	4.37	4.17	4.24	4.73	4.59	5.19	4.22	4.37	4.28	4.29	4.39	4.38	4.18	4.39	4.5	4.51	5.38	5.76	6.46	5.31	4	3.97	3.96	4.04	4.32	4.08	3.97	4.14	4.5
AT2G46340	6.07	4.59	8.37	8.64	8.46	8.48	8.72	8.57	8.68	8.56	8.85	9.13	8.34	8.85	8.82	8.7	8.69	8.53	8.36	8.1	7.99	8.43	8.5	8.89	8.46	7.97	8.98	9.48	9.11	8.17	9.19	8.59	8.51	8.54	8.83	8.87	8.06	7.83	7.64	7.72	8.04	8.4	8.29	8.99	8.19	7.93	7.86	8.26	8.68
AT2G22540	6.07	6.94	6.23	5.34	5.3	7.58	7.6	7.29	7.79	8.14	8.28	8.01	7.22	7.85	8.25	8.11	7.92	8.01	7.91	7.84	7.75	7.79	7.94	7.9	7.85	7.87	8.24	9.08	8.54	7.82	7.5	8.11	7.84	8.06	8.47	8.28	7.63	7.81	7.79	6.53	5.16	5.16	4.79	5.1	4.89	5.01	4.75	5.56	5.1
AT2G22370	8.32	8.34	8.4	8.05	8.11	7.99	8.11	8.18	8.12	7.95	7.6	8.02	8.2	8.05	8.13	8.03	8.28	7.87	8.02	7.98	8.13	7.88	8.08	8.52	8.39	8.46	8.32	8.27	7.85	8.2	7.92	7.96	8.15	7.96	8.07	8.17	8.53	8.79	9.03	8.89	8.79	8.56	8.4	8.16	8.67	8.36	8.86	8.85	7.88
AT2G21070	6.27	6.49	6.01	6.07	5.64	5.89	5.9	6.06	5.73	5.86	5.85	5.82	5.91	6.04	5.74	5.77	6.19	6.01	5.96	5.96	6.15	5.7	5.67	6.27	6.42	6.59	6.04	5.39	5.65	6.21	6.24	5.74	6.05	6.05	6.02	5.76	6.19	6.74	6.69	6.7	6.4	6.22	5.98	5.91	6.21	5.99	6.49	6.09	5.93
AT5G02030	4.73	4.98	4.85	4.65	4.63	4.9	4.94	5.12	5.36	5.27	5.37	5.05	6.79	5.23	5.14	5.18	5.33	5.13	4.98	5.2	5.38	4.79	4.72	5.37	5.25	5.23	5.63	6.33	5.42	5.39	5.63	6.67	6.6	5.23	5.68	5.45	5.54	6.08	6.96	6.81	5.94	5.43	5.52	5.52	5.08	5.28	5.01	5.61	5.9
AT1G79280	8.26	8.13	6.89	7.9	8.01	7.99	7.67	7.49	7.68	7.61	7.66	7.5	8.23	7.71	7.79	7.63	7.98	7.57	7.57	7.62	7.83	7.63	7.64	7.69	8.25	8.17	7.71	8.34	7.94	7.73	8.51	7.71	7.97	7.62	7.78	7.96	8.08	8.42	8.5	8.85	8.58	8.54	8.22	8.05	8.34	8.21	8.63	8.13	7.9
AT1G22770	7.37	7.86	7.51	7.83	8.1	7.8	8.38	7.23	7.24	7.26	7.69	7.41	6.92	7.4	7.45	7.26	7.7	6.98	6.58	7	6.94	6.96	7.19	8.69	8.38	7.92	8.52	9.02	6.74	7.22	6.17	6.89	7.94	7.45	7.58	7.78	6.88	7.34	7.27	6.57	6.78	7.1	7.25	7.48	7.09	7.08	7.48	7.82	7.61
AT1G60220	8.41	8.31	8.38	8.5	8.44	8.49	8.6	8.19	8.32	8.2	8.23	8.56	8.85	8.27	8.35	8.43	8.24	8.41	8.4	8.3	8.31	8.44	8.4	8.27	8.43	8.39	8.31	8.94	8.74	8.5	8.61	8.41	8.86	8.49	8.53	8.49	8.43	8.55	8.84	8.93	8.97	8.82	8.54	8.43	8.72	8.35	8.72	8.76	8.43
AT1G77300	6.38	6.62	6.5	6.57	6.33	6.44	6.65	6.4	6.33	6.52	6.44	6.71	6.49	7.12	6.37	6.56	7.01	6.83	6.64	6.72	6.63	6.6	6.51	6.48	6.58	6.64	6.67	7.01	6.74	6.47	7.48	6.53	6.33	6.76	6.71	6.59	6.95	6.82	6.81	6.72	6.61	6.45	6.54	6.67	6.82	7.06	7.07	6.39	6.67
AT1G09570	8.9	8.81	8.12	8.91	8.43	8.69	8.29	8.81	8.39	8.61	8.36	8.44	8.92	8.34	8.74	8.38	7.56	7.97	8.11	7.87	7.48	7.98	8.39	8.09	8.09	8.16	8.15	8.59	8.33	8.95	8.02	7.97	8.23	7.94	7.98	7.96	8.04	8.17	7.99	8.36	8.13	8.4	8.13	8.59	8.55	7.43	8.15	7.9	8.16
AT1G65480	4	4.07	4.22	4.03	4.1	4.02	3.97	4.56	4.99	5.55	5.31	5.83	4.08	4.69	5.88	5.44	4.45	5.53	5	4.95	4.92	4.84	6.09	4.46	4.04	4.4	5.08	5.25	9.47	4.05	4.65	4.71	4.46	4.82	4.95	5.7	4.2	4.13	4.17	4.3	4.01	4.75	5.21	8.77	4.57	4.32	4.67	5.44	8.76
AT5G24860	7.72	7.73	7.76	7.55	7.41	7.51	7.66	6.52	6.49	6.7	6.81	6.28	8.19	6.65	6.46	6.46	6.5	6.69	6.43	6.61	6.56	6.52	6.35	6.46	6.69	6.53	6.28	7.13	7.03	6.88	6.95	7.69	8.33	6.63	6.98	6.56	7.02	7.67	8.17	8.11	7.99	7.58	7.23	7.01	6.97	7	7.23	7.29	7.02
AT1G09700	3.96	3.91	3.91	3.87	3.98	4.02	3.89	4	3.98	3.97	4.01	3.92	4.12	4.02	3.77	3.88	4.05	3.88	3.92	3.89	4	3.83	3.83	4.07	4.08	4.2	4.06	3.69	3.86	4.01	3.98	3.93	3.94	3.87	3.9	3.9	4.35	4.35	4.51	4.33	4.58	4.32	4.02	3.91	4.27	3.85	4.22	4.42	3.79
AT1G70170	7.33	7.27	8.98	8.09	8.46	8.7	8.97	5.54	5.24	5.55	5.58	5.61	5.71	5.55	5.17	5.37	5.38	5.5	5.34	5.26	5.4	5.22	5.33	5.29	5.53	5.36	5.6	5.87	5.32	5.26	5.44	5.15	4.99	5.22	5.39	5.24	5.17	5.12	5.03	5.08	5.34	4.95	5.68	5.43	5.41	8.26	4.96	5.12	6.11
AT1G24260	4.63	4.92	4.43	4.39	4.76	4.66	4.58	6.69	7.13	7.37	7.89	5.88	4.62	7.46	6.83	5.2	5.17	5.35	5.12	5.49	5.17	4.97	4.97	5.18	4.95	4.8	6.05	4.84	5.83	4.98	5.53	4.53	4.71	5.45	5.5	5.99	4.99	4.73	8.44	9.8	10.48	11.17	11.11	11.4	11.91	10.28	10.58	11.28	9.92
AT1G77080	5.47	5.55	5.03	5.12	5.11	5.15	5.26	5.1	5.08	5.22	5.09	5.21	5.36	5.04	5.33	5.35	5.08	5.14	5.31	5.07	5.07	5.18	5.29	5	5.08	5.26	5.22	6.03	5.66	5.21	5.19	5.64	5.42	5.37	5.45	5.38	5.2	5.14	5.32	5.4	5.41	5.58	5.25	5.43	5.66	5.37	5.8	5.7	5.64
AT1G30970	7.95	8.1	7.94	8.2	7.95	8.28	8.37	7.94	7.86	7.96	7.97	7.83	7.7	7.92	7.84	7.72	8.07	7.87	7.82	7.97	7.88	7.71	7.57	7.82	7.92	8.11	7.91	8.42	8.17	7.59	8.04	7.99	7.66	7.91	7.91	7.92	8.18	8.37	8.43	8.47	8.26	8.09	8.07	8.02	8.26	8.26	8.42	8.23	8.12
AT2G22630	3.88	4.87	5	4.94	4.86	5.55	5.46	3.45	3.4	3.5	3.51	3.52	3.38	3.55	3.57	3.72	3.62	3.72	3.62	3.6	3.62	3.5	3.63	3.62	3.67	3.45	3.47	3.57	3.51	3.54	3.57	3.62	3.42	3.53	3.58	3.41	3.52	3.51	3.62	3.51	3.36	3.29	3.39	3.45	3.35	3.56	3.51	3.26	3.43
AT2G06210	7.28	7.17	6.33	6.76	6.7	6.8	6.56	6.76	6.6	6.78	6.85	6.56	7.08	6.84	6.6	6.74	6.86	6.59	6.69	6.67	6.76	6.87	6.82	6.59	6.94	6.82	6.58	7.37	7.03	7.04	7.69	7.07	6.92	6.82	6.66	6.97	7.02	7.21	7.33	7.62	7.36	7.31	7.06	6.91	7.6	6.89	7.46	7.15	6.65
AT2G28290	8.73	9.01	7.7	8.4	8.4	8.7	8.75	8.31	8.44	8.4	8.59	8.32	8.69	8.3	8.62	8.46	8.44	8.34	8.21	8.34	8.4	8.37	8.48	8.38	8.87	8.71	8.26	9.2	8.92	8.15	9.02	9.06	8.8	8.41	8.59	8.75	8.65	8.93	9.14	9.56	9.33	9.3	9.06	8.64	9.3	8.65	9.6	8.97	8.93
AT2G03500	5.96	5.91	5.95	6.54	6.5	6.65	6.32	5.65	5.58	5.67	5.47	5.87	6.15	5.81	6.07	6.17	5.83	5.91	5.82	5.61	5.51	6	6.06	5.86	5.79	5.38	5.87	6.57	6.3	5.73	6.27	5.47	5.98	5.68	5.8	5.93	5.45	5.59	5.06	5.41	5.22	5.59	5.32	6.14	6.4	5.54	5.25	5.22	5.57
AT2G01290	6.67	6.14	6.6	6.51	6.39	6.52	6.36	8.42	9.01	8.78	9.34	8.95	7.98	8.58	8.86	8.66	9.31	8.67	8.82	8.69	8.82	8.75	8.72	9	8.69	8.87	8.71	8.56	9.07	8.32	9.82	7.98	8.53	8.83	9.05	9.16	8.88	8.91	8.86	8.66	8.37	8.61	8.35	8.84	6.97	8.02	7.95	8.73	8.44
AT2G19520	9.02	8.76	8.27	7.79	7.73	8.06	7.92	7.73	8.01	7.77	7.73	7.66	8.76	8	7.48	7.71	8.58	7.6	7.94	8.04	8.46	7.79	7.55	8.6	8.81	9	8.27	7.9	7.65	8.03	8.66	7.22	8	8.17	8.24	8.23	9.39	9.86	10.16	10.15	9.63	9.26	8.89	7.72	8.37	7.2	9.54	9.47	8.15
AT2G06005	6.36	6.28	6.3	6.47	6.34	6.25	6.3	6.17	5.96	6.15	5.72	6.26	6.08	6.12	6.13	6.09	5.97	5.89	5.49	5.97	6.01	5.75	5.96	6.19	5.86	5.79	6.27	6.73	6.31	5.92	6.02	6.27	6.1	5.74	6.02	5.9	5.95	6.02	6.29	6.36	6.16	6.31	6.2	6.19	6.4	7.43	6.26	6.05	6.26
AT2G18790	8.09	8.19	8.82	9.1	8.98	8.64	8.83	8.16	8.44	7.81	8.49	8.57	8.36	8.6	8.28	8.37	8.75	8.24	8.25	8.32	8.38	8.26	8.37	8.77	8.81	8.98	8.76	8.42	8.08	8.22	9.53	7.85	8.4	8.42	8.77	8.73	8.51	8.61	8.9	9.32	9.35	9.23	8.61	8.69	8.97	8.54	8.74	8.91	8.45
AT2G27550	7.59	8.21	8.77	9.19	9.53	9.26	8.76	5.75	5.91	5.93	5.93	5.99	8.01	6	5.94	5.93	5.97	5.98	5.89	6.1	5.78	6.09	5.89	5.91	5.78	5.84	5.98	5.92	6.04	5.76	5.65	5.76	5.59	5.68	5.73	5.67	5.8	5.83	5.54	5.89	5.46	5.64	5.54	5.77	5.86	6.02	5.7	5.52	5.6
AT1G14920	9.11	9.17	8.89	9.15	8.76	9.34	9.16	9.09	9.27	9.52	9.59	8.8	9.54	8.77	9.15	8.88	9.1	8.74	8.84	8.81	8.96	8.44	8.58	9.17	9.06	9.24	9.57	9.37	9.49	8.99	9.17	10.38	9.95	9.05	9.2	9.24	9.45	9.69	9.86	9.4	9.19	9.3	9.46	8.77	9.18	8.07	9.75	9.67	9.02
AT2G46830	6.09	6.71	6.46	7.2	6.76	7.25	7.1	8.71	8.27	7.93	8.59	8.81	7.85	9.1	8.86	8.21	8.85	7.68	6.41	6.39	6.11	7.25	7.6	7.92	7.53	7.26	7.95	8.85	10.22	7.41	8.13	10.3	7.82	7.73	8.67	8.58	7.96	7.48	6.44	6.93	7.61	8.09	7.87	9.09	8.27	8.42	6.54	7.14	8.12
AT2G46790	4.15	4.67	4.71	5.1	5.34	5	5.53	4.37	4.7	4.18	4.82	4.86	4.41	4.82	4.55	4.28	5.34	4.05	4.06	3.97	4.08	4.17	4.12	6.99	6.81	6.26	6.87	7.42	5.02	4.06	4.56	4.64	4.58	4.2	5.45	5.11	4.34	4.2	4.11	3.9	4.06	4.18	4.3	6.02	4.79	4.5	4.26	6.04	5.13
AT2G03070	6.83	6.36	6.08	6.12	5.79	5.53	5.62	5.98	5.82	5.5	5.69	5.71	6.24	6.01	5.79	5.53	6.34	5.62	5.59	5.77	6.12	5.6	5.59	6.51	6.63	6.73	6.35	6.07	5.92	5.64	6.8	6.19	6.08	5.77	6.13	5.84	6.88	6.97	7.27	7.37	7.25	6.8	6.43	6.11	6.53	6.3	7	6.91	6.01
AT2G25930	8.18	8.34	8.04	9.08	8.6	9.21	8.82	8.16	8.23	8.22	8.45	7.85	7.99	7.91	7.93	8.21	7.69	8.18	8.33	8.34	8.47	8.29	8.31	7.87	8.06	7.9	7.85	8.77	8.58	8.03	8.66	8.49	8.41	8.35	8.11	8.31	7.87	7.83	8.47	8.67	8.53	8.57	8.19	7.92	8.57	7.97	8.56	7.91	8.26
AT1G68050	7.02	7.06	7.35	7.74	7.64	7.81	7.51	7.76	7.59	7.6	7.52	7.49	6.93	7.45	7.68	7.57	7.18	7.39	7.39	7.43	7.41	7.49	7.38	7.64	7.51	7.44	7.69	8.36	7.74	7.24	7.41	7.75	7.53	7.33	7.42	7.46	7.09	6.97	6.95	7.42	7.2	7.34	7.17	7.42	7.17	7.36	7.31	7.06	7.46
AT5G57380	4.08	4.06	3.99	4.15	4.08	4.23	4.09	4.17	4.11	4.12	4.09	4.41	4.2	4.27	4.2	4.12	4.25	4.09	4.1	4.23	4.23	4.18	4.21	4.15	4.18	4.25	4.16	4.45	4.18	4.07	4.27	4.23	4.07	4.23	4.07	4.12	4.11	4.18	4.07	4.12	4.33	4.16	4.08	4.18	4.29	4.35	4.18	3.95	4.04
AT2G34555	4.87	4.53	4.74	4.86	4.8	4.64	4.77	4.71	4.66	4.83	4.74	4.95	4.74	5.27	4.64	4.83	4.8	4.85	4.8	4.81	4.9	4.8	4.78	4.96	4.73	4.74	4.9	4.86	4.66	4.81	4.82	4.6	4.74	4.92	4.82	4.73	4.71	4.8	4.54	4.77	5.47	6.07	4.55	4.84	4.81	4.9	4.77	5.25	4.62
AT2G39250	4.37	4.26	4.59	4.22	4.5	4.53	4.55	5.9	5.76	5.27	5.34	7.51	5.64	7.51	6.75	6	7.07	5.6	5.2	5.22	5.13	5.3	5.64	7.61	6.66	6.29	6.6	5.44	4.74	5.09	7.44	4.74	4.52	5.62	6.18	6.22	5.79	5.7	4.63	4.58	4.44	4.44	4.34	4.44	4.77	4.63	4.43	4.38	4.32
AT2G30140	5.63	5.32	8.65	7.84	7.92	8.64	8.91	9.48	9.07	8.71	8.92	8.67	6.41	7.27	9.06	9.34	7.21	8.97	8.45	7.98	6.85	8.73	9.05	7.55	7.25	6.81	7.38	11.1	9.09	7.8	7.84	6.54	6.23	8.76	8.35	9.02	6.21	5.75	5.12	4.82	5.32	5.18	6.54	8.08	5.03	8.02	5.08	5.15	9.33
AT2G40080	6.06	4.79	8.8	9.17	8.94	9.29	9.23	6.67	7.27	6.63	7.18	6.95	7.17	6.33	7.55	7.32	6.34	6.99	6.96	6.87	7	7.26	7.31	6.22	5.75	5.22	6.38	7.67	7.01	6.58	6.57	4.93	6.28	6.76	6.98	7.19	5.76	6.02	6.87	6.31	6.03	6.75	6.32	7.78	6.84	7.43	5.57	4.9	7.32
AT2G33810	5.52	8.35	4.4	4.22	4.34	4.36	4.14	5.56	5.29	8.16	8.38	4.61	4.21	5.38	6.08	8.5	6.82	8.34	8.42	8.32	8.78	8	8.44	4.51	6.25	6.64	7.01	6.42	9.33	9.07	4.72	9.72	10.08	9	9	9.17	5.53	4.36	10.55	11.09	10.55	10.69	10.14	10.38	9.62	7.8	10.53	10.57	9.79
AT2G45660	6.23	7.27	6.51	4.86	4.94	7.14	7.48	6.24	6.04	7.84	8.19	6.65	5.16	6.44	8.07	7.5	6.81	6.92	7.11	6.88	7.24	7.06	7.69	6.06	6.02	5.89	8.22	8.32	9.13	6.45	6.04	8.96	8.65	7.34	7.48	7.72	5.76	5.38	7.31	7.12	6.83	6.11	5.48	5.69	4.99	7.02	4.85	6.73	6.55
AT2G42280	7.61	6.85	6.6	8	7.37	8.05	7.01	7.86	7.62	7.82	7.31	7.6	6.76	6.68	7.24	6.07	6.5	5.97	6.12	5.98	5.66	6.49	6.73	7.17	6.75	6.53	7.08	6.81	6.2	5.73	7.58	4.29	3.97	5.83	5.9	6.28	6	6.15	4.8	4.76	4.53	5.18	5.58	5.16	4.79	6.36	5.62	5.06	5.35
AT2G42200	5.16	5.16	5.3	4.77	4.6	5.24	5.2	5.37	5.6	5.73	6.26	5.6	5.68	5.82	5.6	5.8	6.43	6.11	6.22	6.55	7.11	5.86	5.78	6.44	6.8	7.06	6.42	5.36	6.13	7.06	6.24	6.53	7.35	7.07	7.41	7.42	6.83	7.36	9.62	9.33	9.52	9.55	8.69	7.04	7.67	6.08	9.53	9.88	8.24
[truncated: 14 more columns]

## Sheet: Wheat
The normalized expression values (log2-based) of wheat flowering genes in 13 tissues and developmental stages
	germinating seed, coleoptile	germinating seed, root	germinating seed, embryo	seedling, root	seedling, crown	seedling, leaf	immature inflorescence	floral bracts, before anthesis	pistil, before anthesis	anthers, before anthesis	3-5 DAP caryopsis	22 DAP embryo	22 DAP endosperm
Traes_4DS_2D08DBB36	3.77	3.69	3.71	4.01	3.68	3.71	3.53	4.15	3.83	3.92	3.61	11.07	8.29
Traes_7AL_E912F3106	5.98	5.28	5.79	5.12	5.89	4.87	6.25	5.23	5.87	4.97	5.49	6.03	5.75
Traes_3DS_36E151986	7.97	7.36	7.8	7	7.81	6.7	8.29	7.34	7.97	6.9	7.38	8.11	7.55
Traes_7BL_B70C524A2	7.5	7.12	7.64	6.96	7.46	6.54	7.97	6.86	7.53	6.82	7.03	7.69	7.23
Traes_3B_B513CB8F11	13.03	12.94	12.97	12.91	12.88	12.15	12.91	12.43	12.41	11.64	13.12	13.13	12.66
Traes_6DS_B4ED74CFD	8.67	8.4	9.07	8.31	9.16	7.38	9.8	8.65	9.55	7.08	9.28	9.55	8.53
Traes_6BS_429A77135	5.04	4.99	4.99	4.76	5.19	4.69	5.71	4.56	4.86	4.85	5.19	5.6	4.9
Traes_3B_A90EC49F7	9.51	9.23	9.65	10.23	10.52	10.89	10.3	10.6	11.17	10.42	9.94	10.44	10.24
Traes_5DL_6C625992B	9.39	8.78	9.49	8.89	9.67	7.77	10.31	9.68	9.68	7.93	9.67	10.94	10.49
Traes_5AL_0CDE382F3	9.39	8.75	9.52	8.83	9.69	7.57	10.32	9.52	9.65	7.86	9.66	10.91	10.11
Traes_3B_C9D29B5C4	6.52	6.22	6.94	5.31	7.01	6.79	7.71	7.81	7.3	5.76	6.39	8.62	5.82
Traes_6DL_CFB079182	7.23	7.15	7.89	7.68	7.99	7.89	7.86	7.83	7.48	7.53	7.3	7.98	8.06
Traes_6DS_E7BB82C74	8.18	8.26	8.52	8.36	8.65	8	8.39	9.55	9.68	8.44	8.69	8.22	8.18
Traes_5BS_7FC36D34B	8.11	7.98	8.35	8.32	8.38	7.9	8.17	9.49	9.56	8.28	8.33	8.1	7.65
Traes_5DL_B8F5FB8B1	5.8	5.74	5.59	5.68	5.65	5.8	5.48	7.02	6.9	14.16	5.61	5.18	5.12
Traes_5BL_6149ECB2E	4.96	4.86	4.83	4.89	4.79	4.87	5.01	6.03	5.44	13.41	4.7	4.57	5.03
Traes_5AL_C5AAF6700	6.91	6.62	6.74	6.66	6.64	6.66	6.72	6.72	6.94	13.97	6.56	6.37	6.5
Traes_1AL_69C261072	9.51	9.05	9.47	9.17	9.56	7.46	10.26	8.41	9.3	6.91	9.89	10.32	8.71
Traes_2DS_22A94EEA6	5.87	6.42	6.16	5.16	6.18	5.08	7.05	7.04	5.97	7.32	4.88	6.94	4.48
Traes_1AL_06C8C7505	9.12	8.62	8.96	8.4	8.91	6.72	8.55	7.96	7.8	6.93	8.05	9.32	7.96
Traes_7DS_E2A582546	4.15	4.29	4	4.1	4.1	4.37	4.41	4.08	3.95	4.49	4.06	4.18	4.53
Traes_7DS_5A6347777	7.62	7.45	7.78	7.45	7.82	6.67	8.5	7.29	8.6	8.37	8.23	8.19	7.85
Traes_5BL_4317E525B	6.32	6.5	7.47	7.82	7.43	6.57	6.65	7.92	7.35	7.03	6.91	6.84	5.96
Traes_5AL_C0E595204	3.6	3.19	3.23	3.18	3.51	4.1	3.66	3.6	3.21	3.86	3.49	3.62	3.55
Traes_2AS_84EA9C6091	6.32	3.96	5.36	3.99	6.6	9.95	5.87	9.69	4.57	4.1	7.44	7.83	5.2
Traes_3B_2A454DB62	5.8	5.69	5.59	5.68	5.32	5.56	8.03	10.98	6.92	6.15	8.05	5.8	8.58
Traes_3B_C8DBBCD0E	5.6	5.67	5.64	5.54	5.23	5.62	5.37	5.33	5.49	5.6	5.45	5.48	5.11
Traes_5AL_1AF8FD33F	5.18	4.85	5.12	5.2	5.12	5.36	7.12	10.2	7.07	5.82	6.67	5.25	7.69
Traes_4AL_24A54C8BA	4.92	4.84	5.18	5.02	5.4	4.64	6.33	5.1	6.22	4.69	5.3	5.48	5.73
Traes_2BL_A1329E405	6.53	6.21	6.4	6.44	6.27	6.39	5.78	5.78	6.07	5.99	6.66	5.86	6.55
Traes_2AS_FD8F950EB	9.32	8.18	9.13	7.04	7.61	5.3	7.04	6.69	6.23	4.56	6.98	5.37	7.08
Traes_1BL_51C489EE8	12.12	12.87	12.36	13.17	12.31	12.32	12.81	11.47	12	12.55	12.25	11.2	12.85
Traes_7AL_419146F7D	9.3	8.86	9.48	9.33	9.71	8.06	10.17	9.43	9.43	7.85	9.46	9.85	9.95
Traes_7BL_F0FE4E657	10.89	10.77	11.25	10.85	11.38	9.8	11.87	11.18	10.91	9.78	11.18	11.44	11.4
Traes_5DS_D1E8EB1A3	8.5	7.15	8.44	6.58	8.71	5.82	10.25	5.65	7.76	5.72	7.96	8.64	6.06
Traes_2DL_0367084B6	4.6	5.55	5.55	5.59	4.76	4.42	5.35	5.04	6.13	12.47	6.32	5.05	8.13
Traes_3AS_C04B81B4A	3.11	2.81	2.95	3.06	3.07	3.14	3.09	2.92	3.13	2.97	3.04	3	3.03
Traes_4DL_5D396447B	6.23	8.3	6.74	8.61	7.95	10.64	5.41	8.95	5.78	10.84	5.66	5.4	7.14
Traes_1BS_0BC1EB8D5	9.05	8.56	8.56	8.01	9.24	8.25	10.2	5.46	9.19	4.54	9.22	8.43	3.78
Traes_6BL_0F2796077	5.46	5.15	5.37	5.33	5.46	5.27	5.38	5.27	5.2	5.77	5.65	5.89	5.42
Traes_6DL_802B0691E	6.51	7.04	6.95	6.97	6.71	5.85	6.55	6.54	6.39	5.05	6.48	6.58	6.11
Traes_5BL_9F0C01FC5	7.09	7.14	6.98	7.22	6.93	6.83	7.07	7.31	7.22	7.39	7.09	7.33	7.39
Traes_4BL_57623F302	7.06	6.82	6.45	6.92	6.46	6.29	7.85	6.44	6.34	6.7	6.51	6.26	6.58
Traes_2DS_2A961F39D	6.52	6.5	6.77	5.91	7.04	8.49	8.16	8.21	6.49	6.55	6.57	7.23	6.29
Traes_2BS_39BD6926A	5.32	10.09	6.35	9.28	5.01	6.69	4.49	4.15	10.5	4.92	6.25	4.34	4.14
Traes_2DS_0638D08CD	5.39	6.6	5.33	6.71	5.09	6.11	4.81	5.72	9.27	5.16	6.45	4.76	5.95
Traes_2AL_CD1ED3C77	6.49	6.74	6.93	5.29	6.85	6.53	7.06	6.92	6.79	7	5.47	7.01	4.22
Traes_4BS_0AACB12E3	8.64	8.23	8.83	8.06	8.57	7.24	9.26	8.21	8.93	8.83	8.83	9.68	9.16
Traes_3DS_A99FEEE69	9.84	9.47	10.16	9.28	9.93	8.39	10.65	9.22	10.14	10.04	10	10.6	10.27
Traes_3B_048D4D976	6.37	6.05	6.59	6.75	6.59	5.26	7.13	6.62	7.22	6.28	6.42	7.2	6.54
Traes_1DL_5BDA8ABA9	12.36	12.02	12.36	11.89	12.54	11.37	12.95	12.26	12.74	11.99	12.79	12.6	12.22
Traes_3AL_0FBC0145E	8.96	6.07	7.62	8.08	8.82	7.81	9.32	7.48	10.04	8.01	8.95	8.7	7.28
Traes_7DS_CA52270D8	4.43	4.88	4.82	4.24	4.15	4.08	4.28	4.13	4.31	4.28	4.22	5.09	4.2
Traes_6BL_099BB023B	5.04	4.95	5.02	4.73	5.13	4.7	5.12	5.22	5.01	4.91	5.12	5.12	4.76
Traes_2DS_4C54B598A	4.89	5.27	4.71	5.09	4.74	7.13	4.69	7.61	4.88	5.73	5.38	4.68	5.53
Traes_2AL_0B8878DB4	5.05	5.04	5.06	4.99	5.05	5.22	5.02	5.02	4.94	5.13	5.19	5.06	5.22
Traes_2DS_3A2D5B67D	5.94	6.11	6.02	6.52	6.04	6.11	6.23	6.43	6.41	5.87	5.94	6.14	6.18
Traes_6BL_ED40C8806	3.92	3.75	3.7	3.88	3.78	3.65	4.24	3.82	4.06	3.83	3.92	4.02	4.18
Traes_2AS_E9DB1BAC8	8.56	9.22	8.81	9.3	8.89	9.08	8.91	9.84	10.01	10.43	9.51	8.87	8.64
Traes_7DS_46E811D74	5.16	5.1	4.7	5.24	5.53	9.07	5.07	7.19	5.05	5.25	5.59	5.05	5.77
Traes_7BS_E337E82FB	4.67	4.65	4.62	4.51	4.65	5.14	4.65	5.18	4.6	4.91	4.46	4.72	4.74
Traes_1BS_3E4052CF2	9.4	8.84	9.54	9.04	8.99	7.93	9.25	8.63	10.93	8.55	9.38	9.23	5.37
Traes_7DL_CF910CFFD	8.03	7.7	7.82	7.54	7.12	6.24	6.97	6.96	7.13	7.75	6.79	7.95	7.41
Traes_5AL_E4B33807F	5.53	6.43	5.63	8.67	5.59	6.45	5.43	6.14	5.13	5.79	5.46	5.29	5.58
Traes_7AL_487B7CFBB	8.96	9.34	8.82	8.93	8.65	7.79	8.71	8.33	9	12.21	8.72	8.36	7.28
Traes_5BS_B590A9E51	6.47	5	6.11	4.25	6.54	5.01	7.34	6.21	12.36	11.27	11.68	8.02	10.54
Traes_5BL_2D78F2A49	7.47	8.87	8.09	9.03	7.37	7.04	6.1	8.13	10.11	6.82	8.86	7.07	7.68
Traes_7BL_71AC91D02	8.11	7.73	8.17	5.93	6.62	9.23	7.99	8.69	9.11	10.35	7	8.35	5.78
Traes_6AL_EE3AE43A51	7.7	8.23	7.62	9.04	7.61	6.47	7.38	7.82	6.75	6.54	7.01	7.58	7.1
Traes_6BS_F80636902	8.61	8.6	8.99	7.19	10.21	7.25	11.16	11.69	10.79	8.07	12.35	8.26	9.8
Traes_2BL_E0978B1BC	3.59	3.68	3.62	3.89	3.27	3.62	3.66	3.41	3.65	4.09	3.54	3.73	3.77
Traes_5BL_5937975F2	8.56	8.4	8.65	8.93	8.22	8.02	7.95	8.29	8.21	7.74	8.57	7.79	8.26
Traes_3B_56629B9BE3	7.6	7.45	6.64	8.84	8.07	9.12	8	9.28	7.51	9.06	6.15	6.29	8.05
Traes_5AL_E0C2C9DB0	10.15	9.64	10.34	9.65	10.42	8.07	10.99	9	10.28	7.59	10.61	10.11	10.2
Traes_5DL_8C647BFE2	4.42	4.4	4.89	4.2	4.27	4.54	9.25	8.81	13.24	11.18	12.42	4.14	10.46
Traes_3B_B1C488F35	7.49	7.4	7.76	7.37	6.46	5.72	7.8	6.1	6.2	5.41	6.92	6.87	6.55
Traes_3AS_73BA34B1D	5.69	6.68	6.35	6.73	6.01	5.56	5.3	5.44	5.31	5.79	5.5	5.56	6.36
Traes_1BS_E1EADB03B1	6.57	6.72	6.46	6.92	6.37	6.71	6.31	6.43	6.51	7.1	5.76	6.21	7.18
Traes_5DL_3CE365C74	11.67	11.31	11.57	10.91	11.62	11.41	11.68	11.41	11.73	10.86	11.22	11.59	9.27
Traes_3B_763D7ABA2	8.05	8	7.05	7.05	7.38	7.34	6.91	5.39	8.71	7.94	6.39	6.91	6.24
Traes_4AL_FABDF4EDA	7.86	8.33	7.23	7.36	7.29	7.42	6.85	5.73	8.58	7.83	6.62	6.99	6.72
Traes_5AL_13E2DEC48	4.01	4.19	3.87	3.98	3.96	4.15	9.16	9.45	9	7.6	7.12	3.85	6.63
Traes_6DL_A0BEC1674	10.23	10	10.43	9.8	10.34	9.49	10.67	9.92	10.52	9.65	10.02	10.57	10.11
Traes_7BS_7BA1E9F73	5.79	4.45	5.14	4.44	5.3	4.62	9.68	10.15	12.8	12.16	12.66	6.88	10.35
Traes_6BL_5614B8A85	8.32	7.86	8.2	8.07	8.32	6.89	8.32	8.07	8.35	7.6	8.36	8.69	8.85
Traes_6DL_E87AAC6B3	3.85	3.88	3.86	3.62	3.77	3.54	4.05	3.72	3.89	4.1	4.38	4.01	3.8
Traes_4AS_9414F63D7	10	10.19	10.03	9.69	10.27	10	10.16	11.8	11.06	10.17	10.71	10.71	10.42
Traes_5BL_6688D6ECE	13.23	12.64	13.22	12.64	12.87	10.78	12.86	11.05	11.89	10.28	12.59	12.29	12.43
Traes_5BL_8123B1AD3	5.65	5.54	5.38	5.51	5.48	5.81	5.43	4.99	5.23	5.42	5.51	5.53	5.55
Traes_3AL_C630554B4	4.37	4.23	4.34	4.27	4.33	4.12	4.39	4.37	4.24	4.38	4.41	4.37	4.22
Traes_2BL_A18546451	4.9	4.94	4.67	4.7	4.74	4.82	4.9	4.52	4.58	5.15	4.7	4.52	4.72
Traes_2AL_4DCD06BE9	6.21	5.33	6.29	5.18	6.27	4.53	7.21	5.25	5.62	5.98	6.37	6.79	5.64
Traes_5BL_467351FB8	3.96	3.96	4.01	3.78	3.76	4.17	4.11	3.95	3.7	3.97	3.89	3.96	4.35
Traes_7AS_2F6D7E599	4.65	4.88	5.38	5.33	5.39	4.55	5.35	4.17	4.36	5.07	4.85	4.68	4.6
Traes_3B_6CD332373	3.8	3.76	3.68	3.6	3.55	3.47	3.37	3.36	3.43	3.52	3.51	3.68	3.52
Traes_5BS_7BDE28375	4.35	4.39	4.33	4.6	4.62	4.48	4.61	4.08	4.59	4.48	4.42	4.42	4.74
Traes_6AL_91466C09A	7.22	8.89	9.31	10.03	9.69	9.23	8.13	10.33	10.04	9.71	9.03	8.33	9.76
Traes_6BL_080A406A3	6.76	8.67	9.13	9.63	9.43	8.64	7.71	9.89	9.61	9.46	8.62	8.01	10.16
Traes_4DL_2B1C9A09C	5.51	5.77	5.7	5.76	5.42	5.01	5.15	5.8	5.65	5.49	5.76	4.78	5.21
Traes_1AS_0B3F4AE5E	5.17	5.39	5.29	5.43	5.15	5.23	5.4	6.17	6.67	5.34	5.33	4.96	5.17
Traes_2AL_37EF1A21C	4.59	4.42	4.39	4.48	4.32	4.26	4.37	4.46	4.34	4.92	4.37	4.36	4.57
Traes_6DL_4B69D3147	7.11	6.71	6.91	6.91	6.71	6.03	6.93	6.01	6.56	6.29	6.75	6.91	5.84
Traes_6AS_26C64A3E5	5.73	5.71	5.89	5.73	5.81	8.44	5.63	6.04	5.56	5.11	5.77	5.88	5.59
Traes_4BL_BAFA18B1D	4.83	10.37	4.97	10.04	5.49	4.91	4.68	4.35	4.5	4.69	4.76	4.67	4.91
Traes_7AL_AD817EBE6	5.2	5.26	5.18	5.13	5.08	5.05	5.09	4.9	4.79	5.61	5.24	4.99	5.11
Traes_1BS_0EDD50331	5.2	8.09	8.29	9.12	8.14	5.29	4.45	6.97	4.75	5.63	6.78	4.51	6.99
Traes_6AS_F23B2397A	9.08	9.69	10.87	10.15	9.8	8.2	8.34	12.04	11.42	10.65	10.61	11.22	11.84
Traes_5AL_2765E104A	10.23	10.55	9.84	10.59	10.13	9.6	9.89	5.06	8.5	7.26	8.59	8.47	7.32
Traes_2BS_39A73310D	6.03	5.9	5.84	5.96	5.76	6.01	5.74	5.64	5.66	6.18	5.86	5.63	6.5
Traes_5BL_96D5EA4EE	6.5	6.78	6.75	6.84	7.17	8.91	6.41	8.83	8.19	6.73	7.22	8.2	6.62
Traes_2AS_147CCD59D	5.76	5.69	5.61	6.01	5.58	5.43	5.64	6.56	6.11	5.6	5.73	5.69	5.56
Traes_6AS_447C71E5B	12.78	13.25	12.73	13.28	12.26	12.62	11.68	12.96	13.26	12.01	13.11	10.67	11.35
Traes_5AL_4A4031CAB	6.79	6.91	6.9	6.49	6.81	6.72	7.18	7.26	7.86	7.2	7.01	7.67	6.75
Traes_4AL_890B9918A	10.09	9.74	10.46	9.98	10.55	8.31	11.05	7.31	8.59	7.86	8.04	9.88	6.96
Traes_1AS_CE4EFB0AC	5.94	9.07	8.63	9.26	6.42	4.47	4.76	4.27	4.32	4.54	4.54	8.59	4.78
Traes_2BL_53636F938	3.2	3.23	3.23	3.21	3.15	3.14	3.21	3.2	3.13	3.43	3.13	3.17	3.35
Traes_7BL_4B1AFE613	3.45	3.55	3.96	4.33	3.53	3.83	3.83	3.84	3.91	4.86	4.31	4.16	5.09
Traes_3B_9BD956CA6	5.04	5.04	4.89	4.74	4.87	4.58	5.2	4.47	4.83	5.13	4.9	5.06	4.38
Traes_2BL_221EC0BB1	4.75	4.77	4.41	4.7	4.38	4.38	4.42	4.02	4.63	4.48	4.38	4.34	3.99
Traes_3AL_144E4E05F	8.01	7.06	7.98	7.36	8.54	13.28	8.75	12.41	7.49	7.62	9.98	7.28	8.45
Traes_7DS_D046B30B4	7.5	7.97	7.99	7.55	7.76	7.45	8.5	7.97	8.73	8.79	8.15	9.06	8.14
Traes_1AS_4A6E603D3	5.01	6.49	5.83	7.8	5.48	6.2	4.91	4.8	4.95	5.24	5.1	4.76	5.51
Traes_5DL_2DAD5063B	5.16	5.6	5.66	5.67	5.23	5.23	5.35	5	4.91	5.58	4.75	6.8	4.9
Traes_1BL_0E506AB7D	8.76	8.5	8.37	8.47	8.16	7.19	7.95	7.37	7.52	6.73	7.41	7.79	6.41
Traes_1AL_CC827E5C6	7.69	7.47	7.26	7.7	7.05	6.65	7.04	7.02	6.82	6.18	6.65	6.94	5.65
Traes_4BL_5B2AF2556	4.42	4.52	4.17	4.62	4.34	4.59	4.25	4.3	4.34	4.95	4.25	4.63	4.38
Traes_4BL_B075EFE84	6.46	6.6	6.6	6.92	7.23	6.47	6.05	4.93	6.75	10.47	7.32	5.45	7.88
Traes_7DS_B671A4EAD	7.66	8.44	7.73	8.1	6.93	8.08	7.68	7.88	8.06	9.26	7.35	7.6	6.24
Traes_7AS_D350840F2	4.48	4.56	4.53	4.67	4.07	4.17	4.33	4.39	4.57	4.77	4.4	4.25	4.38
Traes_7DS_15AE640A4	7.8	7.44	7.8	7.44	7.84	7.11	8.57	8.48	8.83	8.05	8.56	8.88	8.37
Traes_7AS_57E069383	8.87	9.01	8.78	9.18	8.81	8.32	9.11	9.23	9.56	10.71	9.31	9.14	9.01
Traes_2DS_05A402868	4.3	4.24	4.33	4.13	4.15	4.73	4.35	4.31	4.28	4.72	4.33	4.17	4.42
Traes_2AS_EFE57A1E3	4.95	4.97	4.83	5.15	5.17	5.44	4.87	5.15	4.92	5.16	5.09	5.06	5.03
Traes_2AL_BA387175F	8.67	9.08	8.85	8.17	8.26	8.18	8.18	8.53	7.11	6.46	8.71	7.41	7.16
Traes_4BS_EE7B661C1	7.26	7.23	7.4	6.81	6.95	7.84	7.6	9.02	8.36	8.41	7.48	8.26	6.51
Traes_4DL_54A5AC741	4.17	4.05	4.07	3.8	3.98	3.73	4.02	3.95	4.14	3.95	3.95	3.96	3.89
Traes_5BL_D412D28CC	6.38	6.48	5.03	5.35	5.3	5.35	5.44	4.78	4.89	7.21	4.98	5.05	4.96
Traes_5DL_3E77D28A6	6.12	7.51	5.9	5.96	6.39	5.81	5.48	4.98	5.35	6.38	5.14	5.19	5.23
Traes_7BL_8E2627E0A	9.25	9.32	8.87	9.1	8.46	7.92	8.86	7.37	8.8	8.56	8.31	8.53	7.46
Traes_3AL_F09C7CA19	5.28	5.37	6.38	5.92	6.28	5.83	7.4	6.08	8.04	10.05	8.34	6.77	11.04
Traes_5BL_E175CF194	8.41	8.76	8.92	8.06	8.87	8.15	9.3	9.15	9.77	9.32	9.13	8.64	10.49
Traes_2DL_E268BBCE9	8.07	7.17	7.63	6.76	8.09	8.03	8.38	7.6	8.17	6.87	8.31	8.33	7.27
Traes_3B_1D0018B63	8.39	7.39	8.58	5.55	6.72	9.4	8.13	7.9	6.52	8.67	6.53	7.87	7.88
Traes_7DS_653DD38AF	3.87	3.42	4.02	3.07	4.17	11.49	4.69	8.88	3.71	3.84	4.68	3.8	3.61
Traes_7DS_BB1E07C79	3.74	3.61	3.7	3.53	3.58	3.74	3.76	3.77	3.46	3.97	3.75	3.71	3.53
Traes_7AL_9D1BEACC0	4.64	5.95	6.61	4.43	5.46	5.35	4.35	4.93	4.05	4.06	4.01	4.02	4.12
Traes_2AS_A4BAAEE05	5.31	4.95	5.06	5.05	5.09	6.24	5.32	5.97	5.04	5.96	5.01	5.35	4.83
Traes_1DL_2997D073B	4.54	4.51	4.66	4.29	4.69	4.2	8.21	8.39	5.56	9.02	7.32	4.66	5.01
Traes_3B_52302D50B	8.24	9.32	8.66	10.04	8.28	8.71	8.04	10.19	9.15	7.53	9.93	7.71	10.21
Traes_2BL_879586172	6.23	6.16	6.1	6.21	6.35	6.4	6.21	6.13	6.33	6.54	6.59	9.58	13.02
Traes_4DL_9EDB926C7	8.09	8.09	8.09	7.47	8.23	6.67	8.21	6.64	7.59	8.44	7.98	8	7.48
Traes_4BS_CCF46C1E8	4.4	4.42	4.26	4.24	4.26	4.43	4.31	4.19	4.06	5.06	4.2	4.08	4.6
Traes_4AS_7DC625FF5	5.06	5.81	7.37	4.64	6.39	8.31	4	8.05	4.17	4.79	5.71	4.38	7.47
Traes_2AL_097BADCFE	5.06	4.26	4.65	4.15	6.61	6.74	6.58	4.17	4.06	4.5	6.84	5.16	4.51
Traes_4BL_63EFE8C91	4.46	5.17	6.17	7.3	5.67	4.86	4.35	7.78	4.57	5.63	4.65	4.53	7.09
Traes_6DS_A4316050C	5.43	7.66	7.33	9.11	5.76	4.81	6.45	5.64	7.17	5	5.37	6.37	4.52
Traes_7AS_9D08DB635	5.5	5.6	5.68	4.91	5.6	5.68	5.99	5.69	6	6.44	5.22	6.48	5.79
Traes_5DL_7A4E087D1	4.63	4.89	4.71	7.07	4.65	5.12	4.66	4.82	4.7	4.96	4.58	4.83	5.1
Traes_7DL_CAF83263E	4.95	8.37	9.61	8.44	8.35	6.63	4.84	5.47	4.86	3.7	4.19	5.94	4.25
Traes_7DS_4AF5C695F	3.82	6.19	7.24	6.59	6.19	4.81	3.76	4.04	3.71	3.88	3.57	4.31	4.16
Traes_5AS_7E3208FD4	8.8	8.67	9.27	8.45	9.24	7.99	10.25	8.15	8.89	7.84	8.92	9.1	7.54
Traes_5BL_02F8B4BFF	3.99	3.89	4.16	4.04	4.12	3.87	4.11	4.07	4.07	4.29	4.18	4.16	4.14
Traes_1AL_80931BE4C	4.08	4.16	4.12	4.26	4.08	4.53	4.09	4.33	4.19	4.58	4.13	3.92	4.61
Traes_1BL_25B8AB99E	4.54	4.56	4.34	4.32	4.53	4.61	4.72	4.4	4.49	4.77	4.57	4.7	4.44
Traes_5BL_72EFF0AF0	8.19	7.67	7.35	10.27	7.3	7.43	6.9	9.35	8.83	6.71	7.29	7.22	6.28
Traes_5BS_373D5A520	3.04	3.21	3.48	3.36	3.26	3.4	2.93	3.34	3.01	2.98	2.88	3.1	3.18
Traes_2DS_CAF3312DA	5.52	5.01	5.55	4.86	5.33	5.04	6.43	5.72	5.61	5.64	5.8	5.64	5.79
Traes_1BL_60A56C455	7.98	6.99	7.24	6.82	6.72	7.11	6.39	6	5.7	8.13	6.28	6	7.19
Traes_7DS_6233E5A7D	4.15	4.12	4.04	4	4.02	3.78	3.75	3.48	3.73	3.74	3.68	3.79	3.81
Traes_7AL_7CC969251	8.96	8	8.89	7.68	8.86	5.44	9.57	7.19	7.33	4.62	9.14	8.89	6.98
Traes_4DL_5633C0561	4.11	4.13	4.21	4.09	3.95	4.38	4.24	3.83	4.39	4.29	4.38	4.13	3.91
Traes_6BL_7C6B17284	4.38	4.39	4.26	4.2	4.39	4.51	4.34	4.17	4.24	4.65	7.06	4.04	6.56
Traes_3DL_A43F3BA75	5.64	6.68	6.61	6.78	6.21	8.21	4.96	5.96	6.16	9.61	7.49	5.86	9.76
Traes_4AL_CA1B7D645	13.2	13.09	13.51	13.08	13.78	10.33	14.12	7.01	10.09	7.47	13.04	13.31	10.54
Traes_7DL_211D5CA44	7.1	6.83	6.9	6.73	6.76	6.09	6.78	6.07	6.44	6.53	6.9	6.68	6.54
Traes_3DS_5A21E47BA	6.43	6.29	6.93	6.07	6.64	5.43	7.13	6.55	7.52	7.78	6.84	8.08	7.09
Traes_2BS_C50B84BEC	7.63	7.29	7.92	7.03	7.88	6.85	8.48	8.26	8.77	8.73	8.12	9.21	8.59
Traes_5DS_16243E52C	6.72	7.36	6.4	5.42	5.94	4.53	8.15	8.4	7.3	7.92	11.64	7.71	11.14
Traes_7AL_F9127BBC5	3.62	3.62	3.53	3.61	3.58	3.62	3.64	3.89	3.62	4	3.49	3.65	3.92
Traes_5BL_9FB490A0A	7.14	8.92	7.43	9.47	7.39	8.77	7.06	9.55	9.16	5.24	7.8	6.67	6.97
Traes_5DL_0B769D390	9.36	8.87	9.45	8.52	9.75	9.75	9.73	9.74	9.35	10.28	9.04	9.86	7.93
Traes_5DL_8CE2482E6	7.9	7.49	8.11	9.36	9.52	10.19	9.12	10.21	9.61	8.85	9.34	9.33	10.57
Traes_2AS_2FCD59730	8.08	7.89	8.67	9.68	9.93	10.6	9.65	10.88	10	9.21	9.83	9.88	11.04
Traes_5BL_A2B216782	4.01	4.03	3.94	4	3.85	4.06	3.91	3.79	3.93	4.21	3.92	4.08	4.24
Traes_4BL_BBA44FA72	3.52	3.62	3.66	3.47	3.42	3.45	3.35	3.56	3.54	3.52	3.52	3.43	3.54
Traes_3B_9E032AF27	5.51	6.79	6.12	5.58	5.85	5.32	5.11	7.55	6.78	4.98	6.3	5.91	5.4
Traes_3B_98C285B20	4.11	3.93	4.05	4.06	3.93	3.83	4.02	3.77	4.3	4.46	3.88	4.06	4.71
Traes_4DL_0BECD8A49	11.13	11.35	11.15	11.22	10.82	10.32	11.07	10.33	11.13	11.35	11.04	10.59	11.09
Traes_7AS_F46AC277B	4.35	4.36	4.34	4.25	4.29	4.82	4.43	4.67	4.15	4.5	4.18	4.45	5.07
Traes_5AL_DBD085A1A	9.82	9.65	10.15	9.49	10.23	8.39	10.75	9.44	9.88	9.89	9.85	10.34	10.43
Traes_3DL_B63AF687B	10.88	11.18	10.78	11.23	11.05	11.07	11.39	12.06	11.8	10.45	11.36	11.13	9.69
Traes_4AS_E1E60C5E5	4.53	4.76	4.56	4.64	4.49	4.52	7.39	8.43	8.76	5.83	4.77	4.72	4.9
Traes_5BS_400779D59	8.01	8.16	8.16	7.73	8.08	8.3	8.42	8.64	8.65	8.92	7.29	8.42	7.3
Traes_3AL_0692DB1BA	8.12	7.36	8.03	7.97	7.49	5.83	7.42	6.91	6.75	5.64	7.18	7.5	5.9
Traes_5AL_8080B4ED5	9.21	9.02	9.1	9.48	9.15	8.69	9.31	9.3	9.7	9.57	9.34	9.25	9.56
Traes_2BL_A0F003DB8	5.86	5.78	6.1	7.08	6.13	6.83	6.15	8.37	6.2	6.17	6.01	6.04	6.5
Traes_6DL_E9420D99F	7.58	6.16	7.5	7.15	6.86	7.79	6.26	8.16	5.54	7.13	6.32	5.82	5.82
Traes_7AS_4FAB72487	5	4.92	5.19	5.49	5.11	5.06	4.6	4.27	4.38	4.82	4.82	4.59	4.82
Traes_7AL_151CAA335	7.78	7.81	7.78	7.48	7.81	8.33	8	8.16	7.97	7.66	8.25	9.15	8.2
Traes_2AS_EA89CC3DF	6.95	6.88	7.22	7.07	7.46	6.49	7.82	7.51	7.71	8.22	7.08	7.88	6.96
Traes_7AS_EBD5F1F54	4.57	4.46	4.42	4.65	4.28	5.04	4.68	4.74	4.41	5.2	4.8	4.85	4.83
Traes_3DL_FBDAB64AA	4.05	3.92	3.93	3.98	4.04	4.17	3.95	3.86	4.12	4.45	4.1	4.25	4.78
Traes_3AL_A4643AAFB	3.47	3.19	3.51	3.41	3.42	3.24	3.47	3.45	3.29	3.57	3.33	3.44	3.19
Traes_6AS_D29DEDD0E	4.03	3.96	3.84	4.02	3.88	3.93	4	3.96	4.09	3.96	3.77	3.96	3.89
Traes_1BS_8A9B3CE82	6.2	6.76	6.19	6.55	6.31	6.75	5.78	7.12	7.63	6	6.93	6.26	6.92
Traes_3DL_4C22EC18E	11.21	10.55	11.29	11.18	11.65	8.93	12.33	10.25	10.93	7.57	10.89	10.85	10.11
Traes_1BS_40F6DB3E3	3.14	3.09	3.11	3.07	3.1	2.99	5.81	6.11	5.28	3.52	3.7	3.17	3.23
Traes_7BL_CADA931D8	8.16	9.62	8.76	9.1	8.69	9	7.7	9.3	9.58	8.51	8.44	8.36	7.33
Traes_2DL_F5ACFE33D	8.83	8.76	8.88	9.22	8.89	7.93	9.28	8.89	9.48	8.64	9.25	9.3	9.69
Traes_2BL_D92E88190	8.34	8.1	8.42	8.68	8.35	7.35	8.72	8.45	8.94	7.93	8.72	8.89	9
Traes_6BL_DD45FDDBD1	5.25	5.16	5.26	5.51	5.22	5.27	5.45	5.52	5.66	5.22	5.44	5.54	5.7
Traes_7AS_1C93C32AA	6.38	6.1	6.61	7.55	6.77	4.34	6.95	5.48	5.89	5.22	5.21	5.88	4.67
Traes_4AL_0CBF57B3F	9.62	9.37	9.85	9.43	10.03	8.78	10.47	9.7	10	10.33	9.73	10.6	9.85
Traes_5BS_550BDEE86	10.43	9.99	10.45	10.07	10.34	8.05	10.58	8.92	9.59	7.69	9.67	10.49	9.01
Traes_4BS_C59AD9F22	8.57	8.05	8.41	8.82	8.45	6.7	8.38	7.53	8.07	6.15	7.54	8.72	7.05
Traes_1BL_20ACD3421	7.9	7.29	7.89	6.57	8.29	8.43	7.96	9.04	7.98	6.32	8.52	8.92	8.38
Traes_7BL_5CADD1825	9.48	8.61	9.29	8.04	9.74	9.83	9.48	10.75	9.5	7.99	9.9	10.46	9.66
Traes_4DS_3B58FB9BA	5.23	5.64	5.6	7.76	5.99	6.79	5.66	8.01	7.14	4.97	5.45	5.52	4.84
Traes_7DL_DA8C64036	5.17	4.74	4.92	4.98	5.15	5.2	5.08	4.97	5.19	5	5.11	4.97	5.01
Traes_2AL_55439FB49	5.67	9.17	8.32	10.4	6.99	9.92	4.94	8.55	8.64	4.85	7.03	4.44	4.32
Traes_2AL_997B66BDC	4.47	4.64	4.46	7.17	4.29	4.73	4.45	5.1	5.35	4.76	4.33	4.5	4.9
Traes_1DS_6B00100D9	8.3	6.81	7.31	6	7.2	5.43	6.47	6.95	6.01	5.74	6.58	6.56	5.13
Traes_2AS_40BE8A9D8	5.72	5.62	5.58	5.35	5.74	6.11	5.95	6.15	5.46	5.79	5.55	6.05	5.54
Traes_4AL_E57587E16	9.48	9.79	9.28	10.52	9.95	11.39	9.47	10.62	10.27	10.1	9.09	8.89	9.83
Traes_6BL_8C1068E9C	9.06	7.6	8.41	7.57	7.97	12.22	7.64	11.36	9.43	7.77	9.23	8.36	9.8
Traes_5AL_5FDA82EA5	5.24	6.7	6.63	6.45	5.73	4.67	5.41	4.57	5.95	6.71	5.01	5.9	4.77
Traes_5BL_FFF341290	7.69	7.38	7.28	7.32	7.55	8	7.56	8.64	7.94	13.89	7.42	7	7.69
Traes_6AL_F60B3676F	9.52	9.53	9.8	9.57	9.76	9.33	10.38	10.17	11	11.27	10.84	10.47	12
Traes_1DL_547D8DAC2	9.87	10.24	9.76	9.96	9.43	9.01	9.01	8.64	6.86	8.97	9.51	9.59	9.72
Traes_4AL_CDCF32E7A	7	5.34	7.62	5.16	7.11	4.44	7.02	5.68	4.86	4.41	5.52	6.48	4.75
Traes_5BL_3E173A7BB	4.31	4.4	4.32	4.87	4.34	4.54	4.22	5.81	4.59	4.45	4.23	4.44	4.52
Traes_4DL_FE7B7E018	5.05	4.57	4.61	5.51	5.37	5.94	4.92	6.6	4.7	5.16	4.64	4.37	5.23
Traes_6BS_A4F1E63CE	3.12	3.23	3.08	3	3.13	3.3	3.17	2.93	3.01	3.32	3.3	3.16	3.15
Traes_3B_4C0BF0F2B	8.49	9.74	10.27	9.45	9.79	9.75	8.79	9.97	9.76	10.29	9.26	9.37	11.18
Traes_3AS_9442E0834	6.36	7.61	7.8	7.77	7.4	7.49	6.33	8.05	7.59	7.64	6.68	7.14	8.44
Traes_7DS_677D1DF9F	8.5	7.69	8.26	7.38	8.27	5.6	9.14	6.99	7.26	5.11	8.55	8.75	6.04
Traes_4AL_96068A41E	5.29	4.98	5.17	5.05	4.99	4.93	5.32	4.91	5.3	5.14	5.1	5.13	5.04
Traes_6AS_BB47E0741	6.2	6.08	6.15	6.22	5.99	6.62	6.14	5.9	6.11	6.92	6.08	6.17	6.47
Traes_6AL_765BD3C57	7.29	6.51	7.33	6.82	7.5	5.91	8.28	6.55	7.59	5.31	7.78	7.2	7.76
Traes_3B_71501F1AE	7.9	4.89	7.21	4.81	8.09	9.64	7.01	8.12	5.81	3.59	7.99	6.55	4.57
Traes_5DL_161698203	8.54	8.34	8.65	8.2	8.71	7.32	9.1	8.43	9.27	9.66	8.76	8.9	8.44
Traes_5AL_A3CE8872B	9.37	8.37	8.66	6.69	8.22	9.47	8.86	9.06	10.04	9.53	9.53	9.15	8.77
Traes_1DS_CD37D3A95	8.14	8.23	8.42	7.98	8.28	7.27	9.06	9.48	8.24	6.5	7.89	9.06	7.06
Traes_4BS_8F2CB5E84	4.22	4.21	4.22	4.7	4.12	3.94	4.22	4.23	4.37	4.17	4.03	4.02	4.64
Traes_2BL_E198EA9E0	11.71	10.37	11.86	10.55	11.35	12.05	11.06	11.92	12.64	8.99	10.56	10.28	8.71
Traes_6AL_836050D63	8.03	8.45	8.99	9.28	9.06	6.47	9.74	7.8	7.64	6.4	8.33	8.12	5.7
Traes_7DL_8C1C72C7E	9.08	10.62	9.78	10.19	9.99	9.96	8.83	11.66	9.91	10.29	11.19	9.48	11.93
Traes_7BL_0569135E0	7.51	9.73	8.38	9.26	9.05	8.76	7.02	10.79	8.41	8.76	10.15	8.56	10.86
Traes_2BS_7A600F97B	6.85	5.72	5.89	6.09	5.87	5.93	5.79	5.41	5.6	5.9	5.89	5.87	5.69
Traes_2DS_8C5E250FE	6.57	6.85	7.25	8.33	6.66	7.19	7.46	8.81	8.17	8.51	6.51	6.89	6.9
Traes_1BS_A2F5A3F39	6.74	11.64	8.36	12.45	7.37	7.23	6.65	7.23	6.51	7.48	7.8	6.8	10.57
Traes_1BL_39C1317F0	5.25	5.14	4.98	5.64	4.82	4.76	4.51	6.36	8.19	5.23	5.26	4.12	4.9
Traes_6BS_215AB5FF8	9.59	9.27	9.7	9.02	9.63	7.73	10.18	8.71	9.77	7.93	9.41	9.6	8.75
Traes_4AS_8ABAC399B	5.63	5.16	5.65	7.88	5.54	3.72	5.84	7.22	7.8	4.32	5.36	5.96	4.94
Traes_5BL_DA15C88FA	6.23	5.82	6.14	6.53	6.7	5.22	6.63	7.13	7.04	5.07	5.67	6.92	6.64
Traes_6BS_95C487FB9	5.83	5.39	5.4	5.84	5.14	5.58	5.15	4.8	6.85	4.46	4.96	9.12	6.28
Traes_5AL_852A1474C	7.6	6.19	8.29	7.13	8.7	10.42	8.16	10.44	9.44	8.68	7.89	8.93	8.44
Traes_7BS_E11EC3E6E	8.93	8.78	8.7	8.9	9	9.67	8.48	10.54	10.55	9.64	9.94	9.18	10.01
Traes_2DS_99D0CE4EF	3.09	2.96	3.11	3.41	3.11	3.09	3.06	3.15	3.02	3.34	3.31	3.15	3.23
Traes_2AL_B8AB48108	8.04	9.11	7.83	8	7.99	6.4	5.69	6.28	5.53	5.54	6.93	7.52	7.19
Traes_5DL_AD04F7874	9.39	9.17	9.04	10.05	9.14	7.67	8.96	8.57	9.38	8.36	9.08	8.78	8.7
Traes_3B_FB0FE0868	6.74	6.01	6.4	7.28	6.66	4.92	7.04	7.67	7.65	4.44	5.98	6.64	4.68
Traes_2DL_C3100D10D	6.57	6.05	6.71	6.63	6.26	4.11	6.61	4.99	5.36	4.46	4.85	7.41	4.97
Traes_6DS_2532259B8	8.65	8.24	8.76	8.21	8.88	6.86	9.37	8.24	8.79	5.99	8.7	8.9	8.16
Traes_3DL_1488959A8	3.77	3.63	3.71	3.74	3.96	5.15	4.57	4.81	4.22	3.63	5.57	3.87	4.54
Traes_3B_F791527C2	6.22	6.53	6.25	5.87	5.93	5.79	5.91	6.11	5.24	5.45	5.8	6.42	4.86
Traes_7DL_801BC1E0F	8.17	7.82	8.11	8.12	8.03	9	8.69	9.47	9.68	10.08	8.67	8.65	10.18
Traes_7AL_C6434FE8D	6.47	6.27	6.44	6.45	6.54	7.04	7.06	7.44	7.97	8.11	7.05	7.01	8.34
Traes_3B_2ADABF758	9.19	8.96	9.1	8.79	9.31	8.72	9.46	8.72	8.84	9.15	8.72	8.99	7.76
Traes_3B_56629B9BE2	3.86	3.66	3.63	3.85	3.79	3.77	3.66	7.94	6.32	13.17	3.65	3.85	3.9
Traes_1DL_D7AF9D2EC	8.79	8.8	8.5	9.18	8.64	9.01	8.8	8.39	9.17	12.1	8.09	9.22	7.47
Traes_6BL_C9B82742C	6.11	6.13	6.15	6.29	6.47	5.59	6.29	6.02	5.96	5.03	6.8	6.12	5.73
Traes_4BL_CB29C15C5	9.35	8.23	9.64	8.48	10.26	9.53	8.03	6.02	9.7	11.44	9.23	9.72	9.67
Traes_7BS_54E859139	8.23	6.22	8.07	6.33	8.36	6.18	8.09	6.46	5.45	5.69	8.08	8.05	4.98
Traes_4DS_DA9D690DF	6.13	6.19	5.98	7.51	6.37	5.89	6.16	6.81	6.94	5.89	6.34	6.27	7.49
Traes_4AL_8261340A1	6.54	6.36	6.07	7.6	6.61	6.09	6.45	7.05	7.32	6.1	6.37	6.26	7.66
Traes_3AS_4AAF923CA	9.88	11.17	10.05	11.16	10.61	9.6	11.03	5.37	4.95	6.44	6.59	7.36	5.46
Traes_3AL_0714C5FD6	7.08	7.47	7	7.1	6.8	6.9	7.37	6.25	6.56	6.87	6.67	6.77	6.48
Traes_6BS_5A5FFAD49	8	7.79	8.19	7.64	8.4	7.34	9.02	7.95	8.29	7.28	8.52	8.72	8.86
Traes_2DL_D76A6774E	7.38	6.96	7.52	7.62	7.91	6.4	9.21	8.64	9.94	10.79	9.15	8.89	8.34
Traes_7BL_7E32A8329	6.04	6.48	7.23	5.78	7.07	6.54	7.3	7.16	5.81	6.39	6.76	7.09	6.08
Traes_1AS_37424AFD6	9.02	9.86	9.47	9.57	9.34	9.11	9.77	10.06	10.83	10.31	9.55	9.61	9.57
Traes_2BL_13F87C128	8.63	8.82	8.74	8.02	8.56	7.78	8.66	8.35	8.96	8.28	8.34	8.97	9.73
Traes_2DL_9A5596BB0	8.11	8.11	7.98	7.87	7.9	7.35	8	7.96	8.6	7.61	7.54	8.09	8.64
Traes_7DL_8A2266279	7.64	7.74	7.93	6.83	8.09	7.79	8.83	8.15	8.77	8.8	8.19	9.1	9.75
Traes_7AL_8D721316C	6.17	6.32	6.34	5.24	6.33	6.03	7.29	6.42	7.26	7.53	6.66	7.49	9.11
Traes_6BL_E6DA9DBA1	6.35	5.53	6.06	5.27	6.15	5.15	6.37	5.25	5.47	5.62	5.49	5.77	5.04
Traes_6AL_487ACBF08	7.98	7.54	7.82	7	7.94	7.53	8.26	7.27	7.73	7.22	7.07	8.36	7.12
Traes_3B_791A6E8DF	6.05	5.74	5.84	6.18	6.78	9.22	5.19	7.81	5.3	5.65	5.84	4.86	6.04
Traes_6AS_DF6C22BF3	6.41	6.88	6.6	9.75	6.91	5.71	7.06	8.53	9.46	6.97	6.43	6.13	7.12
Traes_4DL_5640A8CC5	6.42	8.43	9.3	8.19	11.3	9.89	5.34	5.05	4.83	5.62	5.67	6.6	5.59
Traes_4BL_410DEBFD3	6.51	6.87	7.3	7.35	8.87	8.24	6.26	6.08	5.96	6.63	6.06	6.11	6.06
Traes_5BS_23717182B	4.38	4.18	4.2	4.18	4.26	4.48	4.57	4.38	4.17	4.81	4.27	4.08	4.91
Traes_1BL_40FB1B9E5	9.24	9.75	9.33	9.89	9.21	11.05	9.42	10.25	9.46	10.42	9.67	9.99	9.95
Traes_7DL_310E46F15	8.78	9.26	9.69	8.39	8.17	9.08	9.69	8.94	9.96	8.69	7.23	10.27	7.64
Traes_7BL_998EC9F74	4.46	4.73	4.71	4.49	4.26	4.8	4.7	4.71	5.13	4.64	4.34	5.07	4.52
Traes_5DL_989C93D0B	9.84	9.97	9.75	9.95	10.03	9.01	10.63	4.76	7.54	6.19	7.71	9.15	7.94
Traes_4AL_68B60F6AA	5.51	7.64	8.21	7.88	6.8	4.91	5.49	4.86	5.57	4.65	9.13	4.7	5.13
Traes_6AL_1F7DAC5FA	9.12	5.07	7.47	5.11	7.99	7.82	10.33	11.79	12.34	5.92	9.97	8.55	6.93
Traes_4BL_4E9C903D0	8.4	7.73	6.42	7.01	7.01	7.6	6.52	5.24	8.17	6.98	8.26	6.6	5.91
Traes_4AL_F46203719	10.64	7.97	9.22	7	7.59	5.07	7.99	8.01	9.81	7.48	7.31	9.42	5.49
Traes_3B_F06C88F60	7.74	6.62	7.13	6.17	6.49	6.06	6.73	5.72	6.46	4.57	6.83	6.36	5.63
Traes_1BL_33A3CED20	8.05	7.03	7.51	6.4	7.71	9.62	8.05	8.58	8.19	11.12	8.3	8.23	6.94
Traes_2DL_E14B9F774	3.18	3.44	3.38	3.4	3.42	3.55	3.34	3.11	3.36	3.17	3.18	3.27	3.34
Traes_6DL_8898A7FB0	8.19	8.98	8.35	9.7	8.2	8.33	7.83	7.22	7.43	8.68	7.61	7.68	8.01
Traes_1AS_2EC304B15	8.83	9.48	9.18	9.39	8.54	7.61	8.97	10.83	11.05	6.64	10.63	8.03	10.2
Traes_7DL_E8584BFF8	8.45	8.35	8.76	8.21	8.89	7.83	9.53	8.83	9.51	8.49	8.95	9.59	9.55
Traes_3B_EC9D0FC5F	7.24	6.39	7.17	5.54	7.19	5.6	9.91	7.56	7.58	6.1	8.4	7.55	6.26
Traes_1DS_0435E9A1F	10.55	11.41	10.96	10.79	10.49	11.29	10.38	11.27	11.12	13.26	11.01	11.5	11.86
Traes_1AS_682A666AE	10.77	11.57	11.04	11.03	10.67	11.26	10.55	11.43	11.33	13.45	11.15	11.71	11.84
Traes_1DS_125A395C1	7.29	7.42	6.25	7.03	7.71	8.22	6.75	6.05	5.92	6.2	6.25	6.19	6.29
Traes_5AL_59A1CEB28	5.2	5.56	5.35	5.42	5.2	5.67	5.83	5.55	5.84	6.25	5.18	5.8	5.89
Traes_2DL_F2C4569D7	4.69	4.28	4.26	4.12	4.4	4.65	4.12	4.35	4.28	4.18	4.56	4.38	4.56
Traes_3AL_5D77BFE80	10.59	10.43	10.59	10.48	10.51	9.78	10.76	9.75	10.39	10.35	10.14	10.21	10.17
Traes_4DS_9C2FD9F381	3.25	3.32	3.27	3.25	3.22	3.58	3.18	3.14	3.33	3.75	3.13	3.04	3.27
Traes_5DL_DCB06802A	8.92	8.34	8.94	7.92	8.84	6.76	8.98	8.35	8.29	5.66	8.73	10.45	9.4
Traes_4BS_2E9D73915	8.37	8.53	7.06	7.83	7.35	8.19	6.28	6.68	6.03	5.16	7	5.11	6.54
Traes_7DS_54B6FE448	11.01	11.2	11.25	11.64	10.62	9	10.1	10.6	10.56	8.42	11.29	10.17	9.74
Traes_2BL_8DEC0EFBF	7.83	6.97	7.32	7.95	7.34	6.32	7.52	6.98	7.32	6.05	6.83	7.19	6.71
Traes_4BS_659C7D2C2	10.81	10.05	10.74	9.37	10.92	7.76	11.53	9.66	10.2	9.39	10.89	11.91	8.79
Traes_3AL_CF8C54319	3.66	3.47	3.63	3.49	3.64	3.62	3.71	3.56	3.55	3.95	3.57	3.66	3.85
Traes_6DL_136DE13FB	8.15	7.61	7.95	8.19	9.23	6.5	7.16	5.01	5.34	5.15	7.84	5.88	5.44
Traes_2AS_1569FE9F11	7.66	6.99	6.97	7.15	6.27	7.1	7.07	7.94	7.31	7.33	7.15	7.33	6.2
Traes_2AL_09333829B	5.55	5.08	5.53	5.1	5.82	5.08	7.12	6.4	6.64	5.11	7.52	5.99	6.02
Traes_2DL_AB3A10225	5.67	5.25	5.56	5.1	6.09	5.27	7.2	6.32	6.94	5.33	7.56	6.5	6.4
Traes_6DL_D029E79D0	8.49	7.88	8.44	7.65	8.43	6.79	8.88	7.38	7.57	6.01	8.2	9.02	8.44
Traes_4DL_EE41726EA	8.62	8.42	9.08	8.01	9.13	10.17	8.95	9.16	10.01	9.58	8.17	9.53	8.46
Traes_2DS_56E0A0F3B	6.85	6.25	7.02	5.94	6.91	3.8	7.51	6.48	6.06	3.79	6.86	7.2	5.81
Traes_2DS_51FA6743A	5.26	4.66	5.47	5.85	5.18	3.97	5.56	6.05	5.39	3.93	4.9	5.27	4.31
Traes_6AL_3D3A17B74	6.53	6.48	6.48	6.47	6.46	6.63	6.71	6.41	6.98	7.93	6.74	6.89	7.61
Traes_3DL_C1684BF20	4.84	4.73	4.35	4.7	4.53	4.53	4.75	4.58	4.54	4.53	4.57	4.74	5.04
Traes_5BL_89C0DE21C	6.49	5.92	6.37	6.8	6.12	4.8	6.12	6.47	5.84	9.8	5.45	5.52	4.75
Traes_6BL_F5F82174B	5.29	5.36	5.2	5.16	5.12	6.29	5.32	5.91	5.36	5.5	5.36	5.2	5.27
Traes_3AL_B21FE056C	5.01	5.09	4.96	4.86	5.03	5.04	5.18	4.11	4.55	5.04	4.97	4.96	4.88
Traes_5DL_BB9843FB4	4.79	4.97	5.07	4.85	4.8	4.8	5.14	4.81	5.03	5.16	4.98	4.92	5.11
Traes_1DL_FF32EE5CB	4.42	4.65	4.62	4.52	4.19	4.61	4.52	4.17	4.13	4.74	4.51	4.49	4.27
Traes_4DL_370A59EFC	5.21	5.64	5.2	6.77	5.23	5.26	5.68	7	7.03	5.34	5.3	5.36	5.33
Traes_1DS_FEFAE4EB7	6.12	6.1	5.77	7.43	5.78	6.38	5.84	6.67	5.62	6.24	5.83	5.71	6.18
Traes_4AL_C77F4AD2A	5.22	4.35	4.71	5.51	5.25	4.34	6.32	5.77	5.71	3.89	5.35	5.41	3.66
Traes_5DL_F149F6BD2	9.37	9.02	9.15	9.04	9.31	8.36	8.9	8.24	8.5	7.61	8.63	9.83	8.22
Traes_4BL_FAEE40C4A	6.49	7.03	6.93	7.49	6.66	6.59	6.26	5.66	6.52	7.07	6.35	6.51	6.77
Traes_6BS_3DA6B7806	3.59	3.45	3.44	3.5	3.33	3.41	3.46	3.13	3.29	4.21	3.45	3.36	3.34
Traes_6AS_AD173C5A3	6.14	5.64	6.05	5.52	5.98	4.95	6.02	5.61	6.03	5.12	5.69	7.36	5.69
Traes_1DL_57F246ADF	4.3	3.97	3.88	4.22	4.01	4.43	4.06	4.14	4.19	4.57	3.96	4.76	5.62
Traes_5BL_EC1F3715B1	6.25	6.3	6.28	6.76	6.39	6.46	6.31	6.75	6.51	7.6	6.73	7.32	7.53
Traes_4BS_6A0B5C129	6.76	6.11	6.38	6.3	6.73	6.29	6.83	6.21	6.33	6.97	6.57	6.39	6.68
Traes_2AL_84DE2C67B	7.86	7.27	7.79	6.85	7.87	6.29	8.12	7.18	8.02	6.6	7.59	8.8	6.45
Traes_3AL_57252611A	2.91	2.97	2.92	3	2.93	2.98	2.98	3.07	2.92	2.92	3.1	3.06	3.04
Traes_1BS_E1EADB03B	5.66	5.37	5.84	5.68	6.38	9.52	5.69	5.96	5.4	5.99	5.29	5.45	5.94
Traes_6BS_D40CD86F0	8.18	7.93	7.98	8.25	8.08	8.4	8.01	7.8	7.91	8.83	7.76	7.7	8.39
Traes_4AL_EC06F4A00	6.31	6.35	6.28	6.32	6.37	6.98	6.54	6.41	6.51	6.83	6.25	6.48	6.74
Traes_1BS_EC1EFB024	3.42	3.43	3.39	4.85	3.41	3.56	3.48	5.56	5.55	3.51	3.61	3.63	3.51
Traes_7DL_B9FCAE20E	6.59	6.6	6.65	6.89	6.63	6.41	7.16	6.5	6.48	6.66	7.3	6.48	6.28
Traes_7BL_80FFB0A13	4.62	4.73	4.63	4.8	4.5	4.83	4.62	4.88	4.69	5.48	4.69	4.64	4.65
Traes_4AL_F15D6F5BC	4.41	3.84	4.03	3.9	3.85	3.76	4.1	3.64	4.2	4.25	3.93	4.01	3.74
Traes_2DL_A9384D6C8	3.56	3.37	3.57	3.51	3.48	5.01	3.67	4.52	3.49	3.55	3.42	3.44	3.57
Traes_6DL_D3EA19F4E	4.5	4.42	4.27	4.56	4.22	4.09	4.81	5.25	5.19	4.62	4.71	4.87	4.45
Traes_5AL_CD47A37A6	4.85	4.85	4.8	4.53	4.65	4.85	4.85	4.85	4.94	5.36	4.85	4.78	5.14
Traes_3B_25320ED72	5.06	5.67	4.95	6.81	4.88	5.1	4.88	5.61	5.02	4.99	5.05	4.85	5.08
Traes_1DS_26788CFD4	3.78	3.79	3.85	3.78	3.8	3.78	3.97	3.81	3.86	4.29	3.8	3.72	3.84
Traes_6AL_AE17AA751	3.87	3.5	3.62	3.42	3.55	4.1	3.56	3.47	3.73	3.84	3.73	3.52	3.49
Traes_3B_50762F443	9.93	8.85	9.79	10.05	10.33	7.15	10.97	8.87	9.65	5.71	9.26	9.26	8.33
Traes_3B_3FC548749	4.14	4.18	4.11	4.1	4.11	5.47	4.18	6.22	3.82	4.29	3.94	3.93	4.19
Traes_4BL_94E5E213F	5.51	5.35	5.61	5.68	5.57	6.03	5.69	5.63	5.8	6.18	5.73	5.69	6.23
Traes_2DL_037522CF1	3.76	3.51	3.72	3.52	3.58	3.64	3.38	3.4	3.47	3.8	3.51	3.51	3.79
Traes_4BS_9831A28AE	4.61	4.85	4.57	4.9	4.68	4.91	4.77	4.71	4.61	5.05	4.73	4.66	5.66
Traes_1BS_1202C8C0D	3.35	3.19	3.48	3.37	3.43	3.35	3.25	3.35	3.4	3.69	3.31	3.58	3.15
Traes_5AL_CAD3E96E7	7.57	8.26	7.5	8.78	7.72	6.96	8.13	6.35	7.24	7.83	7.48	6.78	8.33
Traes_2AL_04F903351	5.91	5.73	5.82	6.02	5.69	5.75	5.71	5.24	5.79	6.38	5.79	5.59	5.73
Traes_5DL_8ED8376D9	5.42	5.21	5.21	5.1	5.22	5.38	5.49	5.05	4.86	5.14	5.12	5.17	5.3
Traes_2BL_79F1B50DF	4.46	4.15	4.26	4.75	4.18	4.73	4.68	4.15	4.17	4.28	4.28	4.3	3.58
Traes_7BS_C33DC08F4	3.53	3.52	3.54	3.63	3.5	3.66	3.47	3.52	3.69	3.81	3.54	3.52	3.36
Traes_3B_BD1C1A168	5.07	5.38	5.14	6.25	5.36	5.5	5.26	4.95	4.78	5.79	5.04	4.95	5.44
Traes_5BS_ACAA84BD0	5.91	6.61	6	7.06	5.75	5.39	4.87	6.68	8.07	5.45	6.53	5.6	5.66
Traes_3DS_71052A06E	3.79	3.97	3.93	3.78	3.68	3.82	3.84	3.83	3.84	4.23	3.83	3.71	3.92
Traes_2AL_83D0D0C3F	4.35	4.42	4.35	4.43	4.43	4.33	4.76	4.86	4.61	4.55	4.27	4.44	4.34
Traes_6DS_EF3C604B0	7.39	7.58	7.45	7.93	7.29	8.08	7.15	7.57	7.53	7.65	7.58	6.78	7.53
Traes_1BL_53C31B54B	6.99	6.79	6.86	7.32	6.81	7.26	6.95	6.91	7.39	7.62	6.99	6.75	7.02
Traes_4AS_51137189A	4.77	4.47	4.49	4.43	4.37	4.53	4.42	4.59	4.5	13.06	4.58	4.7	4.89
Traes_2BS_CADB1C601	7.17	6.9	6.9	7.36	6.82	7.46	6.89	7.1	7.39	7.23	6.74	6.87	7.22
Traes_5DL_91AE6CA271	6.31	6.38	6.18	6.74	6.23	6.31	6.33	6.6	6.44	6.42	6.57	6.18	6.45
Traes_5DL_070AF3F74	5.9	6.84	5.75	9.05	5.46	5.35	5.27	7.63	7.02	4.55	5.58	5.76	4.68
Traes_4DS_9C6CD24ED	4.72	4.41	4.43	4.17	4.29	4.49	4.56	4.15	4	4.63	4.4	4.53	4.14
Traes_4DL_FA8591613	3.58	3.64	3.74	3.46	3.89	4.07	3.5	3.49	3.64	3.71	3.51	3.57	3.61
Traes_2BS_6859C24E5	5.06	5.13	5.57	5.57	5.3	5.36	5.16	5.36	5.13	5.56	5.39	4.9	5.64
Traes_3AS_1DEBF1E8B	5.08	5.36	5.38	5.36	5.38	5.32	5.12	5.18	5.16	5.53	5.39	4.97	5.56
Traes_4DS_937F0A44D	7.5	7.84	7.59	8.45	6.97	6.84	6.71	6.86	6.69	7.16	6.81	7.15	6.87
Traes_5AL_B5FA7CEF0	6.21	5.73	6.17	5.68	6.24	6.38	6.41	7.21	6.55	6.56	5.67	6.6	3.69
Traes_3DL_D9A29948B	3.97	4.15	4.08	4.24	3.95	4.2	4.41	4.92	5.45	6.84	4.98	4.53	5.88
Traes_3B_3C43984EB	4.57	4.77	4.56	4.94	4.63	4.83	4.54	4.93	4.46	4.74	4.89	4.81	5.22
Traes_3AL_5631EB300	6.31	5.8	6.2	6.53	6.51	5.06	6.96	6.49	7.52	4.84	6.77	6.03	4.76
Traes_5DS_485F1D5FD	5.19	5.11	5.11	4.93	5.19	5.16	5.16	4.97	5.21	5.82	5.11	5.12	5.35
Traes_6BS_3D918779D	6.21	6.19	5.96	7.38	6.18	5.2	6.25	8.17	7.87	7.85	5.77	7.17	5.23
Traes_2DS_F37B7AEBE1	5.41	5.24	5.4	5.49	5.36	5.75	5.36	5.38	5.26	5.51	5.4	5.35	5.46
Traes_3AS_B4247C855	5.02	4.88	4.92	5.03	4.8	5.09	5.2	5.69	5.44	4.79	5.99	5.25	4.53
Traes_7AS_F2DF86C49	7.13	6.99	6.94	7.08	7.09	7.35	7.15	6.69	6.83	8.23	6.86	7.11	7.58
Traes_1BL_92AA2A265	3.22	3.52	3.19	4.72	3.2	3.37	3.16	3.09	2.97	3.43	3.15	3.05	3.09
Traes_3B_5F7FFAC8C	6.5	6.26	6.19	6.49	6.21	6.53	6.12	6.22	5.88	8.14	6.15	6.31	6.88
Traes_5BL_16D3D8BEC	5.54	5.65	5.46	6.68	5.24	4.9	5.69	6.26	6.61	5.39	5.36	5.78	4.86
Traes_6DS_4E0833FB1	4.41	3.86	4.21	4.1	4.93	4.19	4.46	4.32	4.48	4.18	4.28	4.61	4.11
Traes_7BS_A97A8D175	4.7	4.27	4.42	4.34	4.72	4.46	5.16	4.79	5.6	4.53	4.58	4.74	4.01
Traes_2BL_486009929	6.49	6.57	6.68	7.56	6.66	5.49	7.04	9.13	7.36	5.57	5.94	6.5	5.95
Traes_2BL_FF2BB4801	4.93	4.69	4.71	4.62	4.74	4.38	4.64	4.74	4.86	5.15	4.9	4.9	4.75
Traes_2DS_00DB0399E	6.73	6.66	6.57	6.54	6.49	6.95	6.55	6.18	6.23	7.47	6.34	6.82	7.18
Traes_7AL_F0AD673E0	3.71	3.8	3.62	4.18	3.65	3.73	3.74	4.15	4.39	3.89	3.69	3.85	3.8
Traes_5DS_B05596869	3.03	3.07	3.03	2.97	3.09	3	9.42	9.53	9.69	8.11	7.34	3.25	3.89
Traes_5AL_EBF32FE10	3.34	3.21	3.13	3.32	3.04	3.47	9.38	9.85	9.92	8.18	6.7	3.2	4.04
Traes_4DL_3A16689F6	3.78	3.95	3.82	4.04	3.82	5.63	3.9	6.96	4.04	3.86	4.26	3.97	4.49
Traes_5BS_427C77CAB	6.57	6.41	6.73	6.12	6.71	5.85	7.65	6.4	7.18	8.9	6.22	6.96	5.72
Traes_6DL_036293C55	6.77	6.37	7.01	8.06	7.57	9.31	7.5	10.68	8.04	6.73	7.02	7.01	6.79
Traes_6BL_60726C7E8	3.78	3.58	3.61	3.68	3.57	3.83	3.61	3.56	3.86	3.85	3.65	3.64	4.14
Traes_2DS_F37B7AEBE	5.51	5.56	5.76	6.36	5.43	7.06	5.26	6.91	6.27	5.44	5.74	5.63	5.4
Traes_1DS_AAA7B8951	4.65	4.65	4.53	4.78	4.68	4.43	4.6	4.54	4.46	5.05	4.56	4.98	4.45
Traes_3DS_72524290F	6.27	7.2	6.91	6.63	5.65	6.31	6.19	7.16	5.75	5.23	4.77	6.72	6.05
Traes_3B_6705A5211	5.15	5.08	5.17	5.17	5.03	5.11	5.09	4.99	5.05	5.35	5.13	5.04	5.89
Traes_7BS_E02DEC947	4.56	6.08	5.51	7.24	5.63	6.21	6.18	7.62	6.47	5.59	4.58	4.98	4.28
Traes_4DL_A35860CB4	7.65	7.06	7.39	7.43	7.79	6.44	7.75	7.44	7.33	6.7	7.13	8.64	7.01
Traes_3B_7ABEA6AAD	4.68	5.3	5.86	6.18	5.77	5.1	5.23	5.47	4.13	4.79	4.33	3.98	4.78
Traes_4AS_6C23CE2D6	5.9	5.87	5.76	6.03	6.06	5.71	5.82	5.5	5.28	6.52	5.36	5.22	5.34
Traes_5AL_71985B7B2	5.76	5.96	5.87	6.16	6.15	6.06	6.29	6.9	7.19	6.09	6.4	6.07	6.93
Traes_4AS_3662A9E87	3.86	4.65	5.63	4.27	4.93	4.86	3.55	4.44	3.3	3.84	3.52	3.42	4.19
Traes_6AS_4BC1DE504	7.61	7.39	7.72	6.27	7.2	7.95	7.77	8.25	7.94	8.66	6.42	8.45	6.59
Traes_2BL_CA6D7F377	4.82	4.77	4.93	4.2	5.04	4.12	5.2	4.06	4	4.37	4.37	4.96	4.49
Traes_4DL_3AA42353D	6.97	6.32	7.19	5.89	7.17	5.97	8.05	6.17	6.71	7.66	6.72	7.15	6.58
Traes_1AS_5F591BB6F	5.92	5.6	6.25	5.6	6.38	5.7	7.1	7.03	6.39	4.88	6.13	6.41	5.76
Traes_4AL_77F4CC833	5.6	5.39	5.67	6.21	5.56	5.12	5.48	7.14	6.36	5.72	4.95	5.08	4.63
Traes_7DL_8DFE5AF5E	7.8	7.36	8	8.04	8.01	7.02	8.33	8.02	8	6.89	7.68	8	7.8
Traes_4AL_DF45795AA	5.56	5.65	5.47	5.99	5.46	5.56	5.4	5.55	5.42	6.24	5.54	5.47	5.87
Traes_4AS_CFF3CB872	7.14	6.42	7.03	7.72	6.79	4.14	7.15	7.19	7.41	4.17	6.29	6.99	4.34
Traes_2BL_230A3A2D0	6.28	6.3	6.24	6.35	6.54	7.01	6.47	5.9	6.11	7.11	6.14	6.04	6.72
Traes_4BL_E60B04022	3.13	3.3	3.26	3.34	3.11	3.18	3.17	3.2	3.24	3.31	3.19	3.15	3.42
Traes_5AL_F2A30FDBF	10.61	10.18	10.31	10.65	10.15	8.79	9.78	9.5	10.27	9.31	9.38	9.97	8.76
Traes_5BL_2F0E6C496	6.99	6.18	7.37	6.14	6.57	6.05	6.02	6.24	5.77	6.89	8.06	6.1	6.82
Traes_1AL_041EBB4A6	6.2	7.11	6.26	7.45	6.31	6.12	6.13	5.92	7.14	6.4	6.71	6.1	9.79
Traes_5BL_04768821D	4.74	4.88	4.81	4.9	4.88	4.72	4.74	4.59	5.04	4.84	4.57	4.87	4.39
Traes_5AS_EC41EF7CA	4.54	4.43	4.46	4.6	4.56	4.32	4.54	4.6	5.23	4.64	4.56	4.47	4.59
Traes_4AS_B2CDBFB54	4.87	4.67	4.69	5.05	4.59	5.35	4.5	5.04	5.04	5	4.92	4.59	4.79
Traes_2BL_59B9199D9	4.47	4.38	4.2	4.52	4.33	4.52	4.5	4.52	4.59	4.76	4.66	4.5	5.12
Traes_6AL_54F112708	9.01	8.86	9.3	8.26	9.31	7.2	9.81	8.4	9.29	9.62	8.85	9.65	7.19
Traes_2BL_02465D5C6	4.35	4.32	4.15	4.03	4.22	4.39	4.81	4.44	11.06	4.4	4.32	4.3	5.25
Traes_3B_40E8424C9	4.38	4.35	4.2	4.33	4.29	7.56	4.33	4.04	4.41	4.4	4.3	4.61	4.02
Traes_2AS_E1C5E1CF3	6.88	7.56	7.21	7.98	6.63	7.5	6.39	7.83	7.85	7.23	7.06	6.04	6.95
Traes_5BL_F08C5D7AE	10.79	10.53	10.67	11.08	10.58	9.68	9.85	9.95	7.58	7.71	8.42	10.63	8.09
Traes_6DL_AC060BD8E	6.62	6.24	7.01	6.31	7.57	6.39	6.21	6.04	5.85	6.66	6.48	6.37	5.69
Traes_4BS_5E37B93A8	6.71	6.46	6.42	6.44	6.54	6.59	6.44	5.89	6.1	6.55	6.34	6.49	6.58
Traes_4DS_ADBA6E30A	9.11	8.37	9.04	8.61	9.33	8.75	9.25	9.69	8.88	9.56	8.06	8.43	7.42
Traes_4BS_2EE4988CD	8.23	7.58	8.34	7.76	8.52	7.95	8.45	9.1	8.11	8.69	7.39	7.45	6.57
Traes_5DL_9CC4EC839	4.85	4.86	4.89	4.68	4.78	4.89	6.29	5.48	5.99	5.56	5.52	4.79	5.21
Traes_2DL_903A29CBA	3.14	3.38	3.18	3.39	3.26	3.58	9.82	9.85	9.67	7.48	7.58	3.08	5.24
Traes_7DS_C8938031B	4.77	4.71	4.67	4.65	4.81	5.04	4.84	4.68	4.46	5.43	4.78	4.81	5.02
Traes_1DL_71B026104	3.99	3.83	3.91	3.59	3.6	3.99	6.46	7.49	3.67	4.32	7.04	3.63	3.98
Traes_7BS_9B2A4DBEA	5.49	5.39	5.28	5.57	5.27	5.71	5.39	5.38	5.5	6.29	5.47	5.51	5.81
Traes_7DS_948FD23FB	3.91	3.73	3.65	3.75	3.69	3.91	3.96	3.75	3.83	4.04	3.75	4.1	4.15
Traes_5BL_1472D645B	5.11	5.1	5.17	5.25	5.03	4.9	5.06	5.2	5.15	5.46	5.1	5.1	4.91
Traes_2AS_3A517A515	6.75	6.29	6.91	6.06	6.63	5.51	7.04	6.45	6.84	6.13	6.32	6.8	6.33
Traes_3B_CEEF8E71A	5.28	5.48	5.34	5.79	5.25	5.94	5.22	5.21	5.12	5.6	5.33	5.17	5.28
Traes_7DS_F5FDB6AD1	5.54	5.09	5.33	6.28	5.47	4.54	5.56	5.12	6.19	5.31	5.13	5.32	4.81
Traes_5AL_21C395CA8	3.69	3.76	3.8	3.9	4.05	3.99	7.07	7.82	8.4	7.68	8.47	3.79	5.63
Traes_1DL_D5BBCA2D0	5.82	5.51	5.54	5.83	5.44	5.87	6.06	6.28	7.18	7.25	6.78	5.48	5.8
Traes_4DL_3A77EDB4C	8.76	8.2	8.91	7.95	8.56	5.87	9.16	7.6	8.17	6.78	8.46	8.87	8.03
Traes_1AL_55E4D53AF	6.72	7.72	7.19	7.86	7.23	8.86	8.07	6.61	8.24	10.91	6.99	8.13	7.76
Traes_1DL_FC0973C52	4.84	4.8	4.74	4.87	4.8	6.02	5.11	4.38	5.21	7.14	4.61	5.3	5.14
Traes_7AL_1CF278839	5.22	5.35	5.19	5.34	5.16	6.1	5.63	7.91	5.24	5.66	5.29	5.09	5.49
Traes_2BS_CF72E2D31	4.78	4.79	4.82	4.41	4.74	4.32	4.73	4.43	5.05	4.72	4.93	5.17	4.97
Traes_3AL_D09550C731	3.59	3.58	3.71	3.45	3.52	3.92	3.67	3.61	3.65	3.43	3.56	3.76	3.79
Traes_5AS_CA2D7A024	6.14	6.31	6.4	5.94	6.38	5.37	7.18	6.49	7.56	6.05	6.76	6.3	6.18
Traes_3DL_D4FBDA9DC	4.37	4.14	4.14	4.21	4.26	4.22	4.19	4.15	4.05	4.07	4.23	4.43	4.26
Traes_2DL_E17A1BB12	5.03	4.86	5.39	4.88	5.58	4.32	5.83	4.79	5.22	5.33	5.26	5.65	4.17
Traes_4DS_C865A9E93	5.72	5.77	5.27	5.36	5.24	6.38	5.38	5.76	5.35	5.41	5.38	5.31	4.78
Traes_6BS_6BED3CB2C	6.97	6.72	7.04	7.14	7.24	5.93	7.11	6.71	7.21	6.03	6.8	7.7	6.58
Traes_6AS_34F8549DD	7.04	6.54	7.02	6.96	6.9	6.02	7.06	6.57	6.89	6.04	6.7	7.55	6.15
Traes_2DL_3AB49D941	3.58	3.72	3.84	3.84	4.16	4.72	4.81	3.6	3.64	4.83	4.36	3.79	4.02
Traes_2DS_F8E15CA0E	4.06	4.18	4.26	4.68	4.32	3.96	4.62	5.74	5.22	4.61	4.03	4.52	4.47
Traes_2DL_7ED8C4B52	5.09	5.31	5.36	5.42	5.3	4.77	5.87	5.28	4.99	4.72	4.41	5.03	4.5
Traes_4BS_10F2C0427	8.52	7.97	8.49	8.05	8.38	6.33	8.91	7.5	7.98	5.22	8.44	8.62	8.08
Traes_5BS_07B1F2F4F	6.8	6.68	6.66	6.97	6.59	6.88	6.64	7	7.15	8.34	6.87	6.67	7.23
Traes_3B_174B7D5D2	7.71	6.36	7.07	6.46	6.99	7.75	7.03	6.13	4.72	5.95	5.55	7.25	8.03
Traes_3B_B6AFFEC05	4.06	4.11	3.91	4.05	3.83	4.04	3.94	3.8	4.19	4.02	3.92	3.88	4.27
Traes_1AL_E77BBB3DE	7.54	6.49	6.81	6.68	7.17	6.79	7.52	5.84	6.72	6.77	7.9	6.31	6.01
Traes_7DL_1654C8A74	5.91	5.31	5.76	5.54	5.87	5.56	5.82	5.2	5.25	5.97	5.92	5.41	5.45
Traes_1DS_70BE14BCA	4.1	3.84	4.08	3.75	3.86	3.81	3.95	3.59	3.8	4.32	3.91	3.93	3.93
Traes_5DL_95900F5DB	6.89	7.04	6.69	7.22	6.86	7.21	6.64	6.82	6.97	7.43	6.59	6.72	7.42
Traes_5DL_0C788D94B	4.78	4.53	4.55	4.37	4.59	4.52	4.49	4.43	4.28	4.55	4.53	4.46	5.1
Traes_2DL_13202251A	3.53	3.37	3.5	3.25	3.42	3.37	3.37	3.32	3.51	3.53	3.44	3.41	3.47
Traes_5BL_199A847E4	5.35	5.19	5.31	5.69	5.21	5.61	5.28	5.46	5.71	5.77	5.11	5.06	5.43
Traes_7BS_C79EBD23E	5.11	5.15	5.18	4.83	5.15	4.95	5.41	4.95	5.08	5.32	4.95	5.04	4.88
Traes_7AL_19F222799	9.05	9.57	10.11	8.31	8.62	9.37	10	8.9	10.06	9.62	7.44	10.52	8
Traes_6DS_611B7FFC2	5.68	4.96	7.26	4.61	6.71	6.8	4.86	5.49	5.49	5.39	5.06	4.75	4.35
Traes_6AS_A144A66D1	3.27	3.4	3.27	3.17	3.16	3.52	3.26	3.46	3.4	3.4	3.03	3.42	3.28
Traes_3B_8B06B6823	7.58	7.28	7.35	7.3	7.38	6.57	7.62	7.5	7.71	9.29	7.6	7.73	7.47
Traes_6DL_B3D380E3B	3.55	3.8	3.89	3.8	3.63	3.91	3.61	3.84	3.72	3.78	3.6	3.81	3.89
Traes_2DL_5C8D8DACA	8.83	10.76	9.38	10.32	5.89	4.1	4.83	3.97	4.09	5.73	4.75	5.38	4.2
Traes_7BS_4D5DE99CC	3.97	3.94	3.94	3.99	3.84	3.96	4.08	3.86	3.77	4.03	4.21	4.04	4.08
Traes_3DL_A3057429A	6.11	5.94	5.74	5.76	5.78	6.48	5.79	5.4	5.55	6.17	5.9	5.71	5.93
Traes_2BL_E3766BFA0	4.71	4.7	4.76	4.74	4.72	5.22	4.73	4.46	4.57	5.2	4.57	4.54	4.99
Traes_2DL_69EE502BC	4.69	4.86	4.76	4.87	4.61	5.95	5.03	5.45	4.98	6.45	4.99	4.68	4.83
Traes_4AS_6D708470C	4.24	3.97	4.07	4.24	4.05	3.9	3.95	3.79	3.8	4.75	4.05	4.15	4.38
Traes_2AL_CE25729E7	4.53	4.55	4.59	4.59	4.56	4.96	4.59	4.55	4.46	4.94	4.62	4.31	5.22
Traes_7AS_877A1C3F4	4.84	4.45	4.41	4.85	4.52	4.91	4.38	4.46	4.68	4.91	4.3	4.33	4.8
Traes_1DS_238932566	4.66	4.61	4.65	4.68	4.38	4.65	4.65	4.41	4.67	4.82	4.59	4.51	4.78
Traes_5DL_BD1C8E19E	3.87	4.18	4.1	4.09	3.96	3.7	3.84	3.74	3.94	3.74	3.85	3.87	3.87
Traes_7BL_02F3E2C78	4.38	4.45	4.48	4.21	4.19	4.82	4.27	4.26	4.32	4.69	4.23	4.6	4.5
Traes_7DL_02E7F7D6A	4.51	4.66	4.54	4.63	4.31	4.7	4.3	4.51	4.46	4.64	4.54	4.45	4.57
Traes_3B_B9EBDD0241	7.07	6.89	6.15	6.45	6.21	5.9	5.83	5.09	5.76	5.68	5.8	7.63	6.45
Traes_4AL_979DF5D95	3.12	3.35	3.16	3.24	3.13	3.25	3.08	3	3.22	3.67	3.23	3.28	3.5
Traes_4DL_FEF226C62	6.42	6.34	6.19	6.82	6.18	6.64	6.37	6.56	6.2	6.79	6.29	6.33	6.38
Traes_7AS_515D4A118	3.35	3.41	3.58	3.71	3.35	3.53	3.43	3.59	3.94	3.51	3.55	3.46	3.65
Traes_2BL_B15F55EBC	12.45	12.14	12.39	11.76	12.28	9.58	12.32	11.34	10.84	8.28	11.93	12	10.09
Traes_5AL_6D0E57ACB	6.71	6.63	6.6	6.5	6.88	5.88	7.26	7.16	7.07	6.23	6.44	7.87	7.13
Traes_1BL_F14523046	4.27	3.96	4.16	3.98	4.14	4.64	4.08	4.09	3.86	4.34	3.99	4.16	4.4
Traes_2AS_6C2F49AE0	4.3	4.25	4.18	4.42	4.25	4.25	4.17	4.03	4.21	4.6	4.18	4.28	4.33
Traes_5BL_FE6764BE9	4.37	4.32	4.25	4.62	4.25	4.9	4.3	4.26	4.37	4.55	4.43	4.39	5.05
Traes_1DL_25540DE53	3.72	3.64	3.65	3.65	3.64	3.69	3.58	3.49	3.38	4.14	3.76	3.68	3.71
Traes_6BS_83D68B5AE1	4.27	4.22	4.06	4.17	4.1	4	4.26	4.45	4.28	4.28	4.2	4.66	4.22
Traes_5BL_E6535628C	5.21	8.05	7.44	8.71	8.33	5.38	7.24	5.8	4.4	6.03	6.25	4.78	4.9
Traes_3DS_65BB825BC	6.2	5.48	5.51	7.27	5.54	4.66	5.12	6.02	5.86	4.69	4.72	5.2	4.9
Traes_5DL_C588E74B5	4.05	3.86	3.9	4	3.99	4.06	3.81	4	3.82	4.64	3.91	4.07	4.35
Traes_5DL_04461F12F	5.31	4.91	6.26	5.02	6.4	4.78	7.09	4	4.05	4.49	4.8	8.13	5.18
Traes_3B_716B59142	4.58	4.45	4.46	4.64	4.19	4.47	4.49	4.54	4.83	4.77	4.43	4.43	4.64
Traes_7AS_5293F3028	4.83	6.02	5.02	5.49	4.85	4.51	4.34	4.48	4.5	4.29	4.65	4.35	4.38
Traes_3B_3142C10C9	3.43	3.35	3.54	3.22	3.21	3.23	3.44	3.45	3.32	3.5	3.48	3.49	3.47
Traes_3AS_1810EB0A2	5.25	5.48	5	6.35	5.7	7.82	5.97	8	6.78	5.32	5.78	5.75	5.67
Traes_3DL_DBB198EC7	3.45	3.46	3.28	3.79	3.62	4.68	3.52	7.59	3.57	3.68	3.38	3.6	3.53
Traes_5BL_53D9B9762	5.62	5.26	5.56	4.54	5.08	4.46	6.26	4.51	5.59	5.17	5.11	6.36	5.22
Traes_6BS_E3510E27A	3.45	3.39	3.33	3.42	3.4	5.43	3.23	12.23	3.39	3.22	3.22	3.28	3.26
Traes_2DS_7917F0E44	3.41	3.54	3.38	3.36	3.32	3.41	3.4	6.53	3.48	3.87	3.33	3.31	3.5
Traes_2BL_80AC86A1A	4.43	4.31	4.35	4.08	4.12	4.31	4.29	11.78	4.19	4.23	4.22	4.4	4.41
Traes_1BS_573322FF1	4.52	4.44	4.57	4.98	4.33	4.13	4.59	4.32	4.35	4.43	4.39	4.64	4.27
Traes_6AS_920A35FA61	6.21	6.04	6.27	6.27	6.52	6.25	6.49	6.34	6.55	6.18	6.5	6.5	6.34
Traes_2BL_4A69A598E	5.44	5.39	5.19	5.04	5.26	5.67	5.33	5.05	4.94	5.71	5.28	5.39	9.45
Traes_7AL_7B5ACA69E	6.13	5.64	6.3	4.53	6.35	5.3	6.5	5.52	4.34	4.69	4.85	7.56	5.94
Traes_3DL_7FF56E663	5.86	6.26	6.07	5.56	5.61	6.06	6.36	6.17	8.16	9.03	7.48	6.97	6.21
Traes_1AL_B68E59AAB	5.62	5.45	5.6	5.52	5.55	5.66	5.68	5.39	5.61	6.01	6.58	5.15	5.88
Traes_5AL_4155E6870	8.36	8.03	8.58	8.27	8.43	5.56	8.65	5.32	5.87	5.32	7.87	8.12	5.62
Traes_6AS_2B85F4104	9.27	8.75	9.57	8.62	9.76	5.96	10.14	3.67	6.09	3.88	8.86	7.78	4.91
Traes_3AL_AC0130BFA	3.91	4.18	3.7	7.57	5.04	6.76	3.77	3.73	3.75	4.05	3.8	3.85	4.13
Traes_4BL_E6B9520A3	3.61	3.54	3.62	3.63	3.61	3.48	3.62	3.35	3.61	3.72	3.45	3.63	3.9
Traes_6AL_86BABC721	8.59	7.53	7.28	7.9	7.06	7.16	6.98	7.37	7.32	7.32	6.91	8.38	4.83
Traes_6BL_784C950E0	5.16	4.89	4.82	4.63	4.69	4.69	4.81	4.45	4.77	4.65	4.85	4.9	4.53
Traes_6DL_F11C3C833	7.8	6.54	6.65	6.31	6.15	6.38	6.28	6.22	6.27	6.67	6.45	7.39	4.11
Traes_1BS_024A580FB	4.33	4.32	4.28	4.33	4.01	4.11	4.33	4.29	4.3	4.48	4.3	4.3	4.21
Traes_3B_D94A71C85	6.58	6.59	6.55	6.72	6.53	6.4	6.55	6.14	6.46	6.74	6.57	6.53	6.51
Traes_1BS_757804D58	5.75	6.04	5.9	6	5.77	6.17	6.15	7.05	6.79	6.24	5.62	6.37	5.88
Traes_7DL_413D66224	7.76	8.06	7.66	8.28	7.46	7.75	7.34	7.44	7.42	8.06	7.24	7.33	7.8
Traes_6AS_3432A7BDF	6.61	6.31	6.61	6.53	6.6	6.22	7.19	6.78	6.83	6.45	6.88	7.13	9.33
Traes_3AS_4C4673A12	4.78	4.87	4.79	4.67	5.02	5.16	4.67	4.41	4.31	5.24	4.51	5.1	5.09
Traes_7BL_8A1D0A241	4.96	4.61	4.44	4.61	4.57	4.44	4.45	4.72	5.14	4.79	4.68	4.78	4.7
Traes_6BL_B926FE5D6	3.64	3.48	3.65	3.86	3.53	3.51	3.64	3.42	3.65	4.03	3.73	3.74	4.84
Traes_7BL_70E7494E5	3.19	3.26	3.28	3.12	3.27	3.2	3.19	3.28	3.24	3.32	3.24	3.24	3.57
Traes_4BL_430501C10	6.62	7.87	6.35	8.83	6.49	5.96	6.6	6.57	5.68	5.92	5.51	6.92	5.9
Traes_2AS_B97CC9D25	5.67	5.51	5.51	5.57	5.38	5.96	5.58	5.52	5.2	5.69	5.39	5.62	5.39
Traes_5BL_529907C56	8.06	7.58	7.92	8.07	8.15	7.32	8.3	8.54	7.77	6.7	7.86	8.86	7.14
Traes_7AS_722C376CF	3.1	2.98	2.85	3.1	2.83	3.08	2.85	2.94	3.03	3.18	2.95	2.96	3.13
Traes_2BS_186EA570A	5.26	5.42	5.15	6.09	5.29	5.49	5.45	6.44	6.64	5.87	5.32	5.32	6.26
Traes_7BS_343947775	2.84	2.92	2.98	2.92	2.86	2.88	3.02	2.95	2.86	2.81	2.97	2.89	3.07
Traes_4AS_51C01DC16	7.64	7.5	7.56	7.47	7.48	7.54	7.73	6.77	6.8	8.02	7.38	7.05	6.91
Traes_3B_8FA65C9A1	5.8	5.65	5.8	5.95	6	6.65	5.42	6.76	5.48	6.65	6.37	5.69	5.19
Traes_1BL_B95F8C666	4.43	4.04	4.19	4.2	4.28	4.59	4.35	4.15	4.31	4.74	4.28	4.08	4.43
Traes_6DL_22478164A	5.02	4.71	4.94	4.62	4.73	4.42	4.9	4.27	4.55	4.72	4.83	4.7	4.81
Traes_3DS_474F8AFA0	3.15	3.27	3.25	3.12	3.27	3.56	3.27	3.25	3.36	3.27	4.15	3.37	3.4
Traes_2AL_0C599D85F	5.95	5.45	5.73	5.75	5.82	6.24	6.08	6.1	6.14	5.82	5.9	5.58	5.47
Traes_4AS_1F3163292	5.76	6.04	5.51	6.43	5.83	6.21	5.68	5.98	5.73	6.06	6.25	5.76	5.87
Traes_4DL_FB4CB6ADB	3.56	3.98	3.6	3.77	3.74	3.86	3.61	3.53	3.21	3.78	3.64	3.45	4.1
Traes_3DL_CD24293CE	4.93	4.88	5.06	5.58	5.05	4.75	5.26	6.06	6.67	5.04	4.97	5.25	5.26
Traes_5BL_752A54614	4.49	4.32	4.29	4.61	4.34	4.11	4.54	4.53	4.77	4.25	4.14	4.59	4.6
Traes_7AL_DDB77B9FF	6.36	5.93	6.16	5.9	6.07	6.44	6.45	5.69	6.13	6.9	6.16	6.07	6.25
Traes_5BL_50E133EB1	3.37	3.44	3.38	3.67	3.1	3.47	3.37	3.37	3.45	4.16	3.52	3.41	3.95
Traes_3B_1F2460B8A	4.75	4.72	4.75	4.82	4.64	4.77	4.65	4.85	4.77	5.56	4.76	4.68	5.3
Traes_3DS_E0EF3E9AB	6.85	6.87	6.65	7.03	6.7	7.08	6.62	6.84	6.23	6.98	6.44	6.63	6.95
Traes_7AL_C24AA4192	3.97	3.99	3.81	4.03	4.01	4.25	3.96	4.29	3.96	3.83	4.01	4.05	3.7
Traes_5BL_FCF02145F	7.4	6.95	6.76	6.89	7.17	6.59	6.94	4.98	5.45	6.07	6.45	7.08	7.03
Traes_5BL_2917941A9	5.46	5.48	5.36	5.87	5.44	5.54	5.39	5.41	5.3	5.52	5.38	5.33	5.58
Traes_3DL_44A324B22	6.06	6.06	5.97	6.16	5.89	6	6.06	6.21	6.4	6.32	6.17	6.06	6.01
Traes_4AS_C318715F9	5.04	6.4	5.59	6.24	5.46	5.09	5.72	4.54	6.8	5.34	5.18	5.89	5.36
Traes_2DL_644383DE2	4.19	3.87	3.67	3.86	3.78	3.93	4.16	3.82	4.3	4.12	4.11	3.89	4.52
Traes_3AS_47DAFFD83	3.41	3.33	3.45	3.24	3.28	3.61	3.28	3.28	3.26	3.44	3.42	3.32	3.51
Traes_5DL_FFF0AA252	3.06	3.18	3.14	3.34	3.18	3.09	3.23	3.01	3.24	3.34	3.14	3.21	3.26
Traes_6DL_64573D0A6	3.87	3.7	3.72	4.52	3.88	3.72	3.92	4.76	4.95	3.74	4.04	3.76	3.67
Traes_2BS_2CA9DB5DE	3.73	4	3.86	3.92	3.83	3.9	4.11	4.07	4	4.18	3.9	4.08	4.23
Traes_2BL_9E115B19F	4.86	4.82	4.66	4.5	4.89	4.32	5.03	4.08	4.16	7.11	7	5.49	4.44
Traes_1DL_EEFA8572E	3.46	3.23	3.38	3.35	3.15	3.5	3.41	3.27	3.36	3.89	3.27	3.3	3.43
Traes_6AS_0AE5E0EA6	8.43	8.3	8.48	9.41	8.48	8.04	8.73	9.69	9.45	7.38	8.66	9.13	8.73
Traes_2DL_66F9CEA3C	3.39	3.67	3.41	3.38	3.5	3.49	3.54	3.5	3.37	4.04	3.48	3.55	3.57
Traes_2BL_216652F6B	3.87	4.27	3.91	5.33	3.95	3.89	3.6	3.91	3.91	4.05	4.03	3.57	3.92
Traes_6BL_59FD7B5E5	4.41	3.82	4.49	4.28	4.94	3.76	4.44	4.92	4.29	4.44	4.6	6.11	4.7
Traes_5BS_BE6397B54	4.62	4.41	4.72	4.25	4.82	4.22	5.01	3.85	4.16	4.44	4.22	4.64	4.27
Traes_7BL_40F7010CC	3.64	3.76	3.7	3.53	3.71	3.56	3.83	3.96	4.2	3.76	3.55	3.93	3.7
Traes_5DL_83DA6EC83	3.81	3.97	3.91	3.77	3.87	3.62	4	3.75	4.34	3.77	3.91	4.08	3.56
Traes_6DS_6ECD63B95	3.78	3.8	3.7	3.59	3.63	4.1	6.29	3.83	5.36	4.21	4.11	3.51	3.64
Traes_1AS_80C01987D	4.39	4.07	4.25	4.15	4.91	3.81	5.35	3.37	3.81	3.97	4.6	3.8	3.67
Traes_3AL_BE11882DF	5.12	4.9	5	5.16	5.17	5.3	5.37	5.05	4.47	5.32	5.03	5.05	4.72
Traes_4AS_A10921326	3.93	4.06	4.1	3.95	4.14	4.19	4.08	3.86	3.88	4.84	4.16	4.1	4.66
Traes_3B_A37829D67	7.8	8.67	8.51	9.65	7.15	6.77	6.03	7.02	6.62	6.43	6.64	6.57	6.73
Traes_1DS_2528CAD16	4.69	6.3	4.57	6.24	4.42	4.67	4.47	4.57	4.6	5.34	4.74	4.81	4.59
Traes_2BL_09BC0104D	6.15	5.86	5.99	7.81	5.95	6.01	5.95	6.03	5.69	5.66	5.8	5.83	6.07
Traes_1AL_F4EC674B3	5.47	5.37	5.32	6.53	5.29	5.58	5.42	5.29	5.17	5.27	5.14	5.22	5.81
Traes_7DL_A7F7C3C7E	6.05	5.96	6	6.11	5.82	5.75	6.16	5.51	5.87	5.98	5.94	5.97	5.2
Traes_3AL_C623DDC1B	6.08	5.53	5.75	5.54	5.64	6.21	6.74	6.06	5.66	5.84	6.31	6.22	5.68
Traes_3AL_14A36F545	7.03	7.91	7.47	8.21	7.79	7.25	7.21	8.72	8.61	7.65	8.19	8.17	9.08
Traes_2DS_4A7081FC9	6.12	6.14	6.34	6.55	6.56	5.75	6.9	7.06	7.47	7.16	6.05	7.13	4.5
Traes_2BS_D44A3B19F	6.56	6.4	6.79	6.65	7.12	6.22	7.61	7.21	7.44	7.61	6.69	7.55	6.92
Traes_1AL_52C5531A4	7.39	7.44	7.43	7.55	7.33	8.26	7.87	8.54	8.04	8.28	7.77	7.76	7.64
Traes_2AS_84EA9C609	8.59	9.33	8.79	9.71	8.25	11.93	8.05	10.37	7.91	5.95	9.22	7.75	6.29
Traes_1BS_680CF6C21	5.12	5.01	4.86	5.69	5.1	5.28	5.08	5.13	5.22	5.68	4.98	5	5.34
Traes_2DL_71F120931	6.22	5.7	5.52	5.95	5.56	6.92	5.96	6.5	6.53	6.43	5.26	5.34	5.33
Traes_7AL_CC4FAE41F	4.01	4	4.06	4.18	4.21	3.93	4.39	3.88	4.1	5.74	3.96	4.09	3.97
Traes_6DS_43902276F	3.89	3.83	3.74	3.64	3.78	3.67	3.98	3.58	3.51	4.03	3.77	3.71	4.17
Traes_5AL_D3B6FE48E	4.11	4.04	3.89	4.03	3.98	3.87	3.84	3.93	3.93	4.42	4.07	3.77	5.12
Traes_6BS_B0FFC3C42	3.54	3.29	3.39	3.5	3.35	3.57	3.43	3.46	3.51	3.43	3.53	3.46	3.38
Traes_7DL_4C9302CF2	2.9	3.59	3.12	3.52	3.1	3.39	3.04	3.41	3.21	3.14	3.19	3.04	3.27
Traes_5BL_5D0539D02	5.6	5.72	5.74	6.08	5.58	6.4	5.64	5.38	5.62	6.2	5.67	5.77	6.29
Traes_6AS_D000E8364	5	4.96	4.92	5	4.93	4.6	5.04	4.62	4.62	5.38	4.79	4.84	4.57
Traes_5DL_852F246A7	4.86	6.89	4.87	8.69	7.14	9.33	5.61	10.32	7.79	9.66	6.01	5.25	7.15
Traes_7BS_C19A41986	8.52	8.02	8.65	8.11	8.6	6.09	9.35	5.76	5.7	7.59	7.37	7.68	5.03
Traes_2BS_F310D15CA	3.24	3.4	3.09	3.13	3.16	2.95	3.07	3.01	2.93	3.05	3.07	3.46	3.06
Traes_6BL_B599E4710	4.58	4.45	4.63	5.3	4.69	4.86	4.76	5.03	5.17	5.28	4.81	4.85	5.23
Traes_7DL_71DA2B98D	3.29	3.38	3.26	3.27	3.19	3.33	3.32	3.15	3.09	4.07	3.24	3.34	3.59
Traes_3B_4F4479FAF	6.22	5.91	6.32	6	6.5	5.97	7.55	6.08	7.07	6.1	6.59	6.58	6.5
Traes_2DS_9F6EA1670	6.76	6.99	6.9	6.96	6.87	6.69	7.13	7.1	6.81	7.29	7.05	6.33	6.79
Traes_6BS_2EE276741	7.53	7.56	7.71	7.39	7.64	6.98	8.07	7.32	8.29	7.51	7.64	8.11	8.16
Traes_6AS_4BFE9C402	5.47	5.11	5.38	5.36	5.43	5.73	5.59	5.75	5.5	4.93	5.15	4.95	5.06
Traes_2AL_5766736C8	3.76	3.67	3.56	3.76	3.55	3.93	3.66	3.91	3.87	4.11	3.69	3.87	3.68
Traes_2DS_28D8638F5	4.05	4.47	4.01	4.11	4.03	4.01	3.81	4.18	3.94	4.18	4.01	3.85	3.91
Traes_2AS_1569FE9F1	3.92	3.97	3.8	4.15	4	4.17	3.78	4	4.05	4.25	4	3.75	4.01
Traes_1AL_D36224AD9	4.05	4.18	4.23	4.4	4.12	4.33	4.4	4.38	4.36	5.03	4.32	4.12	5.04
Traes_3B_AEA597452	4.51	4.33	4.31	4.26	4.16	5.06	4.32	4.5	4.24	5.05	4.33	4.24	4.28
Traes_2AL_2ABB28A56	3.16	3.19	3.18	3.26	3.22	3.19	3.15	3.35	3.3	3.31	3.34	3.19	3.15
Traes_5DS_6D4421C33	4.34	4.56	4.64	4.9	4.66	4.35	4.4	4.71	4.82	4.23	4.34	4.28	4.46
Traes_7AL_B4C4AA1B1	6.9	5.83	6.76	5.62	7.03	5.17	7.5	6.41	5.57	6.22	7.02	8.16	7.51
Traes_5AL_0B70FE57B	3.94	3.75	3.76	3.71	3.65	3.99	3.69	3.7	3.87	3.96	3.66	3.85	4.18
Traes_2BL_E6E029813	6.4	5.5	5.82	6.74	6.19	5.73	6.86	6.21	7	5.34	6.27	5.88	5.5
Traes_1BS_AD47D1583	4.55	4.54	4.55	4.74	4.35	4.82	4.39	4.47	4.27	5.15	4.41	4.26	4.53
Traes_6AS_68AD15C6B	3.99	3.89	3.79	3.7	3.56	3.57	3.79	3.41	3.71	3.58	3.66	4.03	3.74
Traes_5DS_976CBF9EB	4.95	5.14	5.18	5.18	5.06	4.98	5.43	5	5.32	4.82	4.87	5.14	4.6
Traes_4AL_04C3D1853	4.84	4.94	4.77	4.94	4.93	5.44	4.89	5.14	4.78	5.47	4.94	4.58	5.3
Traes_1BS_81F7DAE3E	6.52	6.39	6.72	7.46	6.7	5.03	7.36	7.11	7.38	6.36	6.22	6.95	6.55
Traes_2BL_212C1CE5C	3.71	4.76	3.93	6.8	4	4.1	3.69	3.71	3.63	4.24	3.68	3.85	3.75
Traes_4AS_E2A56F1FE	4.06	4.18	3.97	4.19	4.06	4.44	4.06	3.69	3.97	4.34	3.89	4.1	4.09
Traes_6AL_4775D09661	6	5.66	5.73	5.78	5.89	5.44	6.16	5.96	6.05	5.99	5.94	6.13	5.52
Traes_6BS_C750FF1A6	3.93	3.83	3.83	3.52	3.8	4.01	4.11	3.59	3.78	3.92	3.55	4.51	4.15
Traes_6AL_DA27ABCA61	3.69	3.47	3.51	4.46	4.07	3.48	3.55	3.42	3.12	3.56	3.57	3.3	3.47
Traes_3B_243337C03	5.38	5.4	5.37	5.61	5.34	5.56	5.4	5.12	5.23	6.27	5.11	5.1	5.37
Traes_4DL_53442ACE0	3.35	3.18	3.19	3.19	3.21	3.18	3.41	3.23	3.34	3.69	3.14	3.4	3.68
Traes_5DS_F8D323D4D	3.01	2.93	2.96	3	2.8	2.96	2.84	2.89	2.93	3.1	2.9	2.9	2.93
Traes_5AS_A2715CBB2	4.9	4.88	5.05	4.82	4.94	5.15	5.01	5.12	4.94	5	4.98	5.12	4.97
Traes_7BS_4FDD8D6E2	5.53	5.38	5.29	5.57	5.35	5.83	5.45	5.26	5.44	5.8	5.35	5.45	5.95
Traes_3DS_9D7D919AA	3.69	3.68	3.79	3.82	3.75	3.77	3.7	3.93	4	3.89	3.79	3.75	3.84
Traes_5DL_DAA202B82	4.7	4.68	4.51	4.51	4.51	4.66	4.72	4.17	4.39	4.89	4.55	4.75	4.74
Traes_1AL_1966DEE15	3.27	4.65	3.9	6.15	3.35	3.38	3.15	2.96	3.11	3.74	3.02	3.22	3.29
Traes_1AS_6A40B08D9	3.83	3.52	3.45	3.31	3.52	3.47	3.55	3.56	3.69	3.91	3.48	3.53	3.66
Traes_6DS_5029722FE	4.9	4.92	4.79	5.02	4.63	4.92	4.84	5.5	5.01	5.71	4.78	5.17	4.81
Traes_2BS_8D1919934	3.45	3.49	3.35	3.37	3.3	3.45	3.48	3.2	3.43	3.51	3.22	3.37	3.41
Traes_3AL_FEE8E1448	4.41	4.53	4	4.75	4.28	4.61	4.06	4.2	4.06	4.42	4.06	3.97	4.28
Traes_6AL_A0A31AA9F	7.23	7.19	7.84	8.86	8.13	7.92	8.78	9.72	9.04	7.83	7.63	8.45	8.66
Traes_6DL_C215BACFD	6.87	7.04	7.49	8.54	7.68	7.77	8.46	9.3	8.79	7.61	7.35	8.12	8.1
Traes_7BL_23AE6CDF5	4.74	4.62	4.43	4.93	4.77	4.27	4.73	5.54	5.62	4.72	4.63	4.87	4.11
Traes_4AL_6C152CCAE	6.41	6.45	6.49	7.14	6.32	7.16	6.41	7.74	7.52	7.32	6.44	6.84	6.72
Traes_6BS_63350D7F6	6.06	6.32	6.54	6.97	6.27	6.96	6.21	7.6	7.49	7.27	6.32	6.62	6.63
Traes_3DL_AA5F7D02E	6.08	5.98	5.88	5.95	5.89	6.51	6.13	5.73	6.01	6.27	5.92	5.71	6.03
Traes_7DL_EF64BC4FC	4.3	4.05	4.01	5.75	4.09	3.86	4.02	6.2	6.33	4.13	4.24	4.17	3.96
Traes_3AL_8260356E3	5.86	6.81	8.99	5.53	7.91	5.48	8.6	6.1	5.4	5.86	5.63	6.76	5.69
Traes_2DL_D5377D922	9.65	9.89	9.95	9.59	9.96	9.21	10.61	9.55	10.16	9.27	9.76	9.89	9.65
Traes_6DL_CFD8E7EFB	3.76	3.92	3.66	5.85	3.73	3.32	3.93	6.29	6.64	4.16	3.73	4.75	3.87
Traes_1BL_2DCDCD191	5.75	5.28	6.47	5.95	6.29	5.33	6.88	6.92	4.81	5.5	6.04	5.38	5.2
Traes_4BL_EDA8441F6	6.2	6.43	6.41	7.23	6.46	5.72	6.37	5.73	6.69	5.58	6.38	6.05	5.62
Traes_6BS_2B746261B	7.75	8.11	8.09	9.7	8.19	6.8	8.71	8.73	9.59	9.17	8.07	7.66	9.06
Traes_3DL_857F47A93	6.78	6.69	6.23	4.18	4.33	7.67	4.96	7.53	7.17	5.67	8.25	4.08	6.23
Traes_7AS_D90A9DFAD	4.58	4.52	4.39	4.24	4.42	4.91	5.01	4.39	5.46	5.28	4.85	4.23	4.9
Traes_4AL_A728DE57C	4.13	3.99	4.1	3.38	4	3.58	4.58	3.75	4.38	4.26	4.01	4.54	3.56
Traes_2AS_D3212BACF	5.96	5.66	6.06	5.67	6.27	5.72	6.88	6.74	7.22	5.36	6.45	6.68	5.8
Traes_2AS_393B5AA65	6.78	6.89	7.15	7.76	6.96	6.52	6.79	8.03	9.62	7.57	6.57	7.16	6.04
Traes_5BL_5FE09CFB2	5.99	6.78	6	8.14	5.44	5.62	6.14	9.11	9.65	4.9	5.71	6.05	4.94
Traes_6DS_1EE244304	5.28	5.23	5.35	5.46	5.66	4.83	5.91	4.73	4.8	5.45	5.17	5.19	5.23
Traes_7DL_A2604A6D5	5.81	5.37	5.82	4.63	5.92	5.97	5.67	6.55	5.73	4.24	6.19	6.45	6.06
Traes_5DL_CEDABCD95	5.85	5.54	5.34	5.12	5.53	4.91	5.43	4.8	5	5.2	5.39	5.48	4.77
Traes_3B_044358E70	5.96	5.73	5.89	5.78	5.88	5.8	6	5.58	5.58	6.41	5.68	5.73	6.12

## Sheet: Barley
The normalized expression values (log2-based) of barley flowering genes in 15 tissues and developmental stages
	germinating seed, coleoptyle	germinating seed, radicle	germinating seed, embryo	seedling, root	seedling, crown	seedling, leaf	immature, inflorescence	floral bracts, before anthesis	pistil, before anthesis	anthers, before anthesis	5 DAP caryopsis	10 DAP caryopsis	16 DAP caryopsis	22 DAP embryo	22 DAP endosperm
MLOC_59450	5.9344	6.00623	6.04522	5.97553	6.00623	6.39872	5.85497	5.84434	5.95865	6.4726	5.97758	5.98509	5.98895	5.99253	6.14277
MLOC_57088	7.21392	7.11387	7.2598	7.10438	6.95857	7.12585	6.89664	7.20253	7.09991	7.65265	7.0226	7.07192	7.20528	7.23986	7.29554
MLOC_15083	7.2074	7.17479	7.08752	7.1082	7.06344	7.29232	6.90759	7.08784	6.88838	7.52417	7.03225	6.8824	7.20517	7.03798	7.17466
MLOC_53868	4.633	4.63315	4.53903	4.62926	4.56774	4.48904	4.82093	4.5855	4.60139	4.55471	4.66721	4.54098	4.48504	4.75701	4.40539
MLOC_7192	11.5633	10.9787	10.7983	10.5952	10.9647	9.42061	11.8223	10.0606	11.3476	9.7098	11.327	10.9804	10.8126	11.2839	10.6973
MLOC_11310	7.75288	8.02864	7.93013	7.80626	7.75638	7.83258	7.57217	7.89155	7.67463	8.37075	7.63306	7.48867	7.94824	7.71509	8.25947
MLOC_38941	8.68049	8.02592	7.87194	8.03664	9.32692	8.4551	9.72945	8.29496	9.10917	8.16956	9.04806	8.91415	9.73052	8.97317	10.0751
MLOC_65855	9.22115	8.79732	8.7087	8.41026	8.48231	7.95709	9.02417	7.91462	8.44694	8.01077	8.53996	8.56398	8.82911	8.88753	8.87283
MLOC_38462	7.57613	7.69002	7.93797	7.56715	7.64031	8.19421	7.81752	8.11964	9.60404	7.91687	10.1742	10.8505	11.3324	7.44671	11.4541
MLOC_80561	8.76139	9.09356	9.53688	9.39303	9.61221	9.2926	8.88649	9.28284	8.63724	9.31563	8.67876	9.11621	9.1271	8.43658	9.59334
MLOC_6879	9.15995	9.15983	10.1213	9.33256	9.41981	9.46169	9.23058	9.6038	9.66594	9.76104	9.40903	9.06369	8.93558	8.99597	8.98836
MLOC_79273	8.17281	8.31647	8.27773	8.70563	8.474	8.58018	9.32198	8.56595	8.93717	10.1341	8.41603	8.5082	8.8477	8.91054	9.56251
MLOC_53725	7.24533	7.15348	7.44781	7.24166	7.29075	7.13106	7.32881	7.2365	7.91672	8.55525	7.2747	7.86906	7.96604	7.46389	7.7546
MLOC_54366	9.72236	10.0491	10.0311	10.327	10.0619	9.89377	10.3171	9.92578	10.4014	9.97411	9.9726	9.86604	10.1652	9.94901	10.3549
MLOC_67797	9.38924	10.0336	9.20371	10.6546	9.27836	9.86413	8.79784	9.76216	9.93847	10.3741	9.17996	8.5889	8.63272	8.94154	8.49671
MLOC_5375	7.74725	7.64471	7.65707	7.73011	7.52422	7.44737	9.10242	9.28202	12.2492	13.312	11.7747	11.0867	10.7077	7.53048	10.5696
MLOC_61901	7.69312	7.66816	7.58123	7.661	7.48637	7.55615	9.93661	10.1606	7.6467	8.53088	7.64045	7.63651	7.9837	7.51292	8.00867
MLOC_74158	7.84697	7.56238	7.71165	7.47194	7.60557	8.63803	7.59345	7.78333	7.37604	7.9543	7.60417	7.52618	7.76305	7.37604	7.91392
MLOC_38196	9.27641	8.91459	8.90808	8.78969	8.86325	8.7839	9.53802	8.91852	9.13255	8.8998	9.25335	9.07402	8.68852	9.29673	8.43658
MLOC_13833	9.04226	8.74795	8.90653	8.5832	8.77764	7.93752	9.57885	8.42248	9.09485	8.55342	8.85225	8.96898	8.83133	9.14321	8.94797
MLOC_5927	7.58005	7.55143	8.14847	7.69182	7.64362	8.01203	8.38258	7.53877	7.7237	9.78435	7.56125	7.27582	9.08735	8.15104	10.8564
MLOC_64332	7.55466	7.44266	7.34728	7.26774	7.23873	7.37848	7.1226	7.29431	7.47121	7.25547	7.49426	7.99837	8.53859	7.30254	8.29776
MLOC_58590	8.0202	8.06827	7.76322	8.29887	8.20859	8.69975	8.6079	9.27853	8.63982	9.03273	8.42588	8.97204	9.52651	8.71885	9.44351
MLOC_70638	9.91299	9.35317	8.94153	8.6292	8.24833	6.54838	8.87238	7.07499	8.28647	6.42844	8.47978	8.62405	8.17885	9.07465	7.66279
MLOC_6996	6.55919	8.61895	8.34636	8.62018	7.013	7.69942	5.65022	8.30452	7.58813	8.3691	7.76639	7.6629	8.16566	7.66598	8.46278
MLOC_52387	9.68151	9.40264	9.61957	9.59493	9.40647	9.39761	9.10193	8.89117	9.3363	9.57398	8.98577	9.30214	9.04402	9.4993	9.03428
MLOC_59134	9.34653	9.16839	10.0767	9.28579	9.22065	9.35821	9.78526	10.2786	10.4173	10.4569	9.3665	9.57237	9.40839	8.93337	9.64756
MLOC_13930	7.01343	7.06571	9.18376	9.09624	8.24312	6.94625	6.33468	6.84261	6.32429	6.54438	6.20927	6.30384	6.52931	6.53502	6.67157
MLOC_6921	8.80553	7.82335	8.14014	7.95215	8.70898	9.87079	8.83296	9.53325	8.72481	7.69722	8.7424	8.48071	7.83852	8.42029	7.86139
MLOC_14023	8.77687	7.66196	7.68882	7.73575	8.75555	10.2891	8.70238	10.4117	8.11594	10.5542	8.77436	8.52522	8.20742	8.06931	8.00691
MLOC_5926	8.01414	7.29007	7.45606	7.63008	8.02832	7.1478	9.00019	7.56118	8.48676	6.60624	8.46656	8.41305	8.32919	8.60968	8.17602
MLOC_65340	6.84071	10.8855	9.42893	13.1699	7.18981	6.8666	6.66721	7.26253	6.87792	10.3824	6.58079	6.81254	7.3459	6.76041	6.99315
MLOC_44472	7.30778	7.06984	7.07208	6.88668	6.99086	7.5419	6.99782	7.35464	7.12502	7.0157	6.9918	6.98194	7.05538	7.12767	7.04058
MLOC_6946	8.42314	7.82943	8.0961	7.89247	8.15565	7.8372	9.00246	7.86935	8.66921	7.99051	8.48589	9.1022	9.0827	8.8995	9.0194
MLOC_14628	10.723	9.88344	9.77808	9.6207	10.2596	8.86937	11.4098	9.49928	10.7198	8.09634	11.0389	10.2446	9.44363	10.5524	9.08778
MLOC_57890	6.81082	6.73056	6.69804	6.76645	6.59582	6.64603	11.1884	11.858	10.9566	8.25245	10.7312	9.02003	8.60277	6.75396	8.4976
MLOC_65314	8.02314	7.83641	7.62165	7.70315	7.90943	8.16471	8.08278	8.01172	7.7913	8.87244	7.82581	7.71921	7.55211	7.85432	7.52519
MLOC_73617	7.05548	7.70933	7.88548	8.35398	8.17784	8.68208	8.3715	8.45048	8.65874	9.3879	8.29725	7.69396	8.13482	8.22316	8.3013
MLOC_56598	7.58666	8.40941	7.72537	9.557	9.20725	9.88566	8.78009	9.10436	8.19424	7.85685	8.29327	7.9489	8.34716	8.82617	8.4491
MLOC_14681	7.2161	7.30792	7.50007	7.41821	7.23948	7.59185	7.03761	7.34945	7.09797	7.38895	7.16107	7.22046	7.36153	7.33823	7.51384
MLOC_15360	10.4058	9.76993	8.84507	9.32725	9.84903	7.18188	11.3496	7.69931	9.46778	8.13086	9.62063	9.34757	8.90126	9.92867	8.18527
MLOC_69186	9.11552	8.68143	8.54498	8.61561	8.80825	8.06786	9.74908	8.29948	9.11933	8.90433	8.93528	9.23167	8.98578	9.31873	9.31913
MLOC_71202	8.0338	7.97566	7.81775	7.81425	7.51789	7.89696	7.53796	7.81855	7.5467	8.46074	7.53067	7.57354	8.12696	7.84221	8.87149
MLOC_16577	9.1406	8.8074	9.12648	8.36779	7.93302	7.3388	8.31798	7.53942	7.94735	8.809	8.00268	8.01872	7.91932	7.93344	7.72038
MLOC_52668	12.1728	12.5964	12.6764	12.3951	11.551	11.0805	11.7236	11.386	11.2336	11.8132	11.7723	12.654	12.4956	12.3071	12.0297
MLOC_44010	10.9365	10.1495	10.1284	9.84525	10.9223	8.56055	11.2801	8.58532	10.3285	8.72275	10.1877	10.6208	10.8781	11.1068	11.2384
MLOC_74028	9.20834	8.52206	9.92502	9.04611	9.82041	9.96438	10.2342	10.1021	9.94207	9.94252	9.68641	9.97937	10.1175	9.76104	10.3194
MLOC_66336	8.90042	9.37789	8.77121	9.13577	9.00841	8.9626	9.14652	8.82173	9.4452	9.27259	9.53168	8.96955	8.46954	9.17854	8.61858
MLOC_17370	6.67429	6.36847	6.73695	6.53412	6.29147	6.61123	6.4039	6.65764	6.97111	7.15029	9.53887	9.37828	9.41337	6.75669	9.07209
MLOC_11189	4.86112	4.74202	4.89893	4.72676	5.2113	5.1498	4.7983	4.80485	4.81762	4.98453	4.60725	4.65971	4.80196	4.72259	4.91775
MLOC_19119	10.169	9.42185	9.40126	9.44355	9.78665	9.90329	10.664	9.57736	10.0443	8.87123	10.0977	9.95398	9.54639	10.3773	9.71022
MLOC_75886	7.4536	7.49602	7.41378	7.30156	7.03179	8.73308	7.30559	10.7692	8.01396	8.59237	8.12099	7.39274	7.75236	7.27347	8.03579
MLOC_68137	9.99358	8.59199	8.49457	9.23569	10.4893	9.66823	10.0401	10.0256	10.1798	7.89649	9.76602	9.42311	9.65323	9.9328	9.35393
MLOC_60829	7.27484	7.21922	7.50398	7.15369	7.06231	7.03179	6.77258	7.18491	7.8205	7.72004	7.70482	7.81913	7.9677	7.38615	7.50778
MLOC_53316	7.01114	7.20962	7.86819	8.13271	8.55511	7.37358	6.57644	7.28816	7.57257	7.87867	6.7359	6.81218	6.90646	6.95519	7.4378
MLOC_58685	11.5456	11.6782	10.9593	11.2009	11.5763	11.078	10.0133	10.9966	11.5746	10.5734	11.8167	10.4815	10.7714	10.5583	10.3706
MLOC_75281	7.56879	7.60594	7.91282	7.78821	8.02827	9.0417	8.90977	8.50227	8.63834	8.43687	7.91921	8.14963	8.35044	8.47052	8.71467
MLOC_19593	7.46581	7.24793	8.96297	8.84932	9.17207	10.0046	7.48453	8.2964	7.59023	9.79177	7.14138	7.17416	7.81109	7.40241	8.23787
MLOC_35578	7.60466	6.78388	6.86725	6.56472	6.40692	6.75001	6.1168	7.80955	7.82203	10.5776	6.6425	7.14664	8.51649	7.16564	9.48453
MLOC_20007	8.8885	8.77915	9.21067	9.13814	9.50641	10.3348	9.58214	9.8705	9.69986	10.7584	9.27335	9.08423	8.96631	9.42996	9.30857
MLOC_74207	9.23748	8.60321	8.66826	8.63801	8.91009	8.69316	9.96597	8.64199	9.32449	9.70756	9.04151	9.07111	8.90687	9.58747	9.29459
MLOC_1557	8.9276	8.95304	8.86559	8.89153	8.71228	9.35118	8.4779	8.99968	8.80432	9.44592	8.89153	8.49954	9.1324	8.8724	9.21565
MLOC_81829	9.75855	9.09472	8.73045	8.84253	9.24668	8.20458	10.3368	8.64286	9.50643	8.19382	9.07824	9.47072	9.05126	9.74629	9.03343
MLOC_70556	10.5686	10.37	10.4013	10.2432	10.5081	9.58332	10.9247	10.2212	10.594	9.67501	10.3822	10.4074	10.5636	10.6115	10.4502
MLOC_10022	9.43374	9.05111	9.31225	9.03278	9.12435	8.64485	9.52071	8.59805	9.28895	8.67572	9.3853	9.58915	9.55787	9.38441	9.46667
MLOC_64195	9.52524	9.28833	9.37057	9.54354	9.56417	9.73632	9.25809	9.85077	9.51119	9.67292	9.87281	9.51819	9.7742	9.18818	9.55088
MLOC_54247	9.40954	9.20423	8.91199	8.79206	9.12531	8.78867	9.3775	9.32486	9.49044	10.0066	9.43301	9.32298	9.75434	9.39476	9.62066
MLOC_60635	8.63888	9.1035	8.95221	9.30185	9.4766	11.0133	8.45822	10.5624	9.60642	10.9794	8.93567	8.15522	8.64613	8.36561	8.82258
MLOC_8289	9.90105	9.53791	9.38013	9.17586	9.13112	9.25494	9.11335	9.19103	8.90366	8.9518	8.54684	8.21425	7.73847	9.3164	7.72263
MLOC_6272	8.33425	9.09902	9.08838	8.91307	8.55748	9.08945	8.34592	9.73117	8.49267	8.55	8.67036	8.56322	8.91953	8.03943	8.75042
MLOC_8592	8.90444	9.50714	9.08831	9.30152	9.21209	8.72089	9.52707	9.616	9.49722	9.34973	9.20441	8.91285	9.02452	9.41769	9.30443
MLOC_58915	7.34302	7.42267	7.25627	7.38617	7.07622	7.51339	7.30575	7.15311	7.07084	7.61048	7.23833	7.08004	7.35008	7.0649	7.46076
MLOC_6802	8.97267	8.80194	8.07972	8.21232	7.99973	8.70651	8.00883	7.79591	7.74045	7.47472	7.88436	7.29023	7.46766	8.19018	7.34211
MLOC_10435	9.79331	9.52635	9.50296	9.10294	9.90769	8.84711	10.3372	9.27672	9.89715	10.4073	9.53513	9.76713	9.73652	9.77408	9.75046
MLOC_44160	7.10616	7.36302	7.43694	9.77039	7.45985	6.99852	7.3128	6.66626	6.81942	7.18039	7.02963	6.9797	7.22065	6.96827	7.19796
MLOC_30102	9.39212	9.35463	10.284	8.5479	9.02343	8.57088	8.05801	8.27829	7.69882	7.64575	7.90103	7.91424	7.66416	9.14953	7.71258
MLOC_48470	6.56967	6.60191	6.32682	6.50174	6.4769	6.42283	6.54283	6.29734	6.33061	6.68033	6.36279	6.22956	6.33686	6.3263	6.44668
MLOC_14305	8.17968	8.48055	8.20488	8.91962	8.05411	8.65068	8.36387	8.4008	8.70932	9.24011	8.84196	7.74637	7.9709	7.95691	8.07117
MLOC_5176	10.2884	10.6704	10.179	10.9575	11.0321	10.2771	11.8005	10.8229	11.1244	9.72511	10.7236	9.71392	9.15088	11.0538	8.95619
MLOC_70542	7.39782	7.40074	7.67767	8.11017	8.08971	8.10513	7.86687	7.78214	7.80278	7.80448	7.69643	7.62997	8.14717	7.83388	8.09338
MLOC_53973	7.00387	7.0627	7.94719	7.3202	7.26741	8.57112	7.04118	8.05725	6.95588	8.55612	6.9188	6.84194	7.09491	7.04401	7.29383
MLOC_75935	8.4215	8.45719	8.30699	8.29395	8.54113	7.19176	8.91173	7.88979	8.50309	7.44752	8.8149	8.61639	8.29573	8.80674	8.25156
MLOC_73710	7.89242	7.44914	7.18732	7.0663	8.15753	7.4444	7.12195	6.90825	7.18947	7.51261	7.2119	6.66763	7.30217	7.43447	7.48034
MLOC_13654	6.9804	7.26052	7.97358	7.13462	7.14531	6.86146	6.85251	6.81857	6.80443	7.29093	6.74491	6.74683	7.06806	7.02237	7.30551
MLOC_58247	7.75065	7.75972	8.25742	8.54465	9.22613	9.48237	7.87713	9.12925	8.57597	7.8348	8.23945	8.08019	8.11155	8.33626	8.4984
MLOC_33190	7.00286	7.02902	7.53538	7.62557	7.63819	9.83944	7.68261	9.27916	8.30358	7.81629	7.96897	8.30736	8.39153	7.53612	8.92117
MLOC_63615	7.89483	8.42127	8.04193	8.32241	8.11253	9.00796	7.51358	8.94364	7.55881	8.73402	7.61191	7.34702	7.78555	7.55943	7.7624
MLOC_10563	5.74471	5.68896	5.61794	5.54415	5.52647	7.1987	5.61971	8.34073	5.65709	5.93615	5.61681	5.53099	5.73022	5.70099	5.81904
MLOC_23884	7.93409	6.94649	6.67496	7.09	7.99611	6.29355	8.63126	7.13921	9.2874	7.0752	9.05474	7.69609	7.02526	7.55189	6.48754
MLOC_66099	6.33718	6.15899	6.25415	6.15378	6.15564	6.72003	6.37303	6.38138	6.03329	6.54321	6.14232	6.11649	6.44323	6.22333	6.29053
MLOC_35818	6.2764	6.18737	6.13464	6.13932	6.03231	6.27826	5.99461	6.00471	5.8779	6.59127	6.12294	6.04754	6.18675	5.95574	6.17607
MLOC_54213	8.76622	8.73063	9.02176	8.79188	9.60905	8.64626	10.3248	9.22041	10.0236	9.36309	9.75512	9.52637	9.30952	10.1447	9.78829
MLOC_71657	9.6927	8.73972	8.40903	8.54667	8.95304	7.27456	10.2524	7.81587	9.16617	7.16136	8.97632	9.12054	8.88531	9.34063	8.41587
MLOC_60874	8.93718	8.32865	8.51459	8.38087	9.02202	8.7026	10.0665	8.32916	9.13137	8.19637	8.82629	8.84491	8.8372	8.93432	8.7651
MLOC_3638	6.6069	6.4946	6.40396	6.36912	6.55025	7.44572	6.3766	6.86523	6.47262	6.82399	6.52477	6.55025	6.5418	6.5906	6.79958
MLOC_41418	8.40907	11.5392	11.8236	11.7451	8.07069	10.0517	6.99377	10.5798	9.7135	8.11531	9.58464	9.34497	8.71979	6.65718	7.70696
MLOC_7036	6.86773	7.00983	7.94993	10.4416	8.68784	7.19503	6.76446	6.70133	6.42124	6.81962	6.31623	6.29015	6.42204	6.62725	6.4342
MLOC_65843	6.13627	6.17623	6.03044	6.1765	6.09146	6.03229	6.01769	6.96884	11.0514	6.38039	11.0247	10.6224	10.7004	6.26254	11.1518
MLOC_13981	6.33402	7.94522	6.7729	8.89557	6.34644	8.18464	6.15472	7.19867	6.2452	6.90848	6.1799	6.35374	7.20145	6.1747	8.08634
MLOC_10707	7.58862	7.58306	7.33912	7.46778	7.33182	7.44548	7.33717	7.27712	7.35646	7.82113	7.21186	7.72513	7.93198	7.28766	8.32467
MLOC_9834	9.12096	8.29381	8.51488	8.03567	7.75721	7.75434	7.99221	7.85233	8.01407	8.29913	8.05057	7.83321	7.81489	8.03191	7.60779
MLOC_78652	7.59514	7.71556	7.76339	7.56316	7.4489	7.57598	7.31908	7.65269	7.87565	8.27546	7.62067	7.59693	7.5945	7.48575	8.10204
MLOC_38822	7.43991	6.86139	6.78994	6.96298	7.20807	6.75337	6.74772	6.59255	7.00989	7.16046	6.67896	6.61761	6.76226	6.78417	6.9521
MLOC_296	8.00763	10.9823	9.80645	12.0815	7.92562	7.14606	7.28819	7.2835	7.09085	7.60689	7.15879	7.42195	7.68866	9.65165	7.75924
MLOC_58713	9.31473	11.9853	10.671	10.4519	8.2688	8.08731	7.18817	7.53816	7.62145	8.89337	7.61981	7.92604	8.76771	9.13889	8.7399
MLOC_37688	7.76397	8.34	7.83019	7.76918	7.51111	7.6048	7.55854	7.56711	7.5362	9.13839	7.42315	7.24562	7.68598	7.53051	7.94124
MLOC_54725	6.81724	6.70627	6.59166	6.48522	6.47489	6.60119	6.65155	6.43453	6.63359	6.72862	6.59951	6.57895	6.60409	6.67594	6.62073
MLOC_11081	7.03026	8.29817	7.49619	7.5768	6.95994	6.88725	6.81879	6.56113	6.68528	7.05457	6.94856	6.66854	6.91465	6.77732	7.03633
MLOC_75643	5.38744	5.36026	5.36969	5.37091	5.13442	5.9197	5.31445	5.40486	5.36612	5.89981	5.30977	5.18429	5.46911	5.23127	5.72276
MLOC_66389	7.20868	8.20107	7.1523	7.81924	7.17883	7.89753	6.70656	7.14033	6.85801	7.46651	6.85721	6.72015	7.13042	7.02043	7.04444
MLOC_53863	7.13695	6.9488	6.72469	6.80743	6.95414	6.50049	6.84655	6.94803	7.48635	7.31645	7.20475	6.46259	6.81016	6.55371	6.6582
MLOC_10658	9.38917	9.36512	9.2209	8.53126	9.22845	10.3921	9.71793	10.3089	9.93543	9.00628	9.0159	8.49427	8.09915	9.39648	7.93073
MLOC_8155	8.86207	9.69569	9.27814	9.52789	8.8838	8.5918	8.30619	8.32126	8.7976	8.65571	8.11545	8.42194	8.70263	9.91637	9.02292
MLOC_10665	7.73098	8.39785	8.16499	10.2901	8.15636	9.97932	7.60425	10.9703	8.05255	8.14091	7.59635	7.61982	7.9754	7.84211	7.86687
MLOC_73537	6.55517	6.46844	6.33144	6.39039	6.31796	6.30311	6.55727	6.53744	6.48069	6.98252	6.42671	6.46731	6.55625	6.30065	6.62032
MLOC_11741	5.59947	5.61225	5.71225	5.5908	5.6013	5.55399	5.41062	5.93549	5.77056	6.86446	5.54168	5.56528	5.61481	5.57384	5.6013
MLOC_52666	6.12952	6.15684	5.9349	5.88489	5.87135	5.74796	5.78581	5.58916	5.71955	6.24985	5.67483	5.76173	6.19089	5.68724	5.93557
MLOC_60091	7.5383	7.2134	7.07735	6.99243	7.18937	7.1034	7.60961	6.87712	6.91322	7.13543	7.05891	6.73774	6.90629	7.17476	7.02284
MLOC_62341	8.99206	8.76337	8.94521	8.82083	8.97625	8.36492	9.90253	8.94386	9.76353	8.60585	9.32638	9.00946	8.74937	8.99719	8.47035
MLOC_52944	6.6874	6.48219	6.81197	6.52267	6.48571	6.6548	9.9872	11.4305	12.4344	7.63351	11.2547	10.6459	10.1091	6.71394	10.3221
MLOC_56472	6.11764	6.39911	6.21414	6.14088	6.09561	6.22661	10.6168	11.3434	12.9958	12.4784	13.2684	12.6263	11.777	6.68397	11.7721
MLOC_64955	8.54431	8.16716	8.21571	8.05716	8.51359	7.78237	8.93635	7.86691	8.41323	7.90339	8.49449	8.52059	8.41468	8.26561	8.46706
MLOC_21543	8.02553	8.12727	7.4841	8.08616	8.35134	7.51099	8.99829	7.94681	8.0685	7.6658	7.75903	7.7583	7.38789	8.48688	7.74994
MLOC_54547	5.83369	5.9026	5.96293	7.55663	5.84631	5.70517	5.37873	5.54758	5.56877	6.01572	5.53123	5.51692	5.63817	5.76542	5.75739
MLOC_55246	6.57024	6.61728	6.5416	6.56491	6.32462	7.59271	6.43218	6.45388	6.21861	6.73917	6.37909	6.29488	6.46337	6.43378	6.55969
MLOC_79906	5.69014	5.42431	5.19526	5.29233	5.4778	5.20302	5.73409	5.46769	5.72965	5.6178	5.48575	5.27268	5.80426	5.39618	5.59885
MLOC_75096	9.73823	8.16171	9.45516	8.98807	9.96551	9.0754	6.95097	7.10584	7.73788	8.02024	6.87118	7.02634	6.9897	8.78935	7.04353
MLOC_4229	6.43789	6.79468	6.89383	6.38793	6.10589	6.8822	5.97621	6.43499	6.28367	7.31327	6.50337	5.9866	6.45084	6.19401	6.45202
MLOC_37366	8.13846	9.41547	10.2726	8.89874	8.39745	9.60265	7.08758	8.90685	8.06656	9.53762	8.97454	9.3657	10.0217	7.1515	9.9382
MLOC_55924	9.23495	9.07571	8.73061	9.34674	9.11707	8.48355	9.19571	8.64519	9.26873	8.63653	9.17775	9.23985	9.33466	9.22167	9.03671
MLOC_44120	10.4083	10.827	11.2885	11.2716	10.9064	10.9104	9.99062	10.5893	10.3824	10.9164	10.8712	10.5698	10.5813	10.5381	10.3167
MLOC_14372	7.05982	6.91123	6.70054	6.70231	6.45344	5.94638	7.41458	6.63992	7.91467	8.20757	7.74196	7.03801	6.59154	8.21393	6.48019
MLOC_60733	5.17269	5.15595	5.03412	5.17442	5.14336	6.18165	5.15152	4.95654	4.91728	5.21095	4.96819	5.06006	5.19768	5.17667	5.40429
MLOC_11405	7.523	8.23826	9.03416	8.26704	7.75802	7.46003	7.26252	7.51233	7.23561	7.14934	7.34941	7.45112	7.6463	8.31199	7.98679
MLOC_64083	6.14331	6.13533	6.08558	6.06883	5.64009	9.54581	5.81561	6.33431	5.78828	6.42099	5.88222	6.06327	6.19904	5.90928	6.22508
MLOC_13033	7.4242	7.14051	7.20495	7.07036	7.1788	6.97869	8.06546	6.93313	7.37453	7.46948	8.01659	7.05663	6.75571	7.79996	6.74437
MLOC_66232	7.58529	7.72519	7.62113	7.72322	7.5563	7.83016	7.62449	7.49776	7.43747	7.80409	7.59227	7.45162	7.53445	7.50437	7.51764
MLOC_54256	7.84322	8.02926	7.80478	7.87984	7.74826	7.6872	7.95172	7.69313	7.80445	8.07468	7.84234	7.80131	7.99068	7.82915	8.21744
MLOC_41788	9.57123	9.26685	9.32683	9.49635	9.65435	9.53204	10.1579	9.4942	9.54886	9.25371	9.60559	9.67293	9.23997	9.82843	9.43963
MLOC_13618	5.60773	5.58214	5.46935	5.55707	5.40615	9.94052	5.60445	5.5249	5.48939	5.63585	5.43091	5.53763	5.80604	5.59398	5.89329
MLOC_74854	6.21687	6.06045	5.78627	5.77048	5.79992	6.87543	5.95561	6.70009	5.99122	6.17067	5.85082	5.70457	5.78941	5.89029	6.08748
MLOC_80042	5.75832	5.7699	5.54703	5.57084	5.31962	5.33007	5.35992	5.29866	5.46394	5.59686	5.46593	5.24839	5.5222	5.52497	5.60202
MLOC_70546	5.11087	5.06535	4.94783	5.32417	5.18798	5.64356	7.19601	7.65252	5.47624	5.99261	5.4175	5.02006	5.11974	5.06705	5.28816
MLOC_67940	10.251	9.83058	10.5734	9.79276	10.7808	10.2347	10.4768	10.7163	10.6167	10.6751	10.3077	9.60049	9.35086	10.0069	9.17085
MLOC_6074	9.77637	9.47568	9.96706	9.63064	10.2938	9.87917	9.97716	10.357	10.0329	7.85777	10.3001	9.57264	9.79593	10.007	9.10438
MLOC_75451	7.19806	7.28397	7.32229	7.31168	7.34119	9.79825	7.31429	7.00231	7.04574	7.38588	7.03063	7.07523	7.34841	7.25311	7.25793
MLOC_12807	6.21251	6.19032	6.47232	6.95398	6.79977	6.51396	6.16039	5.93693	6.04378	6.36146	5.92822	5.98406	6.11938	5.99974	6.06013
MLOC_69611	11.485	11.9844	12.5165	12.832	12.5947	13.0372	12.3247	13.0865	12.7797	13.3409	12.5171	12.4402	12.3796	12.3765	12.4777
MLOC_57700	6.09788	6.06682	5.96578	6.10727	5.92484	5.84713	8.32356	8.26412	12.3471	11.3845	12.5147	11.8598	11.8115	6.04811	11.8566
MLOC_14118	7.18127	7.20669	7.89919	8.30327	8.68461	11.393	9.13168	10.3226	8.52402	7.5964	8.45073	8.45189	7.98621	8.74101	8.10523
MLOC_63123	8.6788	8.67049	11.3838	10.2556	9.73671	9.82863	6.76862	10.5154	8.19478	10.1911	10.3245	10.0631	11.2543	6.98582	12.161
MLOC_28138	12.5657	12.0651	11.861	11.6887	11.4585	10.1303	11.9868	10.8415	11.501	10.216	11.6305	11.934	12.2642	11.7503	12.0361
MLOC_70043	11.3959	11.5566	11.5928	11.7632	11.667	11.2017	11.2522	11.4568	11.5503	12.5062	11.5348	11.6468	11.5566	11.9168	11.3645
MLOC_52815	8.01051	7.97192	8.15744	8.21532	8.18709	10.0219	8.72406	8.34881	8.31761	8.78892	8.15278	8.21279	8.1385	8.65487	8.25862
MLOC_56756	12.4236	9.61809	9.67545	8.7544	11.5992	11.8319	10.2807	11.8108	10.2201	7.15497	11.7053	10.9458	9.94684	9.2201	8.95344
MLOC_34838	11.4808	10.393	9.8491	10.4611	11.3913	11.1029	11.5062	11.6291	10.9754	10.1867	10.9665	11.1993	10.9079	10.6433	10.7197
MLOC_56110	11.1513	11.1969	11.246	11.2522	11.421	11.0704	11.3293	11.3754	11.2612	12.1139	11.1855	11.4177	11.5515	11.6286	11.2685
MLOC_68698	7.00056	6.85468	6.83712	6.78925	7.21933	9.69443	6.79089	11.8231	7.22775	10.1244	6.86249	6.84129	6.80624	6.74901	7.12608
MLOC_68576	7.15471	7.14809	7.19425	7.07714	6.80048	7.15158	6.98282	6.97658	7.01438	7.49755	7.04412	10.5275	12.3346	8.91243	12.8073
MLOC_62398	9.44453	9.28772	9.52504	9.40026	9.64179	9.47649	10.1252	9.72316	10.5476	11.2477	9.89955	10.4356	10.9232	10.0912	11.2759
MLOC_18291	8.16587	8.43016	8.53531	8.65628	8.61189	7.73641	9.48079	9.41209	10.4383	10.2974	9.1331	9.12829	8.72785	10.2568	9.2041
MLOC_15455	9.26733	8.47509	8.96468	8.07582	8.59532	7.47218	9.36956	8.00939	9.2874	7.86459	8.91687	8.64858	9.05578	9.46434	9.46145
MLOC_74683	11.3227	11.2204	11.2269	11.2015	11.0378	11.2034	10.7069	11.7295	10.6514	10.7216	10.8449	10.9844	11.119	10.8064	11.0269
MLOC_57182	9.38315	8.73427	8.73798	8.57721	9.05541	7.90453	9.57399	8.32578	9.26165	8.67394	8.92143	8.79644	9.13845	9.59229	9.44196
MLOC_65275	10.5954	10.2701	10.4778	10.3116	11.0014	10.0574	11.391	10.0065	10.5636	10.2402	10.4317	11.0015	10.668	10.7318	10.528
MLOC_70507	9.70624	10.775	10.4603	10.3216	9.93881	10.0245	8.72775	11.2662	9.63551	9.02894	9.57575	10.0492	10.0465	8.61183	9.77641
MLOC_12407	4.48763	4.51339	4.76495	4.48165	4.81025	4.49418	4.46192	4.46087	4.42127	4.56958	4.43234	4.47517	5.30798	4.46766	7.1387
MLOC_70036	10.7331	10.0746	9.48349	9.88644	10.1738	8.75778	10.9515	9.43345	10.754	8.25839	10.7382	10.667	10.2913	10.3946	9.72335
MLOC_77423	9.03566	8.84815	10.2503	9.25134	9.86111	11.9008	9.32169	10.738	9.94006	9.84643	8.33719	8.04112	7.99326	8.64203	8.34328
MLOC_21194	11.2052	10.8728	10.5979	10.3578	10.2176	8.63879	10.4145	9.43234	10.4058	8.06217	10.2643	10.5268	10.6786	10.4072	10.781
MLOC_74152	11.5955	10.9095	10.8973	10.67	11.365	9.55519	11.9187	9.949	11.6495	8.82512	11.5189	11.1809	11.0775	10.9311	10.3401
MLOC_1497	10.4799	10.5409	11.0001	11.0554	10.3812	9.92157	10.0856	10.1079	10.5041	9.66919	10.5504	10.9114	10.8996	10.6254	10.5989
MLOC_17604	8.60826	8.79185	9.27699	9.18116	8.95905	12.0731	7.65925	11.409	8.40269	8.30623	8.58599	9.00065	9.10982	7.91933	8.87158
MLOC_4144	7.99712	10.8963	9.00535	9.15109	7.50957	7.48683	7.66116	7.60875	7.47844	7.90225	7.43303	7.40178	7.56893	8.14259	7.72308
MLOC_71606	6.44475	5.99725	9.32853	5.9251	5.91374	5.90337	5.96976	6.00413	5.96333	6.17683	6.11877	8.44912	10.9976	13.1217	12.128
MLOC_57580	10.4694	9.92529	10.0125	9.79151	10.1824	9.3484	10.084	9.07902	9.93082	10.0783	10.0335	9.6417	9.86247	9.90555	9.48101
MLOC_53845	8.29762	8.42695	8.74528	8.5851	8.50765	9.91841	8.49271	8.88591	8.84889	9.93353	8.49879	8.54349	8.45097	8.62334	8.34646
MLOC_70973	9.14126	8.73684	8.34544	8.49907	8.34544	7.80418	8.63945	8.19198	8.88106	7.97756	8.81409	8.37807	8.00398	9.29645	7.90447
MLOC_63920	9.04227	8.89733	9.84716	8.26181	9.31575	11.7264	9.27737	8.91754	8.50358	8.60262	8.76258	9.25314	8.85789	9.26953	8.98088
MLOC_44012	9.55728	9.12989	8.70979	8.5225	8.20421	8.0872	9.25367	10.322	10.5317	9.49182	8.34067	9.27453	10.7482	8.85967	11.4061
MLOC_67102	9.68693	9.88446	10.4111	10.3382	10.2312	10.4808	9.81853	10.7121	10.7232	11.6695	10.399	10.3084	10.8446	10.2184	11.1142
MLOC_56439	9.22521	8.82295	9.13097	9.39149	9.72795	9.54398	9.37768	10.0871	10.264	9.39752	10.0308	9.38214	9.12855	10.0449	9.21996
MLOC_74521	9.13678	9.5424	9.26253	9.51794	9.19762	9.11817	8.99913	9.06675	9.04005	9.30771	9.13536	8.78183	9.17256	8.94131	9.43552
MLOC_54546	10.2562	9.82911	9.46171	9.59663	9.62354	9.01524	10.8957	9.27905	10.3226	9.50419	10.192	9.97486	9.7187	10.7889	9.75884
MLOC_5693	11.0256	10.4642	10.1236	9.94958	10.8725	9.00212	11.3068	9.47036	11.3741	8.68676	11.439	10.806	10.4319	11.6214	9.35129
MLOC_69040	8.26977	8.82063	9.19358	8.91726	8.73623	9.07965	8.59929	9.58032	9.34565	9.06149	9.24679	9.31102	9.16437	9.32511	9.59734
MLOC_58762	7.76958	8.841	10.6237	8.72655	8.35359	9.90475	7.52184	10.4981	8.904	10.1306	8.22668	8.46963	8.81823	7.44887	8.3967
MLOC_81154	9.34557	11.0284	9.72947	10.4357	9.75652	10.7458	10.0561	10.695	9.85015	9.73129	9.24821	8.73086	9.10372	8.39294	9.22499
MLOC_67834	8.14496	8.66488	9.32652	8.84633	8.71709	10.2925	7.65996	8.26626	6.88633	8.2862	7.21158	7.52209	7.87034	8.58518	7.92527
MLOC_62365	9.34241	9.47514	9.49776	9.98573	9.36349	9.6306	7.5683	7.2967	7.53601	7.61058	8.29719	7.26716	7.7754	8.27448	7.73906
MLOC_57704	9.17427	8.65081	8.62475	9.00279	9.25255	8.7519	9.56306	8.7121	8.77613	10.1034	8.79934	9.3353	9.63627	9.31219	10.0319
MLOC_20396	10.8671	10.4355	9.81595	10.0326	10.1913	9.03544	11.0575	9.32757	10.3312	8.91041	10.2663	10.1715	9.9	10.618	9.50039
MLOC_66063	11.3259	11.2683	11.0352	11.3077	11.5308	10.9756	12.0938	10.7145	11.5086	11.9924	11.5508	11.5688	11.4011	11.3313	11.4105
MLOC_79421	9.40375	9.49182	9.84622	9.63737	9.49222	9.4323	9.39192	9.46198	9.64444	10.2536	9.75568	9.1575	8.54916	9.3559	8.3845
MLOC_69777	6.73805	7.20958	8.31343	7.04954	6.46076	6.10137	6.37265	11.0039	10.4249	12.6842	9.51013	8.70951	9.28013	5.65574	9.53959
MLOC_57282	9.14201	8.64044	8.508	8.70468	9.18224	8.61593	9.82907	8.74045	9.27926	8.7298	8.86929	9.00415	8.93475	9.60834	9.17121
MLOC_81684	7.65874	6.11853	6.68172	5.8499	5.89538	5.49426	6.35556	5.33597	5.9012	5.48447	5.74614	5.51376	5.42269	6.54025	5.46775
MLOC_39554	6.8557	7.7645	7.42442	7.20289	7.03658	7.62489	6.47232	7.41155	6.99765	8.03037	6.61522	6.53811	6.9633	6.64462	7.44686
MLOC_57109	8.86221	7.72708	7.86247	7.60192	8.09671	7.07219	8.63945	8.63128	8.84069	6.84009	8.1839	7.43573	6.70343	8.50749	6.80158
MLOC_12732	6.82002	6.74624	8.15048	7.17658	6.71768	8.44514	7.44983	7.69512	7.75521	6.99362	6.27479	7.6016	7.64851	8.12042	7.60302
MLOC_16059	7.94232	7.87531	7.68409	7.73095	7.65292	7.70831	7.68268	7.79503	7.68371	8.32165	8.00627	10.8114	12.9111	8.08988	13.211
MLOC_824	8.94838	8.70903	9.63431	8.90337	9.58501	10.0337	9.35231	9.73228	9.02594	11.0996	8.80937	8.23969	8.35133	9.13057	8.70272
MLOC_64619	11.6235	11.4516	10.2728	10.8447	11.2856	6.96647	11.5766	7.27707	10.5033	8.97818	11.0802	10.3844	10.0399	10.9123	8.27989
MLOC_76265	8.35951	8.49894	8.55284	8.79973	8.6341	9.06112	9.17942	9.03739	9.37093	9.52233	8.91989	8.81675	8.43037	8.84665	8.85785
MLOC_12855	8.32508	8.32582	8.1712	8.17572	7.95487	8.29071	7.84794	8.1332	8.15335	8.81049	8.17764	10.7724	11.8671	8.23043	11.7113
MLOC_65665	9.61621	7.9952	8.04029	8.90412	11.8103	11.1697	7.53908	6.86181	6.89732	7.71149	6.88412	6.8282	7.78108	7.91361	8.66516
MLOC_13032	5.98921	6.28487	6.10599	6.0943	5.96689	5.959	5.92537	6.48	6.35884	6.4786	6.28825	6.0794	6.39199	5.95784	6.73049
MLOC_63361	5.41694	5.56696	5.32102	5.38242	5.37109	5.43285	5.34929	5.38327	5.29551	5.76634	5.98879	6.49866	6.46812	5.19261	5.97728
MLOC_15021	8.87069	8.58402	9.66502	9.01059	9.02072	9.38946	9.09057	9.12143	9.00126	8.53727	9.08971	9.25016	9.24362	8.94816	9.06375
MLOC_49147	7.95901	7.94258	8.02509	8.18985	8.58627	9.08481	9.04725	8.99569	8.91592	10.964	8.74413	9.08989	9.35157	11.2322	10.2819
MLOC_3742	4.82962	4.87939	4.82265	4.83312	4.7553	5.01606	4.71573	4.75846	4.7375	5.10795	4.79887	4.74264	4.92411	4.9268	4.9675
MLOC_60577	9.60503	8.68918	8.20234	7.95722	10.1168	7.34907	9.38312	7.58305	7.93362	7.24386	7.25573	7.09912	6.97323	8.46502	7.17519
MLOC_60426	7.78536	7.78935	7.81524	7.82936	7.71541	7.93136	8.08281	7.88107	7.78531	7.94641	7.76977	7.85105	7.70732	7.60465	7.62317
MLOC_60578	10.477	10.0389	10.2976	9.44852	9.57578	8.84771	9.70231	8.50906	9.83131	8.3062	9.67113	9.43768	9.43508	10.2377	9.36936
MLOC_38010	8.07792	7.38985	7.5023	7.09083	7.06094	7.0904	7.7173	7.14705	7.82198	8.14412	9.28041	9.35754	8.95303	8.58343	8.53105
MLOC_13446	9.04346	8.67901	8.25238	8.4892	8.96658	7.66858	9.47562	8.20654	9.294	8.03883	8.81203	8.89544	9.0976	9.15164	8.87483
MLOC_37025	7.91075	7.90607	7.6854	8.21523	7.78386	7.90437	8.57647	8.12492	8.4567	8.33628	8.12438	8.07933	8.07218	8.41318	8.32023
MLOC_55909	8.89258	8.59397	8.44331	8.41391	8.6161	8.38151	9.32286	8.62906	8.98739	8.43958	8.76847	8.64691	8.52333	9.17929	8.56587
MLOC_10243	7.10066	6.81485	6.75803	6.85606	6.73215	6.65339	7.02607	6.81859	6.76076	7.2225	6.79188	6.81804	7.02672	6.76227	6.86521
MLOC_14162	6.0459	6.28559	6.15282	6.22686	6.21936	6.08675	6.65559	6.25301	6.32336	6.86068	6.30324	6.02567	6.00252	6.55395	5.86008
MLOC_68387	4.36034	4.36224	4.29544	4.26702	4.27725	4.3749	4.32312	4.30838	4.32737	4.42621	4.29423	4.29418	4.34967	4.40428	4.40745
MLOC_74381	7.43658	7.18811	7.03106	7.10581	7.02511	7.11495	7.18244	6.96885	7.00251	7.30885	7.0078	7.02664	7.06859	7.10662	7.10253
MLOC_62765	6.88114	7.5763	8.14308	7.10397	6.7945	6.20993	6.64761	6.10723	6.73012	6.57331	6.46637	6.14351	6.38093	7.22262	6.47208
MLOC_5295	6.15931	6.16515	6.15152	6.25586	5.88051	6.07984	5.97881	5.76446	5.98905	6.26421	5.76386	5.72101	5.98967	6.02809	5.98502
MLOC_62014	9.54297	9.18482	8.4821	9.04778	9.06106	8.87038	9.50155	8.6643	9.25173	8.44913	9.23647	8.96552	8.97248	9.16875	8.50066
MLOC_46367	7.22415	7.22608	7.14047	7.17397	7.0864	7.00245	7.61774	7.27036	7.23552	7.49132	7.32701	7.23944	7.23105	8.07385	7.56313
MLOC_66879	6.02118	5.98087	5.87254	5.95803	5.66413	8.56436	5.86673	8.89797	6.03331	6.71191	5.83219	5.76528	5.88874	5.95055	5.98343
MLOC_68591	6.25497	6.11376	6.53764	6.1692	6.16271	6.09119	6.86467	6.10265	6.01698	6.47212	6.1538	6.14874	6.19786	7.5007	6.19296
MLOC_43909	8.91875	9.28918	9.22803	9.54975	9.53294	9.63655	9.49622	9.16011	9.64362	10.4553	9.2637	8.99597	9.03271	8.76694	9.10067
MLOC_72591	6.13149	6.09665	6.11688	6.0466	6.13436	6.22209	6.04105	6.49032	5.89681	6.2828	5.93851	5.84132	6.10506	6.03809	6.1345
MLOC_14151	10.6906	11.0469	9.64888	10.7212	11.1255	7.9597	10.3015	7.44534	9.66507	6.14026	10.2758	9.78353	9.5961	9.85374	7.98461
MLOC_11775	6.36647	6.25809	6.23041	6.19705	6.18907	6.40303	6.24387	6.24832	6.22263	6.54628	6.35445	8.75872	7.64803	6.32662	6.92824
MLOC_33377	6.7747	6.42915	6.2735	6.5311	6.72768	6.94509	8.18386	6.78496	6.99039	7.06858	6.89558	6.86057	6.34543	7.94507	6.30549
MLOC_5241	6.56685	7.08311	6.59295	6.84992	6.50511	6.64403	6.62516	7.36884	7.32762	6.74252	6.85352	9.07646	8.8261	6.85422	8.49534
MLOC_57326	6.60292	6.70765	6.5416	6.41764	6.34963	6.52008	6.67029	9.24856	6.96083	7.61825	6.95314	7.04313	7.67165	6.31516	8.05914
MLOC_61189	6.71018	6.75831	6.47297	7.34574	6.71606	6.8645	6.31874	11.2358	6.66692	6.90323	6.58762	6.35626	6.51304	6.54253	6.43228
MLOC_75224	8.46783	8.24925	8.32529	8.26625	8.01986	8.2412	8.16368	8.25475	8.0316	9.03699	8.11566	7.99198	8.27712	8.42105	8.51986
MLOC_194	9.06771	9.79469	8.88625	8.53035	8.28255	8.76026	8.56072	8.964	8.98075	8.96861	8.94586	8.89421	8.76703	8.64513	8.8488
MLOC_43191	8.02866	7.9985	7.99198	7.89993	7.63239	7.80658	7.64876	7.5408	7.68744	7.89105	7.61562	7.76264	7.81648	7.97186	8.16145
MLOC_25846	7.06244	6.93441	6.65564	6.7772	6.52543	6.65523	6.65587	6.48766	6.59927	7.44387	6.84437	6.68228	6.77214	6.8332	7.25489
MLOC_64804	10.1882	10.1585	10.0252	9.77181	10.5232	10.1678	10.3896	10.2299	9.76562	10.5113	9.85042	10.0483	10.1201	10.629	10.0025
MLOC_51300	9.52382	8.91498	8.92392	8.81127	9.03184	8.07744	9.89081	8.63347	9.79687	7.80676	9.72882	9.29616	8.8142	9.44339	8.27497
MLOC_58552	8.41793	8.43593	7.95389	7.81856	8.36207	7.93446	10.4185	7.90124	9.16862	8.66127	8.61653	10.6807	10.7316	10.2228	10.7425
MLOC_22034	10.0403	9.38534	9.47441	8.63078	8.55425	7.08396	9.21297	7.96594	9.28209	6.77713	9.06341	9.01233	8.91894	9.7613	8.7517
MLOC_50296	9.10476	8.9746	9.8484	9.4066	9.77498	9.67129	9.52255	10.709	10.7962	11.1897	10.0792	9.85684	10.3792	9.3538	10.8988
MLOC_57021	8.19869	8.05328	7.03992	7.90399	7.26093	8.10995	8.74483	8.98261	9.47439	9.21501	8.34673	8.88934	9.11181	8.30182	9.18215
MLOC_61974	6.12458	5.93817	5.95999	5.93504	5.9084	5.91526	5.91031	5.7166	5.79661	6.52767	5.81753	5.80521	6.09621	5.97972	6.27528
MLOC_71332	8.19042	8.16432	9.32166	8.14632	7.98331	7.99083	8.06755	8.10936	8.26168	10.2628	8.70017	8.6272	9.67051	7.90244	9.3937
